# Supplementary material for: IGF2BP2 Promotes Liver Cancer Growth Through an m6A-FEN1-Dependent Mechanism
Source: Front Oncol. 2020 Nov 2;10:578816. doi: 10.3389/fonc.2020.578816 (PMC7667992; doi:10.3389/fonc.2020.578816)
Supplement: Supplementary file 2 [file DataSheet_1.xlsx]

## Sheet: HepG2_shCont_m6A-seq
name	chr	chromStart	chromEnd	score	strand	thickStart	thickEnd	itemRgb	blockCount	blockSizes	blockStarts	lg.p	lg.fdr	fold_enrchment
ENSG00000243485.3	chr1	29553	29758	7.8e-06	+	29553	29758	0	1	205,	0	-5.11	-4.34	10.3
ENSG00000233750.3	chr1	133495	133556	0.0068	+	133495	133556	0	1	61,	0	-2.17	-1.54	9.43
ENSG00000237094.7	chr1	324621	324742	0.00046	+	324621	324742	0	1	121,	0	-3.34	-2.63	2.86
ENSG00000237094.7	chr1	325671	326272	7.9e-25	+	325671	326272	0	1	601,	0	-24.1	-23	10.2
ENSG00000237094.7	chr1	326421	327699	7.9e-12	+	326421	327699	0	2	93,148,	0,1130	-11.1	-10.2	3.71
ENSG00000237094.7	chr1	327938	328269	3.2e-29	+	327938	328269	0	1	331,	0	-28.5	-27.4	9.74
ENSG00000237094.7	chr1	329808	334200	5.1e-06	+	329808	334200	0	2	168,72,	0,4320	-5.29	-4.5	11.6
ENSG00000250575.1	chr1	326095	326273	6.8e-06	+	326095	326273	0	1	178,	0	-5.17	-4.39	2.93
ENSG00000250575.1	chr1	326478	327699	6.3e-13	+	326478	327699	0	2	91,352,	0,869	-12.2	-11.2	5.08
ENSG00000250575.1	chr1	327934	328112	7.9e-14	+	327934	328112	0	1	178,	0	-13.1	-12.2	6.51
ENSG00000236743.1	chr1	461894	461954	0.011	+	461894	461954	0	1	60,	0	-1.94	-1.32	8.57
ENSG00000177757.2	chr1	752780	752901	0.0039	+	752780	752901	0	1	121,	0	-2.41	-1.76	10.3
ENSG00000228794.8	chr1	776775	777045	6.2e-09	+	776775	777045	0	1	270,	0	-8.21	-7.35	5.31
ENSG00000228794.8	chr1	788118	789342	0	+	788118	789342	0	2	28,572,	0,652	-349	#NAME?	29.2
ENSG00000228794.8	chr1	791649	792369	5.1e-06	+	791649	792369	0	1	720,	0	-5.29	-4.5	19.7
ENSG00000187634.10	chr1	878167	879098	5e-15	+	878167	879098	0	3	271,125,21,	0,465,910	-14.3	-13.3	19.1
ENSG00000187634.10	chr1	879306	879485	0.00015	+	879306	879485	0	1	179,	0	-3.82	-3.09	5.57
ENSG00000187634.10	chr1	879662	879931	7.9e-55	+	879662	879931	0	1	269,	0	-54.1	-52.8	3.33
ENSG00000187961.13	chr1	895966	896175	1.3e-07	+	895966	896175	0	1	209,	0	-6.89	-6.06	25.7
ENSG00000187961.13	chr1	900856	901095	1.3e-36	+	900856	901095	0	1	239,	0	-35.9	-34.7	7.49
ENSG00000187583.10	chr1	901936	905677	0.00036	+	901936	905677	0	3	58,100,21,	0,147,3720	-3.44	-2.73	3.71
ENSG00000187583.10	chr1	908653	908887	0.0016	+	908653	908887	0	2	53,8,	0,226	-2.8	-2.12	2.83
ENSG00000187583.10	chr1	908945	909700	9.1e-10	+	908945	909700	0	3	75,219,5,	0,267,750	-9.04	-8.16	7.1
ENSG00000187583.10	chr1	910164	911215	1e-176	+	910164	911215	0	2	324,124,	0,927	-176	-174	40.4
ENSG00000187608.8	chr1	948837	949921	4e-44	+	948837	949921	0	2	119,558,	0,526	-43.4	-42.2	5.53
ENSG00000188157.13	chr1	955502	957720	1e-121	+	955502	957720	0	2	251,140,	0,2078	-121	-120	109
ENSG00000188157.13	chr1	976745	976886	2.2e-05	+	976745	976886	0	2	32,29,	0,112	-4.65	-3.89	1.94
ENSG00000188157.13	chr1	978813	979014	9.5e-08	+	978813	979014	0	2	24,97,	0,104	-7.02	-6.19	2.24
ENSG00000188157.13	chr1	979312	980555	0	+	979312	980555	0	4	91,149,106,15,	0,176,401,1228	-368	#NAME?	11.3
ENSG00000188157.13	chr1	981174	981542	3.2e-17	+	981174	981542	0	3	82,125,3,	0,169,365	-16.5	-15.5	2.01
ENSG00000188157.13	chr1	981798	982243	1.3e-14	+	981798	982243	0	2	317,44,	0,401	-13.9	-12.9	2.06
ENSG00000188157.13	chr1	982634	982925	3.2e-54	+	982634	982925	0	2	200,71,	0,220	-53.5	-52.2	3.85
ENSG00000188157.13	chr1	983252	983981	5e-95	+	983252	983981	0	3	23,354,73,	0,139,656	-94.3	-92.8	5.7
ENSG00000188157.13	chr1	984160	986213	1e-215	+	984160	986213	0	7	279,216,230,135,97,165,108,	0,455,785,1122,1452,1646,1945	-215	-213	5.32
ENSG00000188157.13	chr1	989047	991138	0	+	989047	991138	0	3	310,104,935,	0,780,1156	-1990	#NAME?	27.9
ENSG00000242590.1	chr1	990412	991410	0	+	990412	991410	0	2	183,133,	0,865	-1460	#NAME?	19
ENSG00000217801.9	chr1	995113	995755	4.2e-05	+	995113	995755	0	2	113,96,	0,546	-4.38	-3.63	12.9
ENSG00000217801.9	chr1	996440	1001626	3.2e-58	+	996440	1001626	0	7	57,123,87,192,100,124,417,	0,2018,2419,3149,3429,4291,4769	-57.5	-56.2	14
ENSG00000207607.1	chr1	1103242	1103332	0.00024	+	1103242	1103332	0	1	90,	0	-3.62	-2.91	14.6
ENSG00000198976.1	chr1	1104384	1104467	7.6e-05	+	1104384	1104467	0	1	83,	0	-4.12	-3.38	16.3
ENSG00000272141.1	chr1	1104826	1105066	1.3e-07	+	1104826	1105066	0	1	240,	0	-6.89	-6.06	25.7
ENSG00000272141.1	chr1	1105154	1105544	1.1e-07	+	1105154	1105544	0	1	390,	0	-6.97	-6.14	5.57
ENSG00000176022.4	chr1	1168002	1170391	1e-243	+	1168002	1170391	0	1	2389,	0	-243	-241	44.7
ENSG00000162572.19	chr1	1226842	1227141	5.9e-10	+	1226842	1227141	0	1	299,	0	-9.23	-8.34	24
ENSG00000169972.11	chr1	1244343	1244637	0.00029	+	1244343	1244637	0	2	9,172,	0,122	-3.54	-2.82	5.14
ENSG00000169972.11	chr1	1246816	1246997	2.4e-07	+	1246816	1246997	0	1	181,	0	-6.62	-5.8	2.05
ENSG00000224051.6	chr1	1260165	1260690	5.5e-10	+	1260165	1260690	0	2	317,70,	0,455	-9.26	-8.37	19.7
ENSG00000224051.6	chr1	1262672	1264277	1e-287	+	1262672	1264277	0	1	1605,	0	-287	-285	30.5
ENSG00000169962.4	chr1	1269073	1269612	3.7e-09	+	1269073	1269612	0	1	539,	0	-8.43	-7.57	30.9
ENSG00000169962.4	chr1	1270536	1270596	0.0068	+	1270536	1270596	0	1	60,	0	-2.17	-1.54	9.43
ENSG00000224870.6	chr1	1334901	1336862	0	+	1334901	1336862	0	1	1961,	0	-489	#NAME?	27
ENSG00000224870.6	chr1	1337069	1337248	2.5e-14	+	1337069	1337248	0	1	179,	0	-13.6	-12.7	3.31
ENSG00000225905.1	chr1	1355852	1358071	3.2e-24	+	1355852	1358071	0	2	92,223,	0,1996	-23.5	-22.4	16.3
ENSG00000205116.3	chr1	1361507	1363167	6.3e-87	+	1361507	1363167	0	2	258,234,	0,1426	-86.2	-84.7	94.7
ENSG00000179403.11	chr1	1370300	1371156	1.1e-10	+	1370300	1371156	0	2	226,254,	0,602	-9.97	-9.07	15.4
ENSG00000179403.11	chr1	1372620	1376075	0	+	1372620	1376075	0	2	244,1615,	0,1840	-764	#NAME?	41.9
ENSG00000179403.11	chr1	1377152	1377243	0.00074	+	1377152	1377243	0	1	91,	0	-3.13	-2.44	12.9
ENSG00000179403.11	chr1	1377871	1378052	0.00039	+	1377871	1378052	0	1	181,	0	-3.41	-2.7	11.1
ENSG00000215915.9	chr1	1387431	1391173	3.2e-06	+	1387431	1391173	0	5	71,70,156,60,3,	0,313,2293,3408,3739	-5.49	-4.7	6.29
ENSG00000215915.9	chr1	1403774	1403924	4.7e-08	+	1403774	1403924	0	1	150,	0	-7.33	-6.49	3.03
ENSG00000160072.19	chr1	1407148	1412692	1.3e-05	+	1407148	1412692	0	2	321,39,	0,5505	-4.89	-4.12	10.7
ENSG00000160072.19	chr1	1413784	1418887	4e-43	+	1413784	1418887	0	6	341,60,70,166,118,23,	0,644,2462,3733,4140,5080	-42.4	-41.1	4.88
ENSG00000160072.19	chr1	1420380	1421231	7.9e-12	+	1420380	1421231	0	2	171,70,	0,781	-11.1	-10.2	4.1
ENSG00000160072.19	chr1	1425634	1425815	8.5e-08	+	1425634	1425815	0	1	181,	0	-7.07	-6.23	2.18
ENSG00000160072.19	chr1	1425903	1430867	0.00034	+	1425903	1430867	0	2	148,3,	0,4961	-3.47	-2.76	2.18
ENSG00000160072.19	chr1	1431045	1431584	1.6e-33	+	1431045	1431584	0	1	539,	0	-32.8	-31.6	4.55
ENSG00000197785.13	chr1	1447530	1448004	3.3e-10	+	1447530	1448004	0	2	323,95,	0,379	-9.48	-8.59	11.1
ENSG00000197785.13	chr1	1452633	1459309	1e-84	+	1452633	1459309	0	8	159,155,70,166,70,156,57,91,	0,367,1667,2887,3294,5490,6257,6585	-84	-82.6	5.97
ENSG00000197785.13	chr1	1464608	1469561	2.5e-28	+	1464608	1469561	0	2	103,256,	0,4697	-27.6	-26.5	3.15
ENSG00000197785.13	chr1	1469679	1470037	2e-28	+	1469679	1470037	0	1	358,	0	-27.7	-26.6	2.74
ENSG00000215014.4	chr1	1510768	1510917	0.00066	+	1510768	1510917	0	1	149,	0	-3.18	-2.48	7.71
ENSG00000197530.12	chr1	1550794	1551722	4e-93	+	1550794	1551722	0	3	219,222,69,	0,464,859	-92.4	-91	46.3
ENSG00000197530.12	chr1	1551840	1552051	1e-11	+	1551840	1552051	0	1	211,	0	-11	-10.1	6.08
ENSG00000197530.12	chr1	1558683	1559387	7.9e-55	+	1558683	1559387	0	2	396,234,	0,470	-54.1	-52.8	38.1
ENSG00000197530.12	chr1	1560129	1561101	7.9e-37	+	1560129	1561101	0	3	152,221,436,	0,215,536	-36.1	-34.9	14.4
ENSG00000197530.12	chr1	1561698	1561849	0.00052	+	1561698	1561849	0	1	151,	0	-3.28	-2.57	7.29
ENSG00000197530.12	chr1	1561997	1562886	2.5e-46	+	1561997	1562886	0	3	137,371,211,	0,219,678	-45.6	-44.4	8.96
ENSG00000197530.12	chr1	1563185	1563852	5e-12	+	1563185	1563852	0	2	25,454,	0,213	-11.3	-10.4	7.05
ENSG00000197530.12	chr1	1563941	1565960	1.1e-09	+	1563941	1565960	0	4	161,278,320,289,	0,472,823,1730	-8.95	-8.07	32.6
ENSG00000269737.1	chr1	1604020	1604376	3.2e-35	+	1604020	1604376	0	1	356,	0	-34.5	-33.4	20.9
ENSG00000215914.4	chr1	1632414	1632475	0.0019	+	1632414	1632475	0	1	61,	0	-2.73	-2.06	6.86
ENSG00000231050.1	chr1	1823026	1823202	4.3e-05	+	1823026	1823202	0	1	176,	0	-4.37	-3.62	17.1
ENSG00000067606.15	chr1	2029971	2043160	1.6e-19	+	2029971	2043160	0	3	23,180,68,	0,6183,13121	-18.8	-17.8	33
ENSG00000067606.15	chr1	2100526	2100706	0.00065	+	2100526	2100706	0	1	180,	0	-3.19	-2.5	6.86
ENSG00000067606.15	chr1	2113313	2116834	0	+	2113313	2116834	0	3	40,116,474,	0,2708,3047	-375	#NAME?	23.3
ENSG00000269554.1	chr1	2121236	2121566	5.9e-07	+	2121236	2121566	0	1	330,	0	-6.23	-5.42	12.9
ENSG00000269554.1	chr1	2121744	2122791	2e-30	+	2121744	2122791	0	1	1047,	0	-29.7	-28.5	21.4
ENSG00000157933.9	chr1	2160133	2163985	1e-171	+	2160133	2163985	0	2	1041,68,	0,3784	-171	-169	36.9
ENSG00000157933.9	chr1	2234515	2235092	0.0013	+	2234515	2235092	0	3	27,116,8,	0,208,569	-2.9	-2.22	1.75
ENSG00000157933.9	chr1	2235241	2238204	1e-143	+	2235241	2238204	0	4	306,293,231,189,	0,490,2217,2774	-143	-142	26.7
ENSG00000157933.9	chr1	2238473	2239102	3.2e-68	+	2238473	2239102	0	1	629,	0	-67.5	-66.2	9.65
ENSG00000157933.9	chr1	2239161	2239432	1.3e-87	+	2239161	2239432	0	1	271,	0	-86.9	-85.5	6.45
ENSG00000157933.9	chr1	2239611	2239911	4e-77	+	2239611	2239911	0	1	300,	0	-76.4	-75	10
ENSG00000157933.9	chr1	2240479	2240600	0.00017	+	2240479	2240600	0	1	121,	0	-3.77	-3.04	2.08
ENSG00000157916.18	chr1	2323243	2324669	5e-09	+	2323243	2324669	0	2	154,57,	0,1369	-8.3	-7.44	24.9
ENSG00000157916.18	chr1	2334726	2335056	2e-92	+	2334726	2335056	0	1	330,	0	-91.7	-90.2	6.29
ENSG00000157916.18	chr1	2335984	2336164	0.00014	+	2335984	2336164	0	1	180,	0	-3.86	-3.13	2.01
ENSG00000157916.18	chr1	2336373	2336883	1e-289	+	2336373	2336883	0	1	510,	0	-289	-287	11
ENSG00000149527.17	chr1	2430599	2431190	1.3e-05	+	2430599	2431190	0	2	70,111,	0,480	-4.87	-4.1	18.9
ENSG00000149527.17	chr1	2433764	2433885	0.0039	+	2433764	2433885	0	1	121,	0	-2.41	-1.76	10.3
ENSG00000149527.17	chr1	2435291	2436670	1e-21	+	2435291	2436670	0	1	1379,	0	-21	-19.9	72
ENSG00000272449.1	chr1	2478020	2478753	2.5e-38	+	2478020	2478753	0	1	733,	0	-37.6	-36.4	60
ENSG00000157873.17	chr1	2487230	2487500	3.2e-07	+	2487230	2487500	0	1	270,	0	-6.5	-5.68	9.14
ENSG00000157873.17	chr1	2487619	2488142	1.3e-33	+	2487619	2488142	0	2	81,338,	0,185	-32.9	-31.8	8.67
ENSG00000157873.17	chr1	2490329	2490778	4e-31	+	2490329	2490778	0	1	449,	0	-30.4	-29.2	100
ENSG00000157873.17	chr1	2494551	2496492	1e-165	+	2494551	2496492	0	2	717,1,	0,1940	-165	-163	22.7
ENSG00000225931.3	chr1	2499314	2499404	0.0068	+	2499314	2499404	0	1	90,	0	-2.17	-1.54	9.43
ENSG00000225931.3	chr1	2499491	2500620	7.6e-05	+	2499491	2500620	0	2	2,205,	0,924	-4.12	-3.38	16.3
ENSG00000225931.3	chr1	2500884	2501091	0.00013	+	2500884	2501091	0	1	207,	0	-3.87	-3.14	15.4
ENSG00000157870.14	chr1	2518018	2519855	2e-29	+	2518018	2519855	0	5	12,199,254,52,81,	0,170,462,1161,1756	-28.7	-27.6	20
ENSG00000157870.14	chr1	2520849	2521357	7.9e-24	+	2520849	2521357	0	1	508,	0	-23.1	-22	3.23
ENSG00000157870.14	chr1	2522281	2522371	0.0017	+	2522281	2522371	0	1	90,	0	-2.77	-2.1	2.4
ENSG00000142611.16	chr1	2985791	3102710	0.0039	+	2985791	3102710	0	2	69,22,	0,116897	-2.41	-1.76	10.3
ENSG00000142611.16	chr1	3102829	3103069	7.1e-08	+	3102829	3103069	0	1	240,	0	-7.15	-6.31	26.6
ENSG00000142611.16	chr1	3328208	3328329	0.0022	+	3328208	3328329	0	1	121,	0	-2.65	-1.98	11.1
ENSG00000142611.16	chr1	3328538	3328718	0.0011	+	3328538	3328718	0	1	180,	0	-2.95	-2.27	12
ENSG00000142611.16	chr1	3328867	3328928	0.011	+	3328867	3328928	0	1	61,	0	-1.94	-1.32	8.57
ENSG00000142611.16	chr1	3347608	3347669	0.0039	+	3347608	3347669	0	1	61,	0	-2.41	-1.76	10.3
ENSG00000142611.16	chr1	3350331	3350572	1.3e-05	+	3350331	3350572	0	1	241,	0	-4.87	-4.1	18.9
ENSG00000130762.14	chr1	3371168	3385174	1e-230	+	3371168	3385174	0	5	207,607,189,367,67,	0,8461,11400,12366,13939	-230	-228	59.1
ENSG00000130762.14	chr1	3385352	3388221	1.3e-66	+	3385352	3388221	0	3	148,161,51,	0,644,2818	-65.9	-64.5	8.98
ENSG00000130762.14	chr1	3389556	3389988	1.3e-28	+	3389556	3389988	0	2	238,32,	0,400	-27.9	-26.8	5.49
ENSG00000130762.14	chr1	3391004	3397468	1e-209	+	3391004	3397468	0	7	17,75,93,738,74,102,457,	0,267,1529,3434,5076,5371,6007	-209	-207	12.3
ENSG00000158109.14	chr1	3541595	3542330	5e-26	+	3541595	3542330	0	3	242,92,54,	0,392,681	-25.3	-24.2	5.62
ENSG00000158109.14	chr1	3545260	3545410	1.6e-05	+	3545260	3545410	0	1	150,	0	-4.8	-4.04	1.79
ENSG00000158109.14	chr1	3546184	3546244	0.0005	+	3546184	3546244	0	1	60,	0	-3.3	-2.59	1.45
ENSG00000158109.14	chr1	3546392	3546661	5e-30	+	3546392	3546661	0	1	269,	0	-29.3	-28.2	2.76
ENSG00000078900.14	chr1	3649533	3650401	5e-14	+	3649533	3650401	0	1	868,	0	-13.3	-12.3	25.3
ENSG00000235169.7	chr1	3689559	3692005	2.5e-51	+	3689559	3692005	0	2	186,143,	0,2303	-50.6	-49.3	16
ENSG00000235169.7	chr1	3692153	3692546	1.3e-07	+	3692153	3692546	0	2	81,188,	0,205	-6.88	-6.05	3.64
ENSG00000272153.1	chr1	3701630	3701955	1e-125	+	3701630	3701955	0	1	325,	0	-125	-124	15.3
ENSG00000169598.15	chr1	3774070	3774281	7.2e-07	+	3774070	3774281	0	1	211,	0	-6.14	-5.33	6.21
ENSG00000236423.5	chr1	3831010	3831250	0.00024	+	3831010	3831250	0	1	240,	0	-3.62	-2.91	14.6
ENSG00000236423.5	chr1	3833220	3833520	2.7e-05	+	3833220	3833520	0	1	300,	0	-4.57	-3.81	10.3
ENSG00000069424.14	chr1	6052751	6055946	0.0031	+	6052751	6055946	0	2	97,24,	0,3171	-2.51	-1.85	6.43
ENSG00000069424.14	chr1	6157835	6157985	0.00013	+	6157835	6157985	0	1	150,	0	-3.87	-3.14	9
ENSG00000069424.14	chr1	6158584	6159125	7.9e-31	+	6158584	6159125	0	1	541,	0	-30.1	-29	6.11
ENSG00000069424.14	chr1	6159273	6159364	0.00072	+	6159273	6159364	0	1	91,	0	-3.14	-2.44	3
ENSG00000069424.14	chr1	6159573	6159634	0.0021	+	6159573	6159634	0	1	61,	0	-2.67	-2	2.3
ENSG00000069424.14	chr1	6159843	6159994	9.5e-06	+	6159843	6159994	0	1	151,	0	-5.02	-4.25	3.03
ENSG00000158286.12	chr1	6265863	6267465	1.6e-11	+	6265863	6267465	0	4	298,174,191,27,	0,325,732,1575	-10.8	-9.87	22.3
ENSG00000158286.12	chr1	6267673	6267973	3.2e-15	+	6267673	6267973	0	1	300,	0	-14.5	-13.5	10
ENSG00000158286.12	chr1	6270679	6270889	1.5e-05	+	6270679	6270889	0	1	210,	0	-4.81	-4.05	4.97
ENSG00000187017.14	chr1	6507473	6520456	0	+	6507473	6520456	0	10	46,75,95,451,97,494,81,9,12,400,	0,629,1053,1227,2960,4189,9770,9852,9947,12583	-2080	#NAME?	30.8
ENSG00000173662.19	chr1	6634744	6634954	1.3e-05	+	6634744	6634954	0	1	210,	0	-4.89	-4.12	5.14
ENSG00000173662.19	chr1	6635012	6635073	0.00074	+	6635012	6635073	0	1	61,	0	-3.13	-2.44	12.9
ENSG00000173662.19	chr1	6639309	6639519	9.3e-05	+	6639309	6639519	0	1	210,	0	-4.03	-3.29	5.79
ENSG00000204859.11	chr1	6640643	6642147	4e-77	+	6640643	6642147	0	2	716,30,	0,1474	-76.4	-75	14.9
ENSG00000204859.11	chr1	6648981	6649340	1e-138	+	6648981	6649340	0	1	359,	0	-138	-137	26.8
ENSG00000116273.5	chr1	6673924	6674044	0.0015	+	6673924	6674044	0	1	120,	0	-2.83	-2.15	2.65
ENSG00000116273.5	chr1	6679878	6682059	1e-126	+	6679878	6682059	0	2	519,589,	0,1592	-126	-125	12.4
ENSG00000041988.15	chr1	6685240	6687830	0.0068	+	6685240	6687830	0	2	112,8,	0,2582	-2.17	-1.54	9.43
ENSG00000041988.15	chr1	6688548	6693486	1e-275	+	6688548	6693486	0	4	203,82,66,1057,	0,1154,1799,3881	-275	-273	42.8
ENSG00000041988.15	chr1	6694448	6695107	1e-228	+	6694448	6695107	0	1	659,	0	-228	-226	8.47
ENSG00000041988.15	chr1	6695196	6695646	9.99999999963881e-315	+	6695196	6695646	0	1	450,	0	-314	-312	13.3
ENSG00000171735.18	chr1	7792579	7796444	0.0023	+	7792579	7796444	0	2	80,41,	0,3824	-2.64	-1.98	2.82
ENSG00000171735.18	chr1	7798185	7798396	3.3e-05	+	7798185	7798396	0	1	211,	0	-4.48	-3.73	3.51
ENSG00000049245.12	chr1	7831358	7833160	4e-19	+	7831358	7833160	0	2	87,394,	0,1408	-18.4	-17.3	5.67
ENSG00000049246.14	chr1	7844916	7845532	1.3e-05	+	7844916	7845532	0	2	149,32,	0,584	-4.89	-4.12	6.64
ENSG00000049246.14	chr1	7887245	7887516	1.9e-08	+	7887245	7887516	0	1	271,	0	-7.72	-6.87	25.7
ENSG00000238290.1	chr1	8181962	8182111	2.5e-05	+	8181962	8182111	0	1	149,	0	-4.6	-3.84	7.71
ENSG00000234546.3	chr1	9242121	9251123	1e-13	+	9242121	9251123	0	3	254,175,17,	0,1570,8985	-13	-12.1	15.4
ENSG00000234546.3	chr1	9251539	9251777	1.9e-06	+	9251539	9251777	0	1	238,	0	-5.72	-4.92	5.71
ENSG00000049239.12	chr1	9294923	9295104	0.0039	+	9294923	9295104	0	1	181,	0	-2.41	-1.76	10.3
ENSG00000049239.12	chr1	9300030	9322185	1e-128	+	9300030	9322185	0	4	47,637,118,68,	0,4953,6994,22087	-128	-126	15.1
ENSG00000049239.12	chr1	9323573	9325612	1e-114	+	9323573	9325612	0	1	2039,	0	-114	-113	18.3
ENSG00000049239.12	chr1	9327349	9327440	7.1e-06	+	9327349	9327440	0	1	91,	0	-5.15	-4.37	2.41
ENSG00000049239.12	chr1	9329058	9329598	1e-137	+	9329058	9329598	0	1	540,	0	-137	-135	12.4
ENSG00000049239.12	chr1	9329837	9330287	5e-23	+	9329837	9330287	0	1	450,	0	-22.3	-21.2	4.36
ENSG00000049239.12	chr1	9330586	9330976	7.9e-24	+	9330586	9330976	0	1	390,	0	-23.1	-22	3.34
ENSG00000171621.13	chr1	9415803	9428218	0	+	9415803	9428218	0	2	841,712,	0,11703	-528	#NAME?	55.3
ENSG00000171621.13	chr1	9428725	9428934	4e-30	+	9428725	9428934	0	1	209,	0	-29.4	-28.3	8.3
ENSG00000171612.6	chr1	9599540	9599720	1.2e-08	+	9599540	9599720	0	1	180,	0	-7.92	-7.06	29.1
ENSG00000188807.12	chr1	9662237	9662477	2e-11	+	9662237	9662477	0	1	240,	0	-10.7	-9.78	4.33
ENSG00000188807.12	chr1	9671922	9673556	5e-42	+	9671922	9673556	0	2	26,513,	0,1121	-41.3	-40.1	13.5
ENSG00000188807.12	chr1	9673884	9674154	4.8e-07	+	9673884	9674154	0	1	270,	0	-6.32	-5.51	3.17
ENSG00000171608.15	chr1	9751866	9751927	0.0051	+	9751866	9751927	0	1	61,	0	-2.29	-1.64	6
ENSG00000171608.15	chr1	9777655	9778902	0.00013	+	9777655	9778902	0	2	29,151,	0,1096	-3.9	-3.16	2.62
ENSG00000171608.15	chr1	9780609	9780959	3.1e-06	+	9780609	9780959	0	2	110,160,	0,190	-5.51	-4.72	3.2
ENSG00000171608.15	chr1	9784989	9787589	7.9e-46	+	9784989	9787589	0	2	5,623,	0,1977	-45.1	-43.9	6.32
ENSG00000171608.15	chr1	9788514	9788664	0.00012	+	9788514	9788664	0	1	150,	0	-3.93	-3.19	1.96
ENSG00000130939.18	chr1	10093069	10093548	4e-49	+	10093069	10093548	0	1	479,	0	-48.4	-47.1	9.22
ENSG00000130939.18	chr1	10231380	10238754	0.0043	+	10231380	10238754	0	2	7,53,	0,7321	-2.37	-1.72	1.53
ENSG00000130939.18	chr1	10239528	10240040	0.00013	+	10239528	10240040	0	2	92,88,	0,424	-3.87	-3.14	1.64
ENSG00000054523.17	chr1	10363502	10363713	5e-12	+	10363502	10363713	0	1	211,	0	-11.3	-10.4	5.33
ENSG00000054523.17	chr1	10364041	10364312	6.9e-08	+	10364041	10364312	0	1	271,	0	-7.16	-6.32	3.23
ENSG00000054523.17	chr1	10364491	10364822	1e-17	+	10364491	10364822	0	1	331,	0	-17	-16	12.6
ENSG00000054523.17	chr1	10438242	10438723	7.9e-55	+	10438242	10438723	0	1	481,	0	-54.1	-52.8	4.66
ENSG00000054523.17	chr1	10439022	10439412	1e-19	+	10439022	10439412	0	1	390,	0	-19	-18	3.31
ENSG00000054523.17	chr1	10440731	10440852	4e-11	+	10440731	10440852	0	1	121,	0	-10.4	-9.51	2.49
ENSG00000142657.20	chr1	10468190	10472929	1e-08	+	10468190	10472929	0	3	7,135,39,	0,3284,4700	-8	-7.15	1.41
ENSG00000251503.8	chr1	10490901	10491052	5.8e-06	+	10490901	10491052	0	1	151,	0	-5.24	-4.46	4.03
ENSG00000251503.8	chr1	10491230	10493941	3.2e-17	+	10491230	10493941	0	2	228,43,	0,2668	-16.5	-15.5	3.99
ENSG00000251503.8	chr1	10502347	10511552	2e-09	+	10502347	10511552	0	2	151,119,	0,9086	-8.69	-7.82	3.8
ENSG00000175279.21	chr1	10490863	10491044	3.3e-06	+	10490863	10491044	0	1	181,	0	-5.48	-4.69	4.38
ENSG00000175279.21	chr1	10491222	10493933	1.3e-16	+	10491222	10493933	0	2	236,35,	0,2676	-15.9	-14.9	3.62
ENSG00000175279.21	chr1	10502326	10502476	3.6e-08	+	10502326	10502476	0	1	150,	0	-7.44	-6.59	2.15
ENSG00000241563.3	chr1	10510221	10511543	7.6e-06	+	10510221	10511543	0	2	158,110,	0,1212	-5.12	-4.34	19.7
ENSG00000142655.12	chr1	10532404	10577167	6.3e-43	+	10532404	10577167	0	4	233,116,48,83,	0,2539,22926,44680	-42.2	-41	26.6
ENSG00000142655.12	chr1	10596042	10596434	2.5e-74	+	10596042	10596434	0	2	75,165,	0,227	-73.6	-72.2	10.1
ENSG00000142655.12	chr1	10596553	10678394	2e-12	+	10596553	10678394	0	3	76,129,6,	0,62741,81835	-11.7	-10.7	4.56
ENSG00000142655.12	chr1	10683173	10683234	0.0001	+	10683173	10683234	0	1	61,	0	-3.98	-3.24	2.14
ENSG00000142655.12	chr1	10687360	10690635	0	+	10687360	10690635	0	2	60,1048,	0,2227	-468	#NAME?	32.8
ENSG00000272078.1	chr1	10699506	10700105	5.9e-07	+	10699506	10700105	0	1	599,	0	-6.23	-5.42	19.7
ENSG00000272078.1	chr1	10712057	10712417	1.2e-07	+	10712057	10712417	0	1	360,	0	-6.91	-6.08	10.7
ENSG00000272078.1	chr1	10712805	10713015	1.9e-07	+	10712805	10713015	0	1	210,	0	-6.72	-5.9	7.2
ENSG00000272078.1	chr1	10713522	10714241	7.9e-50	+	10713522	10714241	0	1	719,	0	-49.1	-47.8	33.6
ENSG00000120948.15	chr1	11083396	11083696	9.99999999999948e-312	+	11083396	11083696	0	1	300,	0	-311	-309	5.23
ENSG00000120948.15	chr1	11083875	11084025	1e-11	+	11083875	11084025	0	1	150,	0	-11	-10.1	1.49
ENSG00000120942.13	chr1	11333262	11333801	1.3e-30	+	11333262	11333801	0	1	539,	0	-29.9	-28.7	8.22
ENSG00000120942.13	chr1	11345891	11346221	7.9e-82	+	11345891	11346221	0	1	330,	0	-81.1	-79.7	4.04
ENSG00000120942.13	chr1	11347864	11348104	7.9e-63	+	11347864	11348104	0	1	240,	0	-62.1	-60.8	8.87
ENSG00000120942.13	chr1	11354999	11355060	0.0051	+	11354999	11355060	0	1	61,	0	-2.29	-1.64	9.43
ENSG00000120942.13	chr1	11355149	11356106	1e-14	+	11355149	11356106	0	1	957,	0	-14	-13.1	14.6
ENSG00000132879.13	chr1	11714491	11715470	1e-167	+	11714491	11715470	0	3	147,96,86,	0,422,893	-167	-165	41.1
ENSG00000132879.13	chr1	11715679	11716114	1.6e-27	+	11715679	11716114	0	2	77,252,	0,183	-26.8	-25.7	5.8
ENSG00000132879.13	chr1	11721889	11721950	0.00032	+	11721889	11721950	0	1	61,	0	-3.49	-2.78	1.82
ENSG00000132879.13	chr1	11722158	11722219	0.00069	+	11722158	11722219	0	1	61,	0	-3.16	-2.46	1.66
ENSG00000116663.10	chr1	11724736	11728954	1e-16	+	11724736	11728954	0	2	56,242,	0,3976	-16	-15	7.25
ENSG00000162490.6	chr1	11779677	11779768	0.0068	+	11779677	11779768	0	1	91,	0	-2.17	-1.54	9.43
ENSG00000177674.15	chr1	11796140	11805907	2.8e-07	+	11796140	11805907	0	3	152,36,50,	0,8449,9717	-6.55	-5.73	4.86
ENSG00000177674.15	chr1	11810225	11810553	2e-32	+	11810225	11810553	0	1	328,	0	-31.7	-30.6	2.71
ENSG00000011021.21	chr1	11866272	11876681	7.9e-47	+	11866272	11876681	0	4	134,60,66,10,	0,915,9630,10399	-46.1	-44.8	8.61
ENSG00000083444.16	chr1	11994351	12010513	1e-82	+	11994351	12010513	0	6	29,162,141,92,134,100,	0,399,10227,13681,15478,16062	-82	-80.6	8.57
ENSG00000083444.16	chr1	12034787	12035595	0	+	12034787	12035595	0	1	808,	0	-949	#NAME?	14.1
ENSG00000116688.16	chr1	12040357	12042596	5e-19	+	12040357	12042596	0	4	184,44,145,17,	0,1509,1669,2222	-18.3	-17.3	12.9
ENSG00000116688.16	chr1	12071593	12072343	1e-246	+	12071593	12072343	0	1	750,	0	-246	-244	8.42
ENSG00000116688.16	chr1	12072432	12072702	7.9e-20	+	12072432	12072702	0	1	270,	0	-19.1	-18.1	2.23
ENSG00000116691.10	chr1	12079552	12088834	1e-178	+	12079552	12088834	0	5	57,196,348,85,57,	0,2149,2599,3337,9225	-178	-177	15.1
ENSG00000116691.10	chr1	12091311	12091686	1e-07	+	12091311	12091686	0	2	149,89,	0,286	-6.99	-6.16	6.86
ENSG00000116691.10	chr1	12091745	12092102	1e-195	+	12091745	12092102	0	1	357,	0	-195	-193	26.6
ENSG00000048707.13	chr1	12336071	12336192	0.00032	+	12336071	12336192	0	1	121,	0	-3.5	-2.78	2.76
ENSG00000048707.13	chr1	12336641	12336701	0.001	+	12336641	12336701	0	1	60,	0	-2.99	-2.3	4.71
ENSG00000048707.13	chr1	12336970	12337241	3.2e-13	+	12336970	12337241	0	1	271,	0	-12.5	-11.6	4.93
ENSG00000048707.13	chr1	12337749	12338080	1.5e-06	+	12337749	12338080	0	1	331,	0	-5.82	-5.03	3.28
ENSG00000048707.13	chr1	12343163	12343283	0.00079	+	12343163	12343283	0	1	120,	0	-3.1	-2.4	2.46
ENSG00000048707.13	chr1	12567122	12569252	1.3e-86	+	12567122	12569252	0	2	25,306,	0,1824	-85.9	-84.5	8.59
ENSG00000229484.1	chr1	12587794	12588462	1.6e-26	+	12587794	12588462	0	2	40,369,	0,299	-25.8	-24.7	25.7
ENSG00000116731.22	chr1	14075877	14075938	0.0062	+	14075877	14075938	0	1	61,	0	-2.21	-1.57	5.57
ENSG00000116731.22	chr1	14104995	14105236	1e-06	+	14104995	14105236	0	1	241,	0	-5.99	-5.19	3.09
ENSG00000116731.22	chr1	14106521	14106762	6.3e-13	+	14106521	14106762	0	1	241,	0	-12.2	-11.3	6.47
ENSG00000116731.22	chr1	14107270	14107420	0.0021	+	14107270	14107420	0	1	150,	0	-2.67	-2	2.34
ENSG00000116731.22	chr1	14107808	14108019	8.5e-07	+	14107808	14108019	0	1	211,	0	-6.07	-5.26	5.86
ENSG00000116731.22	chr1	14108347	14108497	0.0013	+	14108347	14108497	0	1	150,	0	-2.88	-2.2	2.07
ENSG00000116731.22	chr1	14108796	14113078	1.6e-14	+	14108796	14113078	0	2	530,69,	0,4213	-13.8	-12.8	5.57
ENSG00000116731.22	chr1	14113167	14113377	7.8e-09	+	14113167	14113377	0	1	210,	0	-8.11	-7.25	5.62
ENSG00000189337.15	chr1	15287214	15382661	3.2e-42	+	15287214	15382661	0	4	157,137,171,75,	0,74030,83270,95372	-41.5	-40.3	7.06
ENSG00000189337.15	chr1	15441153	15441303	0.0013	+	15441153	15441303	0	1	150,	0	-2.89	-2.21	12
ENSG00000189337.15	chr1	15442441	15442562	0.0017	+	15442441	15442562	0	1	121,	0	-2.76	-2.08	6
ENSG00000189337.15	chr1	15442830	15443101	9.8e-06	+	15442830	15443101	0	1	271,	0	-5.01	-4.24	4.78
ENSG00000189337.15	chr1	15443639	15443880	0.00018	+	15443639	15443880	0	1	241,	0	-3.74	-3.01	4.8
ENSG00000189337.15	chr1	15444119	15444389	8.1e-06	+	15444119	15444389	0	1	270,	0	-5.09	-4.32	6.86
ENSG00000171729.13	chr1	15479057	15479237	0.00015	+	15479057	15479237	0	1	180,	0	-3.82	-3.09	2.81
ENSG00000171729.13	chr1	15541529	15546857	1e-270	+	15541529	15546857	0	2	398,1036,	0,4292	-270	-268	18.2
ENSG00000142634.12	chr1	15736390	15736659	3.2e-16	+	15736390	15736659	0	1	269,	0	-15.5	-14.5	11.9
ENSG00000142634.12	chr1	15754439	15755589	6.3e-15	+	15754439	15755589	0	2	66,501,	0,649	-14.2	-13.2	2.26
ENSG00000142634.12	chr1	15755856	15756035	1.3e-12	+	15755856	15756035	0	1	179,	0	-11.9	-10.9	2.67
ENSG00000116138.12	chr1	15894382	15894802	2e-25	+	15894382	15894802	0	1	420,	0	-24.7	-23.7	4.49
ENSG00000116138.12	chr1	15894951	15895132	1.1e-05	+	15894951	15895132	0	1	181,	0	-4.94	-4.17	2.42
ENSG00000116138.12	chr1	15895310	15895491	1.3e-49	+	15895310	15895491	0	1	181,	0	-48.9	-47.6	9.46
ENSG00000235084.3	chr1	15931091	15931538	4e-53	+	15931091	15931538	0	1	447,	0	-52.4	-51.1	9.26
ENSG00000197312.11	chr1	15943994	15944265	6.3e-16	+	15943994	15944265	0	1	271,	0	-15.2	-14.2	53.1
ENSG00000197312.11	chr1	15986489	15987749	1e-34	+	15986489	15987749	0	1	1260,	0	-34	-32.8	5.56
ENSG00000197312.11	chr1	15987838	15988198	2e-18	+	15987838	15988198	0	1	360,	0	-17.7	-16.7	3.41
ENSG00000215695.1	chr1	15986483	15987769	1e-33	+	15986483	15987769	0	1	1286,	0	-33	-31.9	5.51
ENSG00000215695.1	chr1	15987827	15988217	1e-18	+	15987827	15988217	0	1	390,	0	-18	-17	3.63
ENSG00000116786.11	chr1	16010826	16010917	0.0068	+	16010826	16010917	0	1	91,	0	-2.17	-1.54	9.43
ENSG00000116786.11	chr1	16010975	16011036	4.3e-06	+	16010975	16011036	0	1	61,	0	-5.37	-4.58	20.6
ENSG00000116786.11	chr1	16047840	16055166	0	+	16047840	16055166	0	6	43,229,819,70,91,3,	0,3971,5668,6733,6921,7323	#NAME?	#NAME?	36.2
ENSG00000116786.11	chr1	16060337	16061174	2e-67	+	16060337	16061174	0	1	837,	0	-66.7	-65.3	4.66
ENSG00000162461.7	chr1	16066547	16066757	2e-07	+	16066547	16066757	0	1	210,	0	-6.69	-5.86	15.4
ENSG00000162458.12	chr1	16085223	16091643	1.3e-13	+	16085223	16091643	0	3	120,193,196,	0,5764,6224	-12.9	-12	11.1
ENSG00000162458.12	chr1	16101221	16101282	0.0039	+	16101221	16101282	0	1	61,	0	-2.41	-1.76	1.46
ENSG00000162458.12	chr1	16111089	16111567	2.5e-25	+	16111089	16111567	0	1	478,	0	-24.6	-23.5	2.63
ENSG00000065526.10	chr1	16174358	16200227	4e-39	+	16174358	16200227	0	3	287,321,231,	0,24952,25638	-38.4	-37.2	8.74
ENSG00000065526.10	chr1	16200316	16200587	2.5e-19	+	16200316	16200587	0	1	271,	0	-18.6	-17.5	8.73
ENSG00000065526.10	chr1	16200825	16203021	2.5e-43	+	16200825	16203021	0	2	65,325,	0,1871	-42.6	-41.4	6.56
ENSG00000065526.10	chr1	16254807	16255587	5e-83	+	16254807	16255587	0	1	780,	0	-82.3	-80.8	7.66
ENSG00000065526.10	chr1	16255706	16256156	2.5e-32	+	16255706	16256156	0	1	450,	0	-31.6	-30.5	5.85
ENSG00000065526.10	chr1	16257023	16257323	2.8e-09	+	16257023	16257323	0	1	300,	0	-8.56	-7.69	2.47
ENSG00000065526.10	chr1	16257382	16257832	1.3e-19	+	16257382	16257832	0	1	450,	0	-18.9	-17.9	3.97
ENSG00000065526.10	chr1	16258251	16259479	1.3e-78	+	16258251	16259479	0	1	1228,	0	-77.9	-76.5	11.6
ENSG00000065526.10	chr1	16259867	16260168	7.9e-16	+	16259867	16260168	0	1	301,	0	-15.1	-14.1	3.37
ENSG00000065526.10	chr1	16260316	16260587	7.9e-15	+	16260316	16260587	0	1	271,	0	-14.1	-13.1	3.22
ENSG00000065526.10	chr1	16261125	16261305	0.00031	+	16261125	16261305	0	1	180,	0	-3.51	-2.8	2.16
ENSG00000065526.10	chr1	16261634	16262203	2e-25	+	16261634	16262203	0	1	569,	0	-24.7	-23.6	4.67
ENSG00000065526.10	chr1	16263847	16264117	3.2e-14	+	16263847	16264117	0	1	270,	0	-13.5	-12.5	3.43
ENSG00000065526.10	chr1	16265906	16266536	7.9e-78	+	16265906	16266536	0	1	630,	0	-77.1	-75.7	13.7
ENSG00000183888.4	chr1	16330730	16333038	0	+	16330730	16333038	0	2	150,625,	0,1683	-393	#NAME?	17.8
ENSG00000183888.4	chr1	16333484	16333634	1.3e-05	+	16333484	16333634	0	1	150,	0	-4.89	-4.12	5.14
ENSG00000227959.1	chr1	16481705	16481910	2.8e-06	+	16481705	16481910	0	1	205,	0	-5.56	-4.76	7.71
ENSG00000227959.1	chr1	16482113	16482172	0.0039	+	16482113	16482172	0	1	59,	0	-2.41	-1.76	10.3
ENSG00000224621.1	chr1	16488034	16488207	0.00025	+	16488034	16488207	0	1	173,	0	-3.61	-2.89	7.29
ENSG00000055070.16	chr1	16693663	16694305	4e-26	+	16693663	16694305	0	2	140,100,	0,542	-25.4	-24.3	10.3
ENSG00000055070.16	chr1	16714286	16721954	0	+	16714286	16721954	0	5	3,77,50,255,422,	0,2758,3583,5436,7246	-432	#NAME?	7.85
ENSG00000157191.19	chr1	16767226	16767287	0.0023	+	16767226	16767287	0	1	61,	0	-2.64	-1.98	3
ENSG00000157191.19	chr1	16768046	16774465	2.5e-15	+	16768046	16774465	0	3	68,101,101,	0,2080,6318	-14.6	-13.6	2.48
ENSG00000157191.19	chr1	16785407	16785856	5e-39	+	16785407	16785856	0	1	449,	0	-38.3	-37.1	2.64
ENSG00000157191.19	chr1	16785974	16786065	0.0003	+	16785974	16786065	0	1	91,	0	-3.53	-2.81	1.99
ENSG00000157191.19	chr1	16786124	16786364	1.3e-10	+	16786124	16786364	0	1	240,	0	-9.87	-8.98	2.01
ENSG00000226029.1	chr1	16788632	16788753	0.0019	+	16788632	16788753	0	1	121,	0	-2.73	-2.06	6.86
ENSG00000261135.1	chr1	16841828	16842009	0.00024	+	16841828	16842009	0	1	181,	0	-3.62	-2.9	3.43
ENSG00000186301.8	chr1	16972116	16973126	7.9e-32	+	16972116	16973126	0	3	57,147,35,	0,747,975	-31.1	-30	2.75
ENSG00000186301.8	chr1	16974011	16974964	1e-131	+	16974011	16974964	0	5	65,169,131,103,38,	0,267,551,782,915	-131	-130	9.72
ENSG00000186301.8	chr1	16975052	16975470	1e-17	+	16975052	16975470	0	3	107,37,95,	0,198,323	-17	-16	2.01
ENSG00000186301.8	chr1	16976391	16976606	6.2e-05	+	16976391	16976606	0	2	53,38,	0,177	-4.21	-3.47	1.38
ENSG00000058453.16	chr1	17256696	17267273	1.6e-16	+	17256696	17267273	0	10	6,62,166,107,237,97,84,234,200,7,	0,84,227,1089,6435,7439,8198,8707,9692,10570	-15.8	-14.8	30
ENSG00000058453.16	chr1	17267901	17274901	1e-128	+	17267901	17274901	0	6	28,183,145,147,231,76,	0,2693,4055,4852,5354,6924	-128	-126	64.2
ENSG00000058453.16	chr1	17274990	17277471	2.1e-05	+	17274990	17277471	0	3	29,128,24,	0,303,2457	-4.68	-3.91	7.29
ENSG00000058453.16	chr1	17279797	17280098	0.0017	+	17279797	17280098	0	1	301,	0	-2.76	-2.08	6.43
ENSG00000058453.16	chr1	17280786	17287340	6.2e-10	+	17280786	17287340	0	6	71,144,239,160,168,88,	0,442,1020,1705,4291,6466	-9.21	-8.32	33.4
ENSG00000058453.16	chr1	17287579	17294766	2e-26	+	17287579	17294766	0	5	46,170,121,164,69,	0,4638,4914,5323,7118	-25.7	-24.6	26.6
ENSG00000058453.16	chr1	17294825	17297336	1.6e-19	+	17294825	17297336	0	5	88,225,150,201,206,	0,785,1454,1922,2305	-18.8	-17.8	36.9
ENSG00000058453.16	chr1	17297425	17299054	3.4e-09	+	17297425	17299054	0	3	37,183,200,	0,534,1429	-8.47	-7.6	28.3
ENSG00000227684.2	chr1	17076872	17077463	7.9e-18	+	17076872	17077463	0	2	44,455,	0,136	-17.1	-16.1	51.4
ENSG00000226526.1	chr1	17331210	17331384	0.00016	+	17331210	17331384	0	1	174,	0	-3.8	-3.08	2.97
ENSG00000074964.16	chr1	17866389	17930064	2e-25	+	17866389	17930064	0	6	56,80,186,34,92,62,	0,40658,47565,48551,62232,63613	-24.7	-23.6	3.89
ENSG00000074964.16	chr1	17931306	17939636	1e-113	+	17931306	17939636	0	3	71,176,84,	0,2990,8246	-113	-112	15.6
ENSG00000074964.16	chr1	17942506	17944890	1e-61	+	17942506	17944890	0	2	191,80,	0,2304	-61	-59.6	16.3
ENSG00000074964.16	chr1	17983075	18017642	5e-66	+	17983075	18017642	0	4	128,149,175,28,	0,7866,30992,34539	-65.3	-63.9	8.81
ENSG00000074964.16	chr1	18021603	18024189	1e-207	+	18021603	18024189	0	2	172,847,	0,1739	-207	-205	35.6
ENSG00000117148.7	chr1	18152552	18152641	0.00042	+	18152552	18152641	0	1	89,	0	-3.38	-2.67	13.7
ENSG00000179023.8	chr1	18807505	18808164	1.6e-36	+	18807505	18808164	0	1	659,	0	-35.8	-34.6	13.4
ENSG00000179023.8	chr1	18808911	18809001	0.00087	+	18808911	18809001	0	1	90,	0	-3.06	-2.37	5.71
ENSG00000179023.8	chr1	18809180	18809599	6.8e-08	+	18809180	18809599	0	1	419,	0	-7.17	-6.33	20.6
ENSG00000179023.8	chr1	18809987	18810497	4e-21	+	18809987	18810497	0	1	510,	0	-20.4	-19.4	6.26
ENSG00000179023.8	chr1	18810555	18810616	0.0049	+	18810555	18810616	0	1	61,	0	-2.31	-1.66	3.14
ENSG00000179023.8	chr1	18810914	18812052	5e-91	+	18810914	18812052	0	1	1138,	0	-90.3	-88.9	17.7
ENSG00000053372.4	chr1	19578032	19578538	2.5e-46	+	19578032	19578538	0	1	506,	0	-45.6	-44.4	10.1
ENSG00000053372.4	chr1	19585009	19585612	0	+	19585009	19585612	0	2	38,438,	0,165	-429	#NAME?	7.45
ENSG00000040487.12	chr1	19638819	19644246	1e-247	+	19638819	19644246	0	2	564,153,	0,5274	-247	-245	33.2
ENSG00000040487.12	chr1	19644334	19651246	2.1e-05	+	19644334	19651246	0	2	1,120,	0,6792	-4.68	-3.92	1.75
ENSG00000040487.12	chr1	19652788	19653111	7.9e-17	+	19652788	19653111	0	2	93,87,	0,236	-16.1	-15.1	3.74
ENSG00000040487.12	chr1	19653892	19654111	0.00022	+	19653892	19654111	0	2	14,47,	0,172	-3.66	-2.94	2.29
ENSG00000040487.12	chr1	19654229	19655764	0	+	19654229	19655764	0	2	346,699,	0,836	-386	#NAME?	21.4
ENSG00000173436.13	chr1	19923470	19924404	5e-31	+	19923470	19924404	0	2	133,77,	0,857	-30.3	-29.2	4.5
ENSG00000270136.5	chr1	19923472	19927387	6.3e-36	+	19923472	19927387	0	2	131,107,	0,3808	-35.2	-34	4.51
ENSG00000270136.5	chr1	19981601	19983867	1e-256	+	19981601	19983867	0	3	92,112,509,	0,215,1757	-256	-254	14.9
ENSG00000270136.5	chr1	19984044	19984401	4e-43	+	19984044	19984401	0	1	357,	0	-42.4	-41.2	6.21
ENSG00000226396.1	chr1	19934891	19935005	0.00065	+	19934891	19935005	0	1	114,	0	-3.19	-2.5	4.93
ENSG00000158747.13	chr1	19981574	19983874	1e-256	+	19981574	19983874	0	3	119,113,516,	0,242,1784	-256	-254	14.8
ENSG00000158747.13	chr1	19984052	19984411	4e-46	+	19984052	19984411	0	1	359,	0	-45.4	-44.1	5.87
ENSG00000169914.5	chr1	20209005	20209156	1.3e-05	+	20209005	20209156	0	1	151,	0	-4.87	-4.1	18.9
ENSG00000169914.5	chr1	20233393	20234408	2e-29	+	20233393	20234408	0	2	44,346,	0,669	-28.7	-27.6	8.48
ENSG00000162543.5	chr1	20517808	20517869	0.011	+	20517808	20517869	0	1	61,	0	-1.94	-1.32	8.57
ENSG00000183114.7	chr1	20879469	20879829	9.3e-07	+	20879469	20879829	0	1	360,	0	-6.03	-5.23	14.6
ENSG00000183114.7	chr1	20880187	20880636	2.5e-12	+	20880187	20880636	0	1	449,	0	-11.6	-10.6	33.4
ENSG00000183114.7	chr1	20880755	20881413	2e-27	+	20880755	20881413	0	1	658,	0	-26.7	-25.6	9.14
ENSG00000158825.5	chr1	20945108	20945255	4.4e-10	+	20945108	20945255	0	1	147,	0	-9.36	-8.47	2.86
ENSG00000158828.5	chr1	20972199	20975519	0	+	20972199	20975519	0	2	17,522,	0,2798	#NAME?	#NAME?	56.3
ENSG00000158828.5	chr1	20977167	20977616	2e-45	+	20977167	20977616	0	1	449,	0	-44.7	-43.4	3.68
ENSG00000233069.1	chr1	21059402	21059492	0.0022	+	21059402	21059492	0	1	90,	0	-2.65	-1.98	11.1
ENSG00000187952.9	chr1	21754854	21756029	1e-247	+	21754854	21756029	0	1	1175,	0	-247	-245	33.4
ENSG00000142794.18	chr1	21766650	21766770	0.0011	+	21766650	21766770	0	1	120,	0	-2.95	-2.27	7.29
ENSG00000142794.18	chr1	21779938	21780207	7.9e-18	+	21779938	21780207	0	1	269,	0	-17.1	-16.1	6.43
ENSG00000142794.18	chr1	21780535	21780715	0.00032	+	21780535	21780715	0	1	180,	0	-3.49	-2.78	4.57
ENSG00000187942.11	chr1	22148690	22149290	0	+	22148690	22149290	0	1	600,	0	-444	#NAME?	9.12
ENSG00000187942.11	chr1	22149498	22150068	7.9e-31	+	22149498	22150068	0	1	570,	0	-30.1	-29	3.85
ENSG00000187942.11	chr1	22150606	22150786	0.0038	+	22150606	22150786	0	1	180,	0	-2.42	-1.76	1.42
ENSG00000218510.6	chr1	22352225	22352375	3.2e-07	+	22352225	22352375	0	1	150,	0	-6.5	-5.68	13.7
ENSG00000218510.6	chr1	22356856	22357332	1e-169	+	22356856	22357332	0	1	476,	0	-169	-167	12.3
ENSG00000184677.16	chr1	22816889	22817070	5.6e-05	+	22816889	22817070	0	1	181,	0	-4.25	-3.5	2.08
ENSG00000184677.16	chr1	22838172	22839472	5e-65	+	22838172	22839472	0	2	455,56,	0,1244	-64.3	-62.9	12.5
ENSG00000184677.16	chr1	22850827	22853424	1e-52	+	22850827	22853424	0	2	110,730,	0,1867	-52	-50.7	13.8
ENSG00000184677.16	chr1	22854202	22854773	1.3e-38	+	22854202	22854773	0	1	571,	0	-37.9	-36.7	6.6
ENSG00000184677.16	chr1	22855341	22856002	2.5e-33	+	22855341	22856002	0	1	661,	0	-32.6	-31.4	8.91
ENSG00000184677.16	chr1	22856870	22857051	1.9e-08	+	22856870	22857051	0	1	181,	0	-7.73	-6.88	2.77
ENSG00000004487.15	chr1	23345940	23346359	1.2e-10	+	23345940	23346359	0	1	419,	0	-9.92	-9.02	9.64
ENSG00000004487.15	chr1	23346418	23376930	7.9e-58	+	23346418	23376930	0	4	22,166,60,51,	0,10543,24501,30461	-57.1	-55.7	2.5
ENSG00000011007.12	chr1	24069913	24070579	1.5e-09	+	24069913	24070579	0	2	155,56,	0,610	-8.83	-7.96	12.9
ENSG00000011007.12	chr1	24070698	24077498	6.3e-12	+	24070698	24077498	0	4	62,57,107,164,	0,4812,5633,6636	-11.2	-10.3	2.57
ENSG00000011007.12	chr1	24077617	24080653	0	+	24077617	24080653	0	3	903,112,64,	0,1279,2972	-602	#NAME?	17.6
ENSG00000011007.12	chr1	24083587	24086273	4e-94	+	24083587	24086273	0	2	28,272,	0,2414	-93.4	-91.9	6.6
ENSG00000057757.9	chr1	24104894	24105867	6.3e-11	+	24104894	24105867	0	2	309,21,	0,952	-10.2	-9.31	32.6
ENSG00000057757.9	chr1	24113883	24114093	1.6e-23	+	24113883	24114093	0	1	210,	0	-22.8	-21.8	2.82
ENSG00000011009.10	chr1	24117607	24119525	2e-40	+	24117607	24119525	0	4	133,47,209,28,	0,853,1434,1890	-39.7	-38.5	5.01
ENSG00000189266.11	chr1	24286332	24286422	0.00017	+	24286332	24286422	0	1	90,	0	-3.76	-3.04	2.35
ENSG00000189266.11	chr1	24287590	24288074	3e-06	+	24287590	24288074	0	2	34,145,	0,339	-5.53	-4.74	1.51
ENSG00000001461.16	chr1	24742283	24746149	1.2e-07	+	24742283	24746149	0	2	111,369,	0,3497	-6.93	-6.1	4.44
ENSG00000117602.11	chr1	24861742	24861833	9.8e-07	+	24861742	24861833	0	1	91,	0	-6.01	-5.2	3.43
ENSG00000133226.16	chr1	24970161	24972503	0.00031	+	24970161	24972503	0	2	62,29,	0,2313	-3.51	-2.8	2.64
ENSG00000133226.16	chr1	24993271	24996008	1.6e-21	+	24993271	24996008	0	2	145,395,	0,2342	-20.8	-19.7	3.11
ENSG00000133226.16	chr1	24996755	24998681	6.3e-32	+	24996755	24998681	0	3	51,210,9,	0,1121,1917	-31.2	-30	3.4
ENSG00000169504.14	chr1	25071847	25124406	0	+	25071847	25124406	0	3	269,37,174,	0,47820,52385	#NAME?	#NAME?	56.2
ENSG00000183726.10	chr1	25664796	25667054	7.9e-22	+	25664796	25667054	0	3	151,358,90,	0,154,2168	-21.1	-20	36
ENSG00000183726.10	chr1	25687804	25687955	6.6e-06	+	25687804	25687955	0	1	151,	0	-5.18	-4.4	1.63
ENSG00000183726.10	chr1	25688373	25688583	2.8e-07	+	25688373	25688583	0	1	210,	0	-6.55	-5.73	1.71
ENSG00000238084.4	chr1	25725211	25725391	1.3e-15	+	25725211	25725391	0	1	180,	0	-14.9	-13.9	4.71
ENSG00000204178.9	chr1	25784945	25785365	1e-163	+	25784945	25785365	0	1	420,	0	-163	-162	12.6
ENSG00000157978.11	chr1	25870190	25879873	3.5e-05	+	25870190	25879873	0	3	87,75,19,	0,6261,9664	-4.46	-3.7	7.29
ENSG00000157978.11	chr1	25889509	25890350	2e-43	+	25889509	25890350	0	2	135,226,	0,615	-42.7	-41.5	12.4
ENSG00000157978.11	chr1	25891608	25893728	2e-32	+	25891608	25893728	0	2	90,390,	0,1730	-31.7	-30.5	7.23
ENSG00000157978.11	chr1	25893877	25894298	3.2e-32	+	25893877	25894298	0	1	421,	0	-31.5	-30.3	7.96
ENSG00000162430.16	chr1	26142174	26142713	1e-157	+	26142174	26142713	0	1	539,	0	-157	-155	6.75
ENSG00000255054.3	chr1	26149489	26149695	6.3e-09	+	26149489	26149695	0	1	206,	0	-8.2	-7.34	2.36
ENSG00000117640.17	chr1	26146423	26147463	8.5e-09	+	26146423	26147463	0	3	97,472,211,	0,255,829	-8.07	-7.21	26.6
ENSG00000117640.17	chr1	26149480	26149691	1.4e-09	+	26149480	26149691	0	1	211,	0	-8.85	-7.97	2.21
ENSG00000117640.17	chr1	26158623	26158953	3.7e-06	+	26158623	26158953	0	1	330,	0	-5.43	-4.64	2.1
ENSG00000236528.1	chr1	26186337	26189560	6.3e-18	+	26186337	26189560	0	2	29,235,	0,2988	-17.2	-16.2	6.43
ENSG00000158008.9	chr1	26348299	26355708	6.2e-10	+	26348299	26355708	0	2	1617,25,	0,7384	-9.21	-8.32	33.4
ENSG00000158008.9	chr1	26362715	26362836	0.011	+	26362715	26362836	0	1	121,	0	-1.94	-1.32	8.57
ENSG00000175087.9	chr1	26448543	26449021	7.9e-14	+	26448543	26449021	0	1	478,	0	-13.1	-12.2	11
ENSG00000142684.7	chr1	26496391	26497455	0	+	26496391	26497455	0	2	283,547,	0,517	-474	#NAME?	15.4
ENSG00000142684.7	chr1	26497750	26498047	7.4e-07	+	26497750	26498047	0	1	297,	0	-6.13	-5.32	23.1
ENSG00000142675.17	chr1	26504013	26506672	0.0059	+	26504013	26506672	0	2	77,14,	0,2645	-2.23	-1.58	2.94
ENSG00000142675.17	chr1	26506910	26507374	3.2e-12	+	26506910	26507374	0	2	191,169,	0,295	-11.5	-10.6	5.6
ENSG00000142675.17	chr1	26515362	26516048	2.1e-07	+	26515362	26516048	0	2	82,279,	0,407	-6.67	-5.84	3.71
ENSG00000236155.6	chr1	26552083	26553932	7.6e-05	+	26552083	26553932	0	3	111,31,38,	0,993,1811	-4.12	-3.38	16.3
ENSG00000130695.13	chr1	26581857	26582337	3.2e-12	+	26581857	26582337	0	1	480,	0	-11.5	-10.6	3.51
ENSG00000130695.13	chr1	26595798	26597592	7.9e-16	+	26595798	26597592	0	3	57,155,88,	0,152,1706	-15.1	-14.2	3.41
ENSG00000130695.13	chr1	26603119	26603942	6.3e-21	+	26603119	26603942	0	2	132,319,	0,504	-20.2	-19.2	4.55
ENSG00000142669.13	chr1	26606529	26607745	1e-54	+	26606529	26607745	0	2	165,490,	0,726	-54	-52.7	3.69
ENSG00000117682.16	chr1	26758832	26758982	1.7e-07	+	26758832	26758982	0	1	150,	0	-6.76	-5.94	11.1
ENSG00000117682.16	chr1	26793937	26795750	0	+	26793937	26795750	0	2	81,368,	0,1445	-328	#NAME?	23.1
ENSG00000198830.10	chr1	26798940	26799788	1e-176	+	26798940	26799788	0	2	178,92,	0,756	-176	-175	16.9
ENSG00000198830.10	chr1	26799906	26800056	1.6e-14	+	26799906	26800056	0	1	150,	0	-13.8	-12.9	3.41
ENSG00000198830.10	chr1	26800115	26800295	1.7e-08	+	26800115	26800295	0	1	180,	0	-7.78	-6.93	1.99
ENSG00000198830.10	chr1	26800503	26801239	1.3e-52	+	26800503	26801239	0	2	123,177,	0,559	-51.9	-50.6	2.67
ENSG00000117676.13	chr1	26856251	26857312	1.6e-17	+	26856251	26857312	0	2	223,77,	0,984	-16.8	-15.8	49.7
ENSG00000117676.13	chr1	26872456	26873438	2.5e-09	+	26872456	26873438	0	2	70,81,	0,901	-8.6	-7.73	3.9
ENSG00000117676.13	chr1	26900624	26901133	1e-297	+	26900624	26901133	0	1	509,	0	-297	-295	13.4
ENSG00000117713.17	chr1	27022523	27054247	1e-252	+	27022523	27054247	0	2	1508,49,	0,31675	-252	-251	83.1
ENSG00000117713.17	chr1	27057728	27058088	3.2e-23	+	27057728	27058088	0	1	360,	0	-22.5	-21.4	2.85
ENSG00000117713.17	chr1	27101293	27101444	6e-07	+	27101293	27101444	0	1	151,	0	-6.22	-5.41	1.89
ENSG00000117713.17	chr1	27105572	27107488	0	+	27105572	27107488	0	1	1916,	0	-590	#NAME?	19.4
ENSG00000060642.10	chr1	27114112	27114604	3.2e-12	+	27114112	27114604	0	3	185,26,119,	0,342,373	-11.5	-10.6	41.1
ENSG00000060642.10	chr1	27121543	27124410	5e-18	+	27121543	27124410	0	2	182,357,	0,2510	-17.3	-16.3	3.93
ENSG00000204160.11	chr1	27153469	27158513	0.0022	+	27153469	27158513	0	2	161,19,	0,5025	-2.65	-1.98	11.1
ENSG00000204160.11	chr1	27180270	27180808	5e-31	+	27180270	27180808	0	1	538,	0	-30.3	-29.2	4.32
ENSG00000204160.11	chr1	27181554	27181794	1.3e-07	+	27181554	27181794	0	1	240,	0	-6.88	-6.05	1.91
ENSG00000175793.11	chr1	27189628	27190948	1e-190	+	27189628	27190948	0	1	1320,	0	-190	-188	19.9
ENSG00000090273.13	chr1	27226728	27228788	3.5e-05	+	27226728	27228788	0	2	163,16,	0,2044	-4.46	-3.7	2.48
ENSG00000090273.13	chr1	27248217	27248727	0	+	27248217	27248727	0	2	203,95,	0,415	-564	#NAME?	12.4
ENSG00000090273.13	chr1	27248905	27271661	0	+	27248905	27271661	0	7	78,78,204,66,117,195,36,	0,1674,19042,19338,20245,20456,22720	-15700	#NAME?	51.7
ENSG00000090273.13	chr1	27272136	27272877	1e-160	+	27272136	27272877	0	2	41,257,	0,484	-160	-158	2.5
ENSG00000253368.3	chr1	27320197	27326551	1e-159	+	27320197	27326551	0	2	924,214,	0,6140	-159	-157	33.1
ENSG00000142784.15	chr1	27561246	27561397	2.1e-07	+	27561246	27561397	0	1	151,	0	-6.68	-5.86	10.3
ENSG00000142784.15	chr1	27632786	27632937	8.5e-07	+	27632786	27632937	0	1	151,	0	-6.07	-5.26	2.39
ENSG00000186501.14	chr1	27648665	27657233	2.6e-06	+	27648665	27657233	0	2	217,23,	0,8545	-5.59	-4.8	8.57
ENSG00000186501.14	chr1	27661935	27662294	1e-145	+	27661935	27662294	0	1	359,	0	-145	-143	8.79
ENSG00000186501.14	chr1	27662502	27662831	1e-10	+	27662502	27662831	0	1	329,	0	-10	-9.15	2.05
ENSG00000142765.17	chr1	27671776	27676293	9.99988867182683e-321	+	27671776	27676293	0	6	240,149,73,46,73,405,	0,2135,2522,2681,3794,4112	-320	-318	30.1
ENSG00000142765.17	chr1	27676949	27677129	3.2e-06	+	27676949	27677129	0	1	180,	0	-5.49	-4.7	3.69
ENSG00000142765.17	chr1	27677218	27677517	2e-19	+	27677218	27677517	0	1	299,	0	-18.7	-17.7	3.88
ENSG00000142765.17	chr1	27677725	27678054	5e-14	+	27677725	27678054	0	2	102,108,	0,221	-13.3	-12.3	3.92
ENSG00000181773.6	chr1	27720620	27720919	6.3e-16	+	27720620	27720919	0	1	299,	0	-15.2	-14.2	7.14
ENSG00000235912.1	chr1	27975956	27976094	0.0033	+	27975956	27976094	0	1	138,	0	-2.48	-1.82	1.57
ENSG00000117751.17	chr1	28157288	28157499	4.9e-05	+	28157288	28157499	0	1	211,	0	-4.31	-3.56	4.86
ENSG00000117751.17	chr1	28169780	28176988	1e-211	+	28169780	28176988	0	3	61,65,385,	0,3758,6823	-211	-210	8.32
ENSG00000130775.15	chr1	28206397	28206547	4.2e-05	+	28206397	28206547	0	1	150,	0	-4.38	-3.63	9
ENSG00000130775.15	chr1	28208760	28209476	1.3e-43	+	28208760	28209476	0	1	716,	0	-42.9	-41.6	50.9
ENSG00000130775.15	chr1	28212480	28213077	1.7e-09	+	28212480	28213077	0	1	597,	0	-8.78	-7.9	9
ENSG00000130768.14	chr1	28261533	28263096	3.4e-10	+	28261533	28263096	0	2	222,49,	0,1514	-9.47	-8.58	5.14
ENSG00000130768.14	chr1	28268810	28271828	7.4e-05	+	28268810	28271828	0	2	65,86,	0,2932	-4.13	-3.39	3.86
ENSG00000130768.14	chr1	28285127	28285638	1.6e-11	+	28285127	28285638	0	1	511,	0	-10.8	-9.87	36.9
ENSG00000158156.7	chr1	28293205	28294100	6.3e-52	+	28293205	28294100	0	1	895,	0	-51.2	-49.9	9.65
ENSG00000130770.17	chr1	28562619	28563125	0	+	28562619	28563125	0	2	162,254,	0,252	-497	#NAME?	16.1
ENSG00000130770.17	chr1	28564281	28564341	0.0062	+	28564281	28564341	0	1	60,	0	-2.21	-1.57	1.36
ENSG00000130766.4	chr1	28586037	28598303	0	+	28586037	28598303	0	3	411,66,119,	0,9656,12147	#NAME?	#NAME?	53
ENSG00000130766.4	chr1	28599928	28599988	3.5e-05	+	28599928	28599988	0	1	60,	0	-4.46	-3.71	1.4
ENSG00000130766.4	chr1	28607305	28607752	1e-116	+	28607305	28607752	0	1	447,	0	-116	-115	4.76
ENSG00000130772.13	chr1	28660993	28661499	1e-259	+	28660993	28661499	0	1	506,	0	-259	-257	15.9
ENSG00000204138.12	chr1	28792975	28793275	1e-53	+	28792975	28793275	0	1	300,	0	-53	-51.7	5.56
ENSG00000204138.12	chr1	28800304	28800574	2.7e-10	+	28800304	28800574	0	1	270,	0	-9.57	-8.68	2.35
ENSG00000204138.12	chr1	28823055	28823265	7.2e-09	+	28823055	28823265	0	1	210,	0	-8.14	-7.28	3.35
ENSG00000180198.15	chr1	28844733	28845201	0.0016	+	28844733	28845201	0	2	87,64,	0,404	-2.8	-2.12	2.73
ENSG00000180198.15	chr1	28845379	28858738	7.9e-58	+	28845379	28858738	0	5	90,82,93,188,56,	0,10990,11655,12935,13303	-57.1	-55.8	5.88
ENSG00000180198.15	chr1	28864376	28864736	7.9e-59	+	28864376	28864736	0	1	360,	0	-58.1	-56.8	2.65
ENSG00000180198.15	chr1	28865034	28865274	2.5e-23	+	28865034	28865274	0	1	240,	0	-22.6	-21.5	1.68
ENSG00000188060.6	chr1	28919065	28921895	1e-192	+	28919065	28921895	0	2	191,1690,	0,1140	-192	-190	18
ENSG00000162419.12	chr1	29037142	29041350	6.3e-28	+	29037142	29041350	0	2	12,766,	0,3442	-27.2	-26.1	7.48
ENSG00000198492.14	chr1	29063162	29064060	1e-54	+	29063162	29064060	0	1	898,	0	-54	-52.7	36.9
ENSG00000198492.14	chr1	29069221	29069401	3.2e-17	+	29069221	29069401	0	1	180,	0	-16.5	-15.5	2.15
ENSG00000198492.14	chr1	29069699	29070478	0	+	29069699	29070478	0	1	779,	0	-386	#NAME?	9.31
ENSG00000198492.14	chr1	29095479	29095719	2.5e-56	+	29095479	29095719	0	1	240,	0	-55.6	-54.3	3.75
ENSG00000159023.18	chr1	29213602	29220342	7.9e-24	+	29213602	29220342	0	2	120,90,	0,6650	-23.1	-22	16.5
ENSG00000159023.18	chr1	29241172	29314403	0	+	29241172	29314403	0	2	108,461,	0,72770	-1060	#NAME?	49.2
ENSG00000159023.18	chr1	29379818	29385155	0.005	+	29379818	29385155	0	2	6,55,	0,5282	-2.3	-1.65	1.62
ENSG00000060656.19	chr1	29563147	29581885	2.3e-08	+	29563147	29581885	0	2	82,99,	0,18639	-7.63	-6.78	4.9
ENSG00000060656.19	chr1	29609200	29609351	8.5e-10	+	29609200	29609351	0	1	151,	0	-9.07	-8.19	2.48
ENSG00000060656.19	chr1	29652605	29652756	1.6e-06	+	29652605	29652756	0	1	151,	0	-5.8	-5	1.55
ENSG00000186056.9	chr1	31191678	31192185	2e-11	+	31191678	31192185	0	1	507,	0	-10.7	-9.81	21
ENSG00000186056.9	chr1	31194294	31194504	0.0039	+	31194294	31194504	0	1	210,	0	-2.41	-1.76	10.3
ENSG00000121766.14	chr1	31821797	31837209	1.6e-30	+	31821797	31837209	0	2	24,331,	0,15081	-29.8	-28.6	2.52
ENSG00000168528.11	chr1	31886665	31886845	0.00039	+	31886665	31886845	0	1	180,	0	-3.41	-2.7	8.14
ENSG00000168528.11	chr1	31886934	31886994	0.0013	+	31886934	31886994	0	1	60,	0	-2.89	-2.21	12
ENSG00000168528.11	chr1	31907019	31907199	2.5e-11	+	31907019	31907199	0	1	180,	0	-10.6	-9.64	1.94
ENSG00000142910.15	chr1	32042672	32042942	3.2e-15	+	32042672	32042942	0	1	270,	0	-14.5	-13.5	10
ENSG00000142910.15	chr1	32051473	32051533	0.00019	+	32051473	32051533	0	1	60,	0	-3.72	-3	1.89
ENSG00000142910.15	chr1	32052219	32052929	1e-134	+	32052219	32052929	0	2	137,490,	0,220	-134	-132	13.1
ENSG00000235790.7	chr1	32122597	32122973	1e-09	+	32122597	32122973	0	2	65,115,	0,261	-9	-8.12	7.86
ENSG00000121774.17	chr1	32479429	32479759	7.9e-16	+	32479429	32479759	0	1	330,	0	-15.1	-14.1	5.22
ENSG00000121774.17	chr1	32503469	32503649	5e-21	+	32503469	32503649	0	1	180,	0	-20.3	-19.3	1.62
ENSG00000121775.17	chr1	32568256	32568407	1.1e-05	+	32568256	32568407	0	1	151,	0	-4.94	-4.17	2.31
ENSG00000025800.13	chr1	32573638	32622480	2e-29	+	32573638	32622480	0	4	97,102,134,27,	0,34885,46550,48815	-28.7	-27.6	11
ENSG00000025800.13	chr1	32636484	32636814	1e-220	+	32636484	32636814	0	1	330,	0	-220	-218	13.1
ENSG00000025800.13	chr1	32641719	32641840	8.9e-06	+	32641719	32641840	0	1	121,	0	-5.05	-4.27	1.84
ENSG00000250135.1	chr1	32636478	32636768	1e-218	+	32636478	32636768	0	1	290,	0	-218	-216	12.6
ENSG00000084652.15	chr1	32645286	32655829	1e-204	+	32645286	32655829	0	6	91,450,336,92,171,174,	0,379,1556,4839,8268,10369	-204	-202	15
ENSG00000084652.15	chr1	32657948	32660992	0	+	32657948	32660992	0	5	83,75,93,96,490,	0,309,860,1717,2554	-1150	#NAME?	38.1
ENSG00000160050.14	chr1	32667541	32667873	2.7e-06	+	32667541	32667873	0	2	159,52,	0,280	-5.57	-4.78	3.14
ENSG00000160051.11	chr1	32671470	32671929	1.3e-07	+	32671470	32671929	0	2	94,175,	0,284	-6.87	-6.04	6.34
ENSG00000160051.11	chr1	32672078	32672707	2e-08	+	32672078	32672707	0	2	284,105,	0,524	-7.7	-6.85	3.96
ENSG00000160051.11	chr1	32672974	32673303	7.9e-13	+	32672974	32673303	0	1	329,	0	-12.1	-11.2	5.57
ENSG00000160051.11	chr1	32673362	32673900	2e-27	+	32673362	32673900	0	1	538,	0	-26.7	-25.6	8.97
ENSG00000084623.11	chr1	32696996	32697175	1.3e-38	+	32696996	32697175	0	1	179,	0	-37.9	-36.7	1.55
ENSG00000183615.5	chr1	32712891	32712980	0.00074	+	32712891	32712980	0	1	89,	0	-3.13	-2.44	12.9
ENSG00000183615.5	chr1	32713154	32714077	9.3e-05	+	32713154	32714077	0	2	129,106,	0,817	-4.03	-3.29	5.79
ENSG00000182866.16	chr1	32742036	32742243	0.00024	+	32742036	32742243	0	2	54,36,	0,171	-3.62	-2.91	2.4
ENSG00000182866.16	chr1	32751139	32751468	1e-25	+	32751139	32751468	0	1	329,	0	-25	-23.9	6.21
ENSG00000116478.11	chr1	32757686	32757747	7.9e-06	+	32757686	32757747	0	1	61,	0	-5.1	-4.32	2.64
ENSG00000116478.11	chr1	32797646	32798730	0	+	32797646	32798730	0	3	197,49,113,	0,655,971	-436	#NAME?	7.75
ENSG00000162526.6	chr1	32829202	32829410	7.1e-10	+	32829202	32829410	0	1	208,	0	-9.15	-8.27	3.25
ENSG00000254553.1	chr1	33065883	33065944	0.0065	+	33065883	33065944	0	1	61,	0	-2.19	-1.55	2.42
ENSG00000160062.14	chr1	33065874	33065935	0.0066	+	33065874	33065935	0	1	61,	0	-2.18	-1.54	2.29
ENSG00000162521.18	chr1	33116802	33117016	1.6e-13	+	33116802	33117016	0	2	121,60,	0,154	-12.8	-11.8	3.8
ENSG00000162522.10	chr1	33207635	33219645	2.7e-05	+	33207635	33219645	0	2	155,26,	0,11984	-4.57	-3.81	10.3
ENSG00000162522.10	chr1	33235502	33236072	1.3e-19	+	33235502	33236072	0	1	570,	0	-18.9	-17.9	4.56
ENSG00000162522.10	chr1	33236401	33236552	0.00025	+	33236401	33236552	0	1	151,	0	-3.6	-2.88	2.13
ENSG00000162522.10	chr1	33237000	33237181	3.2e-12	+	33237000	33237181	0	1	181,	0	-11.5	-10.6	3.4
ENSG00000162522.10	chr1	33237480	33238653	1e-209	+	33237480	33238653	0	2	562,188,	0,985	-209	-207	9.26
ENSG00000116497.17	chr1	33283344	33283405	0.0011	+	33283344	33283405	0	1	61,	0	-2.95	-2.27	7.29
ENSG00000116497.17	chr1	33291900	33292440	4e-40	+	33291900	33292440	0	1	540,	0	-39.4	-38.2	7.46
ENSG00000160094.14	chr1	33742178	33745916	2.2e-09	+	33742178	33745916	0	2	17,192,	0,3546	-8.65	-7.78	3.77
ENSG00000160094.14	chr1	33764565	33765577	0	+	33764565	33765577	0	1	1012,	0	-528	#NAME?	42.4
ENSG00000256142.1	chr1	33764974	33765572	0	+	33764974	33765572	0	1	598,	0	-526	#NAME?	44.6
ENSG00000121903.14	chr1	33944792	33954121	2.5e-36	+	33944792	33954121	0	2	514,57,	0,9272	-35.6	-34.4	26.1
ENSG00000121903.14	chr1	33956756	33957297	1e-15	+	33956756	33957297	0	1	541,	0	-15	-14	10.3
ENSG00000121903.14	chr1	33958895	33960338	3.2e-25	+	33958895	33960338	0	2	320,521,	0,922	-24.5	-23.4	13.6
ENSG00000121903.14	chr1	33960397	33960638	2.2e-06	+	33960397	33960638	0	1	241,	0	-5.66	-4.87	3.43
ENSG00000197056.9	chr1	35579390	35579571	1e-06	+	35579390	35579571	0	1	181,	0	-6	-5.19	3.33
ENSG00000197056.9	chr1	35580739	35580920	3.6e-09	+	35580739	35580920	0	1	181,	0	-8.44	-7.57	5.14
ENSG00000146463.11	chr1	35734567	35761559	0.00032	+	35734567	35761559	0	2	119,32,	0,26960	-3.49	-2.78	13.7
ENSG00000146463.11	chr1	35824688	35825019	1e-20	+	35824688	35825019	0	1	331,	0	-20	-18.9	5.38
ENSG00000146463.11	chr1	35885259	35885590	4e-51	+	35885259	35885590	0	1	331,	0	-50.4	-49.2	7.26
ENSG00000020129.15	chr1	36023133	36023254	0.004	+	36023133	36023254	0	1	121,	0	-2.4	-1.75	4.57
ENSG00000020129.15	chr1	36023343	36023644	5e-11	+	36023343	36023644	0	1	301,	0	-10.3	-9.39	17.6
ENSG00000020129.15	chr1	36024233	36028807	6.3e-61	+	36024233	36028807	0	5	53,141,969,242,5,	0,474,1693,3759,4569	-60.2	-58.8	8.96
ENSG00000116819.6	chr1	36060089	36060389	3.5e-07	+	36060089	36060389	0	1	300,	0	-6.46	-5.64	9.14
ENSG00000134698.10	chr1	36320769	36320949	1.2e-06	+	36320769	36320949	0	1	180,	0	-5.92	-5.12	2.83
ENSG00000134698.10	chr1	36321307	36321577	3.2e-64	+	36321307	36321577	0	1	270,	0	-63.5	-62.2	12.5
ENSG00000092847.11	chr1	36348953	36349014	0.0028	+	36348953	36349014	0	1	61,	0	-2.56	-1.9	3.43
ENSG00000092847.11	chr1	36385242	36385573	2.9e-07	+	36385242	36385573	0	1	331,	0	-6.54	-5.72	2.3
ENSG00000126070.19	chr1	36396777	36396958	0.00042	+	36396777	36396958	0	1	181,	0	-3.38	-2.67	13.7
ENSG00000116863.10	chr1	36554475	36556902	2.4e-06	+	36554475	36556902	0	2	241,58,	0,2369	-5.62	-4.82	6.43
ENSG00000116863.10	chr1	36557649	36559354	1e-195	+	36557649	36559354	0	3	46,101,657,	0,373,1048	-195	-193	9.93
ENSG00000116871.15	chr1	36621709	36637267	1e-256	+	36621709	36637267	0	4	355,76,345,154,	0,1106,14862,15404	-256	-254	18.9
ENSG00000116871.15	chr1	36637979	36639045	1e-132	+	36637979	36639045	0	2	249,81,	0,985	-132	-130	18.7
ENSG00000116871.15	chr1	36641862	36644698	0	+	36641862	36644698	0	5	320,146,106,329,687,	0,435,1207,1611,2149	#NAME?	#NAME?	195
ENSG00000116871.15	chr1	36644786	36645941	1e-246	+	36644786	36645941	0	4	372,91,194,93,	0,480,688,1062	-246	-244	23.4
ENSG00000054118.13	chr1	36752262	36752353	0.00018	+	36752262	36752353	0	1	91,	0	-3.74	-3.01	1.37
ENSG00000054118.13	chr1	36752502	36752593	0.00017	+	36752502	36752593	0	1	91,	0	-3.77	-3.04	1.44
ENSG00000054118.13	chr1	36754770	36755311	0	+	36754770	36755311	0	1	541,	0	-408	#NAME?	8.62
ENSG00000054118.13	chr1	36762357	36769939	0	+	36762357	36769939	0	4	14,199,144,543,	0,4129,4796,7039	-344	#NAME?	8.83
ENSG00000214193.9	chr1	36771987	36772456	5.6e-07	+	36771987	36772456	0	3	38,158,14,	0,211,455	-6.25	-5.44	23.1
ENSG00000214193.9	chr1	36784726	36787246	0	+	36784726	36787246	0	6	39,57,95,1124,64,590,	0,130,316,549,1789,1930	-446	#NAME?	72.2
ENSG00000214193.9	chr1	36787335	36789801	4e-98	+	36787335	36789801	0	3	44,301,431,	0,629,2035	-97.4	-95.9	50
ENSG00000214193.9	chr1	36790009	36790338	5e-13	+	36790009	36790338	0	1	329,	0	-12.3	-11.3	16.9
ENSG00000116883.8	chr1	36789364	36789661	9.3e-05	+	36789364	36789661	0	1	297,	0	-4.03	-3.29	5.79
ENSG00000163874.8	chr1	37940152	37947291	1e-182	+	37940152	37947291	0	4	78,481,431,90,	0,907,5447,7049	-182	-180	18.9
ENSG00000163874.8	chr1	37948197	37949081	1e-188	+	37948197	37949081	0	2	6,744,	0,140	-188	-186	18.8
ENSG00000163879.10	chr1	38022519	38023346	5e-19	+	38022519	38023346	0	2	157,143,	0,684	-18.3	-17.3	22.3
ENSG00000163879.10	chr1	38027076	38027346	2e-12	+	38027076	38027346	0	1	270,	0	-11.7	-10.8	20.6
ENSG00000163879.10	chr1	38027614	38027824	1.3e-08	+	38027614	38027824	0	1	210,	0	-7.88	-7.03	13.7
ENSG00000134690.10	chr1	38171236	38174202	3.2e-34	+	38171236	38174202	0	3	3,87,209,	0,1413,2757	-33.5	-32.4	4.06
ENSG00000185090.14	chr1	38265404	38266271	1e-284	+	38265404	38266271	0	1	867,	0	-284	-282	10.8
ENSG00000197982.13	chr1	38273423	38274858	1e-296	+	38273423	38274858	0	2	981,209,	0,1226	-296	-294	83.1
ENSG00000230955.1	chr1	38326594	38326708	3.4e-05	+	38326594	38326708	0	1	114,	0	-4.47	-3.72	3.12
ENSG00000183520.11	chr1	38474989	38482117	2.5e-11	+	38474989	38482117	0	3	31,152,87,	0,3396,7041	-10.6	-9.74	7.43
ENSG00000224592.5	chr1	38513193	38513253	0.0039	+	38513193	38513253	0	1	60,	0	-2.41	-1.76	10.3
ENSG00000228436.2	chr1	39384860	39385068	7.9e-11	+	39384860	39385068	0	1	208,	0	-10.1	-9.16	8.14
ENSG00000174574.15	chr1	39456894	39457193	1e-125	+	39456894	39457193	0	1	299,	0	-125	-124	55.1
ENSG00000168653.10	chr1	39491989	39494512	6.3e-76	+	39491989	39494512	0	2	85,118,	0,2405	-75.2	-73.8	2.46
ENSG00000127603.23	chr1	39569334	39669967	3.9e-08	+	39569334	39669967	0	3	64,307,50,	0,1748,100583	-7.41	-6.56	27.4
ENSG00000127603.23	chr1	39816549	39824383	2e-66	+	39816549	39824383	0	4	141,225,519,15,	0,2129,6497,7819	-65.7	-64.3	8.68
ENSG00000127603.23	chr1	39851217	39851578	1.6e-68	+	39851217	39851578	0	1	361,	0	-67.8	-66.4	7.2
ENSG00000127603.23	chr1	39853014	39853315	1.6e-29	+	39853014	39853315	0	1	301,	0	-28.8	-27.6	7.4
ENSG00000127603.23	chr1	39853614	39875138	1e-139	+	39853614	39875138	0	2	716,394,	0,21130	-139	-137	26.1
ENSG00000127603.23	chr1	39875287	39875618	2e-19	+	39875287	39875618	0	1	331,	0	-18.7	-17.6	5.57
ENSG00000127603.23	chr1	39875827	39876158	4e-49	+	39875827	39876158	0	1	331,	0	-48.4	-47.1	5.58
ENSG00000127603.23	chr1	39876757	39877478	1e-110	+	39876757	39877478	0	1	721,	0	-110	-108	11.9
ENSG00000127603.23	chr1	39877537	39879517	1e-170	+	39877537	39879517	0	1	1980,	0	-170	-168	49.4
ENSG00000127603.23	chr1	39879576	39880177	4e-26	+	39879576	39880177	0	1	601,	0	-25.4	-24.3	8.06
ENSG00000127603.23	chr1	39893754	39893815	0.001	+	39893754	39893815	0	1	61,	0	-2.98	-2.29	1.63
ENSG00000127603.23	chr1	39951288	39951469	6.3e-13	+	39951288	39951469	0	1	181,	0	-12.2	-11.2	2.03
ENSG00000183682.7	chr1	39977447	39987067	0.00042	+	39977447	39987067	0	2	129,20,	0,9600	-3.38	-2.67	13.7
ENSG00000237624.1	chr1	39980745	39981100	7.6e-06	+	39980745	39981100	0	1	355,	0	-5.12	-4.34	19.7
ENSG00000237624.1	chr1	39981600	39982162	1e-22	+	39981600	39982162	0	1	562,	0	-22	-21	54.9
ENSG00000084072.16	chr1	40218967	40219177	1.6e-13	+	40218967	40219177	0	1	210,	0	-12.8	-11.9	3.36
ENSG00000131236.16	chr1	40505964	40506143	2.7e-05	+	40505964	40506143	0	1	179,	0	-4.57	-3.81	10.3
ENSG00000131236.16	chr1	40506321	40506581	3.5e-10	+	40506321	40506581	0	2	152,28,	0,232	-9.45	-8.56	9.26
ENSG00000131236.16	chr1	40507162	40525740	5e-26	+	40507162	40525740	0	4	3,50,125,2,	0,15955,17843,18576	-25.3	-24.2	1.98
ENSG00000117000.8	chr1	40627044	40627284	2.5e-14	+	40627044	40627284	0	1	240,	0	-13.6	-12.7	10.6
ENSG00000117000.8	chr1	40701751	40701962	0.00017	+	40701751	40701962	0	1	211,	0	-3.76	-3.04	1.98
ENSG00000117000.8	chr1	40703066	40703187	0.0017	+	40703066	40703187	0	1	121,	0	-2.77	-2.09	1.97
ENSG00000117000.8	chr1	40704082	40704262	0.00066	+	40704082	40704262	0	1	180,	0	-3.18	-2.48	2.05
ENSG00000117000.8	chr1	40704739	40704950	2.1e-08	+	40704739	40704950	0	1	211,	0	-7.67	-6.82	2.96
ENSG00000117000.8	chr1	40705815	40706145	4e-28	+	40705815	40706145	0	1	330,	0	-27.4	-26.3	6.71
ENSG00000084073.8	chr1	40723808	40723928	1.7e-07	+	40723808	40723928	0	1	120,	0	-6.76	-5.94	6.29
ENSG00000084073.8	chr1	40758189	40758398	1.6e-32	+	40758189	40758398	0	1	209,	0	-31.8	-30.7	3.06
ENSG00000084070.11	chr1	40828089	40839826	3.2e-28	+	40828089	40839826	0	2	19,458,	0,11279	-27.5	-26.3	14.1
ENSG00000187801.14	chr1	40915803	40916552	3.2e-08	+	40915803	40916552	0	2	44,225,	0,524	-7.49	-6.64	5.33
ENSG00000187801.14	chr1	40928554	40928913	3.2e-34	+	40928554	40928913	0	1	359,	0	-33.5	-32.3	7.54
ENSG00000187815.9	chr1	40944742	40944922	0.00024	+	40944742	40944922	0	1	180,	0	-3.62	-2.9	3.55
ENSG00000164002.11	chr1	40975096	40975156	0.0025	+	40975096	40975156	0	1	60,	0	-2.6	-1.93	2.86
ENSG00000164002.11	chr1	40980206	40981336	1e-32	+	40980206	40981336	0	1	1130,	0	-32	-30.9	5.44
ENSG00000117010.15	chr1	41012470	41012828	1.3e-18	+	41012470	41012828	0	1	358,	0	-17.9	-16.9	8
ENSG00000066136.19	chr1	41157241	41157800	7.9e-14	+	41157241	41157800	0	2	298,121,	0,438	-13.1	-12.2	12
ENSG00000066136.19	chr1	41236288	41236677	7.9e-37	+	41236288	41236677	0	1	389,	0	-36.1	-34.9	3.21
ENSG00000171793.13	chr1	41445334	41445852	8.9e-08	+	41445334	41445852	0	2	167,73,	0,445	-7.05	-6.22	8
ENSG00000171793.13	chr1	41473163	41474456	3.2e-28	+	41473163	41474456	0	2	54,126,	0,1167	-27.5	-26.4	2.63
ENSG00000281207.1	chr1	41483650	41483711	0.0022	+	41483650	41483711	0	1	61,	0	-2.65	-1.98	11.1
ENSG00000281207.1	chr1	41483770	41483951	0.00074	+	41483770	41483951	0	1	181,	0	-3.13	-2.44	12.9
ENSG00000177181.14	chr1	42875840	42880496	1e-05	+	42875840	42880496	0	2	18,342,	0,4314	-5	-4.23	3.57
ENSG00000177181.14	chr1	42880914	42881275	0.00013	+	42880914	42881275	0	1	361,	0	-3.87	-3.14	15.4
ENSG00000127125.8	chr1	42922272	42922333	0.0027	+	42922272	42922333	0	1	61,	0	-2.57	-1.91	4.86
ENSG00000127125.8	chr1	42925604	42925784	3.2e-11	+	42925604	42925784	0	1	180,	0	-10.5	-9.64	1.92
ENSG00000171960.10	chr1	43124301	43124390	0.00013	+	43124301	43124390	0	1	89,	0	-3.87	-3.14	15.4
ENSG00000065978.17	chr1	43148097	43148739	0	+	43148097	43148739	0	2	305,82,	0,560	-5970	#NAME?	41.9
ENSG00000065978.17	chr1	43166491	43166700	1e-123	+	43166491	43166700	0	1	209,	0	-123	-121	1.65
ENSG00000164008.13	chr1	43232939	43235408	2e-15	+	43232939	43235408	0	2	356,60,	0,2409	-14.7	-13.7	12.2
ENSG00000164008.13	chr1	43240534	43241231	1.6e-58	+	43240534	43241231	0	2	5,352,	0,345	-57.8	-56.4	4.92
ENSG00000164010.13	chr1	43295833	43296461	1.1e-08	+	43295833	43296461	0	1	628,	0	-7.97	-7.11	16.3
ENSG00000164010.13	chr1	43308359	43308808	6e-05	+	43308359	43308808	0	1	449,	0	-4.22	-3.48	4.29
ENSG00000164011.17	chr1	43316382	43316921	1e-132	+	43316382	43316921	0	2	32,328,	0,211	-132	-131	11.7
ENSG00000164011.17	chr1	43317010	43317879	1e-105	+	43317010	43317879	0	1	869,	0	-105	-104	14.5
ENSG00000186973.10	chr1	43613537	43613741	7.4e-07	+	43613537	43613741	0	1	204,	0	-6.13	-5.32	23.1
ENSG00000243710.7	chr1	43637819	43637999	5.9e-08	+	43637819	43637999	0	1	180,	0	-7.23	-6.39	4.13
ENSG00000243710.7	chr1	43687899	43688578	0.00018	+	43687899	43688578	0	2	67,84,	0,595	-3.74	-3.01	4.8
ENSG00000066056.13	chr1	43766663	43770620	4.7e-07	+	43766663	43770620	0	3	137,64,99,	0,1457,3858	-6.33	-5.51	5.39
ENSG00000066056.13	chr1	43778069	43778219	3.5e-05	+	43778069	43778219	0	1	150,	0	-4.46	-3.7	6.21
ENSG00000117399.13	chr1	43824691	43825174	4e-26	+	43824691	43825174	0	2	376,14,	0,469	-25.4	-24.3	12
ENSG00000198198.14	chr1	43868853	43868914	0.002	+	43868853	43868914	0	1	61,	0	-2.7	-2.03	2.51
ENSG00000198198.14	chr1	43872087	43872208	7.2e-07	+	43872087	43872208	0	1	121,	0	-6.14	-5.33	6
ENSG00000198198.14	chr1	43916074	43916943	5e-86	+	43916074	43916943	0	1	869,	0	-85.3	-83.8	13.4
ENSG00000198198.14	chr1	43917092	43917423	9.1e-10	+	43917092	43917423	0	1	331,	0	-9.04	-8.16	7.1
ENSG00000229348.1	chr1	43919626	43922322	0.0004	+	43919626	43922322	0	2	98,74,	0,2622	-3.4	-2.69	5.71
ENSG00000142949.16	chr1	43994400	44010829	1e-151	+	43994400	44010829	0	4	27,215,80,128,	0,2146,9468,16301	-151	-149	52.5
ENSG00000142949.16	chr1	44054598	44057517	1e-44	+	44054598	44057517	0	3	73,582,35,	0,2044,2884	-44	-42.7	4.75
ENSG00000142949.16	chr1	44063499	44063789	2e-28	+	44063499	44063789	0	2	225,45,	0,245	-27.7	-26.6	3.24
ENSG00000142949.16	chr1	44069297	44070580	0	+	44069297	44070580	0	2	563,7,	0,1276	-1030	#NAME?	9.03
ENSG00000142949.16	chr1	44071919	44072514	6.3e-12	+	44071919	44072514	0	2	210,30,	0,565	-11.2	-10.3	1.52
ENSG00000142949.16	chr1	44085849	44085939	6e-08	+	44085849	44085939	0	1	90,	0	-7.22	-6.38	1.59
ENSG00000142949.16	chr1	44087810	44088021	5e-48	+	44087810	44088021	0	1	211,	0	-47.3	-46	1.95
ENSG00000066135.12	chr1	44115918	44118933	4.7e-06	+	44115918	44118933	0	3	5,139,126,	0,288,2889	-5.33	-4.55	3.43
ENSG00000066135.12	chr1	44133564	44134884	7.9e-30	+	44133564	44134884	0	2	126,114,	0,1206	-29.1	-28	2.69
ENSG00000066135.12	chr1	44137268	44137538	1e-13	+	44137268	44137538	0	1	270,	0	-13	-12.1	2.7
ENSG00000066135.12	chr1	44170049	44170439	4e-46	+	44170049	44170439	0	1	390,	0	-45.4	-44.2	5.05
ENSG00000126091.19	chr1	44395822	44396241	1e-106	+	44395822	44396241	0	1	419,	0	-106	-104	13.7
ENSG00000126091.19	chr1	44396508	44396837	2.5e-42	+	44396508	44396837	0	1	329,	0	-41.6	-40.4	5.74
ENSG00000117407.16	chr1	44402494	44402823	6.3e-13	+	44402494	44402823	0	1	329,	0	-12.2	-11.3	13.1
ENSG00000117408.10	chr1	44412610	44413059	1.3e-57	+	44412610	44413059	0	1	449,	0	-56.9	-55.6	17.6
ENSG00000117408.10	chr1	44413178	44415045	5.6e-05	+	44413178	44415045	0	2	178,2,	0,1865	-4.25	-3.5	2.61
ENSG00000117408.10	chr1	44415194	44418975	5e-75	+	44415194	44418975	0	2	631,87,	0,3694	-74.3	-72.9	18.1
ENSG00000117408.10	chr1	44419094	44422269	1e-21	+	44419094	44422269	0	3	61,141,38,	0,2897,3137	-21	-20	9.05
ENSG00000132768.13	chr1	44435671	44436334	1e-258	+	44435671	44436334	0	2	323,67,	0,596	-258	-256	8.67
ENSG00000132768.13	chr1	44437944	44438383	1e-118	+	44437944	44438383	0	2	62,297,	0,142	-118	-116	4.78
ENSG00000117410.13	chr1	44440341	44440521	0.00074	+	44440341	44440521	0	1	180,	0	-3.13	-2.44	12.9
ENSG00000117410.13	chr1	44440580	44440851	2.5e-14	+	44440580	44440851	0	1	271,	0	-13.6	-12.6	3.18
ENSG00000117411.16	chr1	44445031	44445622	1.6e-12	+	44445031	44445622	0	2	257,74,	0,517	-11.8	-10.9	42
ENSG00000117411.16	chr1	44446219	44447378	1.3e-34	+	44446219	44447378	0	3	67,365,18,	0,561,1141	-33.9	-32.7	10.4
ENSG00000117411.16	chr1	44451852	44456483	0	+	44451852	44456483	0	2	26,514,	0,4117	-1370	#NAME?	19
ENSG00000159214.12	chr1	44457293	44457769	1e-11	+	44457293	44457769	0	2	125,324,	0,152	-11	-10.1	39.4
ENSG00000159214.12	chr1	44457828	44458068	4.3e-05	+	44457828	44458068	0	1	240,	0	-4.37	-3.62	4.16
ENSG00000178028.13	chr1	44679216	44679486	7.6e-08	+	44679216	44679486	0	1	270,	0	-7.12	-6.28	2.72
ENSG00000178028.13	chr1	44683868	44683929	0.0001	+	44683868	44683929	0	1	61,	0	-3.98	-3.25	2.49
ENSG00000178028.13	chr1	44684735	44686058	3.2e-93	+	44684735	44686058	0	4	178,72,99,370,	0,342,716,953	-92.5	-91	5.58
ENSG00000187147.17	chr1	44877784	44877875	0.0014	+	44877784	44877875	0	1	91,	0	-2.85	-2.17	2.57
ENSG00000187147.17	chr1	44878144	44885021	1.3e-08	+	44878144	44885021	0	2	254,46,	0,6831	-7.9	-7.05	3.86
ENSG00000187147.17	chr1	45097585	45098407	3.2e-32	+	45097585	45098407	0	3	299,151,91,	0,321,731	-31.5	-30.3	29.1
ENSG00000187147.17	chr1	45098495	45102018	1.3e-18	+	45098495	45102018	0	3	72,122,317,	0,2721,3206	-17.9	-16.9	3.93
ENSG00000187147.17	chr1	45110303	45114014	2e-17	+	45110303	45114014	0	5	163,87,56,79,35,	0,363,589,778,3676	-16.7	-15.7	1.77
ENSG00000187147.17	chr1	45115273	45115567	1.6e-11	+	45115273	45115567	0	2	168,13,	0,281	-10.8	-9.88	3.07
ENSG00000142945.12	chr1	45218827	45219426	8.5e-05	+	45218827	45219426	0	2	99,22,	0,577	-4.07	-3.33	1.63
ENSG00000142945.12	chr1	45228105	45232812	2e-30	+	45228105	45232812	0	4	18,114,124,44,	0,111,4392,4663	-29.7	-28.5	2.67
ENSG00000173846.12	chr1	45265986	45266197	0.00066	+	45265986	45266197	0	1	211,	0	-3.18	-2.48	11.1
ENSG00000173846.12	chr1	45266286	45266513	0.00079	+	45266286	45266513	0	2	59,2,	0,225	-3.1	-2.41	3
ENSG00000222009.8	chr1	45274153	45274422	1.1e-10	+	45274153	45274422	0	1	269,	0	-9.96	-9.06	12
ENSG00000222009.8	chr1	45278803	45279676	5e-92	+	45278803	45279676	0	2	409,367,	0,506	-91.3	-89.8	20.3
ENSG00000222009.8	chr1	45279735	45279975	1e-164	+	45279735	45279975	0	1	240,	0	-164	-162	34.3
ENSG00000126088.12	chr1	45478463	45479089	1e-237	+	45478463	45479089	0	2	228,282,	0,344	-237	-235	6.36
ENSG00000126088.12	chr1	45480527	45480588	0.00011	+	45480527	45480588	0	1	61,	0	-3.95	-3.21	1.39
ENSG00000281912.1	chr1	45769641	45770032	1.3e-05	+	45769641	45770032	0	1	391,	0	-4.87	-4.1	18.9
ENSG00000132773.11	chr1	45805877	45806057	1e-05	+	45805877	45806057	0	1	180,	0	-4.99	-4.21	3.03
ENSG00000132773.11	chr1	45808673	45809230	1e-122	+	45808673	45809230	0	2	1,477,	0,80	-122	-121	9.6
ENSG00000132763.14	chr1	45974566	45974926	5.9e-10	+	45974566	45974926	0	1	360,	0	-9.23	-8.34	2.78
ENSG00000117448.13	chr1	46016481	46016809	7.9e-26	+	46016481	46016809	0	1	328,	0	-25.1	-24	4.04
ENSG00000132780.16	chr1	46049682	46054398	1e-158	+	46049682	46054398	0	2	195,76,	0,4640	-158	-157	4.74
ENSG00000132780.16	chr1	46054547	46072208	1e-186	+	46054547	46072208	0	7	73,48,80,73,111,100,55,	0,2347,5818,11509,13379,16041,17606	-186	-184	5.97
ENSG00000132780.16	chr1	46072997	46075009	1e-260	+	46072997	46075009	0	2	1012,38,	0,1974	-260	-258	7.62
ENSG00000132780.16	chr1	46083117	46083737	7.9e-12	+	46083117	46083737	0	2	146,5,	0,615	-11.1	-10.2	1.35
ENSG00000132780.16	chr1	46084275	46084456	3.8e-07	+	46084275	46084456	0	1	181,	0	-6.42	-5.6	2.15
ENSG00000086015.20	chr1	46269318	46269558	1e-12	+	46269318	46269558	0	1	240,	0	-12	-11	18.9
ENSG00000086015.20	chr1	46496913	46497965	6.3e-11	+	46496913	46497965	0	3	49,195,116,	0,149,936	-10.2	-9.32	2.43
ENSG00000086015.20	chr1	46500298	46501796	1e-278	+	46500298	46501796	0	1	1498,	0	-278	-276	15.3
ENSG00000171357.5	chr1	46685557	46685767	2.4e-05	+	46685557	46685767	0	1	210,	0	-4.62	-3.86	18
ENSG00000173660.11	chr1	46769302	46774882	0	+	46769302	46774882	0	2	190,110,	0,5470	-613	#NAME?	5.63
ENSG00000117481.10	chr1	46827412	46827593	5.2e-09	+	46827412	46827593	0	1	181,	0	-8.28	-7.42	2.15
ENSG00000224805.2	chr1	47645093	47645581	0.0051	+	47645093	47645581	0	2	17,42,	0,446	-2.29	-1.64	8.57
ENSG00000162368.13	chr1	47799587	47799648	0.0011	+	47799587	47799648	0	1	61,	0	-2.95	-2.27	2.41
ENSG00000186564.5	chr1	47902257	47902348	0.001	+	47902257	47902348	0	1	91,	0	-2.99	-2.3	4.71
ENSG00000186564.5	chr1	47903186	47903277	0.0022	+	47903186	47903277	0	1	91,	0	-2.65	-1.98	11.1
ENSG00000117834.12	chr1	48688386	48694534	6.3e-13	+	48688386	48694534	0	3	184,72,13,	0,2009,6135	-12.2	-11.3	4.35
ENSG00000117834.12	chr1	48708285	48713421	6.3e-24	+	48708285	48713421	0	2	3,415,	0,4721	-23.2	-22.1	3.05
ENSG00000123080.10	chr1	51434444	51435282	3.2e-49	+	51434444	51435282	0	1	838,	0	-48.5	-47.2	22
ENSG00000123080.10	chr1	51435490	51435551	0.0029	+	51435490	51435551	0	1	61,	0	-2.54	-1.88	2.29
ENSG00000123080.10	chr1	51436162	51439946	2.5e-34	+	51436162	51439946	0	2	7,382,	0,3402	-33.6	-32.5	5.57
ENSG00000123091.4	chr1	51702239	51702448	3.5e-10	+	51702239	51702448	0	1	209,	0	-9.45	-8.56	15.4
ENSG00000123091.4	chr1	51735723	51737046	1e-160	+	51735723	51737046	0	2	74,224,	0,1099	-160	-158	9.06
ENSG00000227070.1	chr1	51983980	52026557	3.5e-07	+	51983980	52026557	0	2	175,4,	0,42573	-6.46	-5.64	22.3
ENSG00000117859.18	chr1	52195491	52210777	7.9e-52	+	52195491	52210777	0	3	305,69,16,	0,10323,15270	-51.1	-49.8	22.3
ENSG00000223390.1	chr1	52499150	52499473	2.5e-19	+	52499150	52499473	0	1	323,	0	-18.6	-17.6	15.8
ENSG00000134717.17	chr1	52552272	52552464	3.2e-08	+	52552272	52552464	0	2	10,81,	0,111	-7.5	-6.66	1.46
ENSG00000157077.14	chr1	52703356	52703416	0.00019	+	52703356	52703416	0	1	60,	0	-3.71	-2.99	1.79
ENSG00000157077.14	chr1	52704014	52704823	2.5e-21	+	52704014	52704823	0	1	809,	0	-20.6	-19.5	4.02
ENSG00000272100.1	chr1	52819158	52819438	1e-148	+	52819158	52819438	0	1	280,	0	-148	-146	47.1
ENSG00000224680.4	chr1	52834378	52834468	0.0028	+	52834378	52834468	0	1	90,	0	-2.56	-1.9	5.57
ENSG00000134748.12	chr1	52878284	52882410	5e-33	+	52878284	52882410	0	6	12,113,27,98,49,91,	0,1266,2008,2149,2725,4035	-32.3	-31.2	3.68
ENSG00000134748.12	chr1	52883487	52883697	2.5e-12	+	52883487	52883697	0	1	210,	0	-11.6	-10.7	3.75
ENSG00000162378.12	chr1	53236787	53236937	1.5e-05	+	53236787	53236937	0	1	150,	0	-4.81	-4.05	3.05
ENSG00000116171.16	chr1	53461527	53480567	0.00033	+	53461527	53480567	0	2	145,6,	0,19034	-3.48	-2.77	1.59
ENSG00000226147.1	chr1	53461520	53461698	0.00033	+	53461520	53461698	0	1	178,	0	-3.48	-2.77	1.8
ENSG00000157184.5	chr1	53662488	53662638	1.5e-05	+	53662488	53662638	0	1	150,	0	-4.83	-4.06	15.4
ENSG00000157184.5	chr1	53676135	53676404	7.9e-40	+	53676135	53676404	0	1	269,	0	-39.1	-37.9	4.94
ENSG00000157184.5	chr1	53676552	53676851	1e-29	+	53676552	53676851	0	1	299,	0	-29	-27.8	4.98
ENSG00000157184.5	chr1	53676940	53679153	7.9e-12	+	53676940	53679153	0	2	51,218,	0,1995	-11.1	-10.2	3.06
ENSG00000228838.1	chr1	53755289	53755378	0.0062	+	53755289	53755378	0	1	89,	0	-2.21	-1.57	3.86
ENSG00000116212.14	chr1	54412047	54417925	1.6e-47	+	54412047	54417925	0	4	175,34,120,267,	0,1413,1487,5611	-46.8	-45.6	5.14
ENSG00000116212.14	chr1	54431991	54433603	1e-40	+	54431991	54433603	0	2	62,266,	0,1346	-40	-38.8	2.55
ENSG00000116205.10	chr1	54519289	54519875	3.9e-07	+	54519289	54519875	0	2	142,69,	0,517	-6.41	-5.59	4.29
ENSG00000116205.10	chr1	54562047	54562407	1e-27	+	54562047	54562407	0	1	360,	0	-27	-25.9	9.43
ENSG00000116221.15	chr1	54649953	54666210	1e-111	+	54649953	54666210	0	2	20,371,	0,15886	-111	-109	10.8
ENSG00000162390.17	chr1	55074725	55075625	5e-28	+	55074725	55075625	0	1	900,	0	-27.3	-26.1	10.5
ENSG00000184313.19	chr1	55164680	55164951	1e-282	+	55164680	55164951	0	1	271,	0	-282	-280	58.8
ENSG00000271723.5	chr1	55207352	55207951	1e-148	+	55207352	55207951	0	1	599,	0	-148	-147	8.2
ENSG00000243725.6	chr1	55207343	55207942	1e-148	+	55207343	55207942	0	1	599,	0	-148	-146	8.18
ENSG00000242396.1	chr1	55352576	55353473	3.2e-53	+	55352576	55353473	0	2	232,113,	0,784	-52.5	-51.2	24.6
ENSG00000169174.10	chr1	55505250	55509526	1.3e-37	+	55505250	55509526	0	2	467,11,	0,4265	-36.9	-35.7	57.4
ENSG00000169174.10	chr1	55525242	55527162	7.6e-05	+	55525242	55527162	0	2	94,115,	0,1805	-4.12	-3.38	16.3
ENSG00000169174.10	chr1	55529361	55529451	0.0011	+	55529361	55529451	0	1	90,	0	-2.95	-2.26	4.11
ENSG00000169174.10	chr1	55530017	55530227	0.0011	+	55530017	55530227	0	1	210,	0	-2.96	-2.27	2.81
ENSG00000162409.10	chr1	57110994	57111115	0.00024	+	57110994	57111115	0	1	121,	0	-3.62	-2.91	14.6
ENSG00000157131.10	chr1	57383237	57383566	1.3e-21	+	57383237	57383566	0	1	329,	0	-20.9	-19.8	7.78
ENSG00000134709.10	chr1	60280656	60280777	0.0012	+	60280656	60280777	0	1	121,	0	-2.93	-2.24	3.05
ENSG00000162599.15	chr1	61548276	61548337	0.00076	+	61548276	61548337	0	1	61,	0	-3.12	-2.43	3.77
ENSG00000162599.15	chr1	61553995	61554296	1.3e-12	+	61553995	61554296	0	1	301,	0	-11.9	-11	5.09
ENSG00000162599.15	chr1	61921277	61921337	0.00013	+	61921277	61921337	0	1	60,	0	-3.87	-3.14	2.42
ENSG00000132849.19	chr1	62330123	62331000	3.2e-20	+	62330123	62331000	0	2	182,88,	0,789	-19.5	-18.4	11.1
ENSG00000162607.12	chr1	62902417	62902477	0.0039	+	62902417	62902477	0	1	60,	0	-2.41	-1.76	10.3
ENSG00000162607.12	chr1	62902566	62905591	6.3e-80	+	62902566	62905591	0	2	505,122,	0,2903	-79.2	-77.8	20
ENSG00000162607.12	chr1	62910527	62910797	1.6e-53	+	62910527	62910797	0	1	270,	0	-52.8	-51.5	3.78
ENSG00000235545.1	chr1	63154152	63175347	2.5e-17	+	63154152	63175347	0	2	171,39,	0,21156	-16.6	-15.6	13.5
ENSG00000125703.14	chr1	63282418	63282479	0.0056	+	63282418	63282479	0	1	61,	0	-2.25	-1.6	1.96
ENSG00000079739.15	chr1	64059006	64059767	4e-35	+	64059006	64059767	0	2	399,288,	0,473	-34.4	-33.3	37.7
ENSG00000079739.15	chr1	64125378	64125588	2.5e-22	+	64125378	64125588	0	1	210,	0	-21.6	-20.5	2.94
ENSG00000185483.11	chr1	64239812	64239963	7.6e-05	+	64239812	64239963	0	1	151,	0	-4.12	-3.38	16.3
ENSG00000162437.14	chr1	65243449	65247066	1.3e-23	+	65243449	65247066	0	2	326,4,	0,3613	-22.9	-21.8	8
ENSG00000162437.14	chr1	65298615	65298736	1.5e-09	+	65298615	65298736	0	1	121,	0	-8.83	-7.95	3.27
ENSG00000162433.14	chr1	65613653	65614219	3.2e-45	+	65613653	65614219	0	2	87,334,	0,232	-44.5	-43.3	8.11
ENSG00000116675.15	chr1	65720179	65730404	2.4e-05	+	65720179	65730404	0	2	153,28,	0,10197	-4.62	-3.86	18
ENSG00000116675.15	chr1	65858115	65858416	1.3e-18	+	65858115	65858416	0	1	301,	0	-17.9	-16.9	15
ENSG00000213625.8	chr1	65900672	65900733	0.0013	+	65900672	65900733	0	1	61,	0	-2.88	-2.2	1.73
ENSG00000198160.14	chr1	67390577	67391834	6.2e-07	+	67390577	67391834	0	2	201,10,	0,1247	-6.21	-5.4	23.1
ENSG00000198160.14	chr1	67450315	67450616	4e-35	+	67450315	67450616	0	1	301,	0	-34.4	-33.2	4.97
ENSG00000116717.11	chr1	68150833	68151900	0	+	68150833	68151900	0	2	388,542,	0,525	-413	#NAME?	65.8
ENSG00000116717.11	chr1	68151959	68153721	1e-283	+	68151959	68153721	0	2	312,378,	0,1384	-283	-282	3.92
ENSG00000116754.13	chr1	70671364	70687493	6.3e-27	+	70671364	70687493	0	2	99,441,	0,15688	-26.2	-25.1	4.43
ENSG00000116754.13	chr1	70710383	70712807	5e-22	+	70710383	70712807	0	3	115,178,8,	0,2029,2416	-21.3	-20.2	2.12
ENSG00000116754.13	chr1	70715606	70715787	7.8e-07	+	70715606	70715787	0	1	181,	0	-6.11	-5.3	1.56
ENSG00000116754.13	chr1	70715996	70716550	1e-117	+	70715996	70716550	0	2	190,260,	0,294	-117	-115	2.98
ENSG00000197568.13	chr1	70820487	70820667	1.8e-06	+	70820487	70820667	0	1	180,	0	-5.74	-4.95	8
ENSG00000229956.10	chr1	71702871	71702992	0.00074	+	71702871	71702992	0	1	121,	0	-3.13	-2.44	12.9
ENSG00000162623.15	chr1	75198835	75199835	2e-24	+	75198835	75199835	0	2	267,34,	0,966	-23.7	-22.6	5
ENSG00000117054.13	chr1	76190360	76198317	1e-34	+	76190360	76198317	0	3	142,100,117,	0,3713,7840	-34	-32.8	4.18
ENSG00000226415.1	chr1	77165773	77165834	0.00066	+	77165773	77165834	0	1	61,	0	-3.18	-2.48	1.32
ENSG00000180488.14	chr1	78245689	78245840	7.6e-05	+	78245689	78245840	0	1	151,	0	-4.12	-3.38	16.3
ENSG00000162614.18	chr1	78408290	78408351	0.0018	+	78408290	78408351	0	1	61,	0	-2.75	-2.07	3.11
ENSG00000162616.8	chr1	78444858	78444978	0.0085	+	78444858	78444978	0	1	120,	0	-2.07	-1.44	8.57
ENSG00000137960.5	chr1	78511686	78511896	5e-08	+	78511686	78511896	0	1	210,	0	-7.3	-6.46	19.7
ENSG00000117114.19	chr1	82408839	82409199	6.3e-15	+	82408839	82409199	0	1	360,	0	-14.2	-13.2	4.39
ENSG00000117114.19	chr1	82456143	82456713	1.3e-41	+	82456143	82456713	0	1	570,	0	-40.9	-39.7	8.71
ENSG00000227288.3	chr1	81967568	81967987	2.5e-14	+	81967568	81967987	0	1	419,	0	-13.6	-12.6	4.29
ENSG00000142875.19	chr1	84543804	84610003	5e-13	+	84543804	84610003	0	2	250,50,	0,66149	-12.3	-11.3	35.1
ENSG00000226970.2	chr1	84710097	84710260	7.9e-10	+	84710097	84710260	0	1	163,	0	-9.1	-8.22	1.88
ENSG00000117133.10	chr1	84944941	84946686	1e-120	+	84944941	84946686	0	2	251,48,	0,1697	-120	-119	7.81
ENSG00000142871.15	chr1	86046443	86046955	5e-18	+	86046443	86046955	0	2	287,73,	0,439	-17.3	-16.3	16.5
ENSG00000142871.15	chr1	86048447	86048987	1e-201	+	86048447	86048987	0	1	540,	0	-201	-200	4.85
ENSG00000097033.14	chr1	87170252	87170552	2e-43	+	87170252	87170552	0	1	300,	0	-42.7	-41.5	7.06
ENSG00000153936.16	chr1	87380330	87422193	0	+	87380330	87422193	0	2	513,27,	0,41836	-528	#NAME?	29.2
ENSG00000153936.16	chr1	87570289	87570439	2.5e-18	+	87570289	87570439	0	1	150,	0	-17.6	-16.6	1.71
ENSG00000143013.12	chr1	87794270	87796911	2.5e-29	+	87794270	87796911	0	2	657,2,	0,2639	-28.6	-27.5	48.9
ENSG00000065243.18	chr1	89149904	89206864	3.2e-20	+	89149904	89206864	0	2	407,194,	0,56766	-19.5	-18.5	10.3
ENSG00000065243.18	chr1	89298939	89299300	1e-104	+	89298939	89299300	0	1	361,	0	-104	-103	7.61
ENSG00000197147.12	chr1	90048379	90048530	0.0035	+	90048379	90048530	0	1	151,	0	-2.45	-1.79	1.87
ENSG00000197147.12	chr1	90048589	90048949	6.5e-08	+	90048589	90048949	0	1	360,	0	-7.19	-6.35	2.82
ENSG00000197147.12	chr1	90049337	90049547	1.5e-07	+	90049337	90049547	0	1	210,	0	-6.83	-6	3.26
ENSG00000197147.12	chr1	90049666	90050206	1.6e-49	+	90049666	90050206	0	1	540,	0	-48.8	-47.5	10.8
ENSG00000271949.1	chr1	90152142	90398631	4.7e-07	+	90152142	90398631	0	3	28,145,6,	0,157054,246483	-6.33	-5.51	2.81
ENSG00000171492.14	chr1	90286632	90286783	0.00039	+	90286632	90286783	0	1	151,	0	-3.41	-2.7	11.1
ENSG00000171492.14	chr1	90309172	90312180	1.3e-05	+	90309172	90312180	0	2	169,42,	0,2966	-4.87	-4.1	2.35
ENSG00000171492.14	chr1	90399384	90399655	6.3e-24	+	90399384	90399655	0	1	271,	0	-23.2	-22.1	2.82
ENSG00000171492.14	chr1	90399983	90401212	0	+	90399983	90401212	0	1	1229,	0	-2170	#NAME?	57.4
ENSG00000162664.16	chr1	90460700	90460761	0.0017	+	90460700	90460761	0	1	61,	0	-2.76	-2.08	4.57
ENSG00000097046.12	chr1	91989647	91989797	6.6e-06	+	91989647	91989797	0	1	150,	0	-5.18	-4.4	2.87
ENSG00000122484.8	chr1	92853168	92853349	0.00079	+	92853168	92853349	0	1	181,	0	-3.1	-2.41	4.71
ENSG00000122484.8	chr1	92854097	92854428	0.00039	+	92854097	92854428	0	1	331,	0	-3.41	-2.7	12
ENSG00000122484.8	chr1	92856195	92856286	2.2e-05	+	92856195	92856286	0	1	91,	0	-4.66	-3.9	3.58
ENSG00000143033.17	chr1	93544821	93546555	7.9e-29	+	93544821	93546555	0	2	267,34,	0,1700	-28.1	-27	3.86
ENSG00000143033.17	chr1	93602268	93602659	5e-66	+	93602268	93602659	0	1	391,	0	-65.3	-63.9	5.18
ENSG00000122483.17	chr1	93645655	93648942	3.2e-61	+	93645655	93648942	0	2	784,26,	0,3261	-60.5	-59.1	15.4
ENSG00000117505.12	chr1	93811444	93812345	5e-23	+	93811444	93812345	0	1	901,	0	-22.3	-21.2	13.7
ENSG00000137942.16	chr1	93913687	93965089	3.2e-51	+	93913687	93965089	0	2	175,65,	0,51337	-50.5	-49.2	5.21
ENSG00000137942.16	chr1	94012455	94014903	1.3e-06	+	94012455	94014903	0	3	76,95,69,	0,448,2379	-5.88	-5.08	1.73
ENSG00000137942.16	chr1	94018663	94018903	5e-13	+	94018663	94018903	0	1	240,	0	-12.3	-11.4	2.21
ENSG00000224093.5	chr1	94064491	94065106	1.6e-15	+	94064491	94065106	0	2	56,389,	0,226	-14.8	-13.8	4.22
ENSG00000224093.5	chr1	94067779	94071012	2.5e-49	+	94067779	94071012	0	2	218,50,	0,3183	-48.6	-47.3	7.77
ENSG00000260464.1	chr1	94312789	94312850	0.0039	+	94312789	94312850	0	1	61,	0	-2.41	-1.76	10.3
ENSG00000260464.1	chr1	94312938	94312999	0.0068	+	94312938	94312999	0	1	61,	0	-2.17	-1.54	9.43
ENSG00000117528.11	chr1	94884010	94884433	4.5e-10	+	94884010	94884433	0	2	134,47,	0,376	-9.35	-8.46	5.45
ENSG00000235501.5	chr1	95393701	95393940	3.2e-10	+	95393701	95393940	0	1	239,	0	-9.49	-8.6	2.98
ENSG00000271092.5	chr1	95696517	95710298	1e-251	+	95696517	95710298	0	2	33,532,	0,13249	-251	-249	21
ENSG00000122481.16	chr1	95699740	95702980	4e-11	+	95699740	95702980	0	2	131,77,	0,3163	-10.4	-9.45	3.94
ENSG00000122481.16	chr1	95709773	95711648	1e-254	+	95709773	95711648	0	2	498,35,	0,1840	-254	-252	20.5
ENSG00000162627.16	chr1	99127406	99127867	0.0011	+	99127406	99127867	0	2	61,89,	0,372	-2.95	-2.27	7.29
ENSG00000099260.10	chr1	100133204	100133324	3.2e-05	+	100133204	100133324	0	1	120,	0	-4.5	-3.74	2.25
ENSG00000099260.10	chr1	100154446	100155437	1.3e-47	+	100154446	100155437	0	1	991,	0	-46.9	-45.7	5.88
ENSG00000162688.15	chr1	100315669	100315849	3.2e-07	+	100315669	100315849	0	1	180,	0	-6.5	-5.68	22.3
ENSG00000117620.12	chr1	100435583	100436036	0.0013	+	100435583	100436036	0	2	135,45,	0,408	-2.89	-2.21	12
ENSG00000156875.13	chr1	100503652	100515483	2.5e-47	+	100503652	100515483	0	2	220,19,	0,11812	-46.6	-45.3	9.43
ENSG00000156875.13	chr1	100547773	100547863	1.9e-05	+	100547773	100547863	0	1	90,	0	-4.72	-3.95	1.8
ENSG00000122435.9	chr1	100598735	100598826	0.001	+	100598735	100598826	0	1	91,	0	-2.98	-2.29	2.71
ENSG00000137996.12	chr1	100731822	100732134	3e-10	+	100731822	100732134	0	2	154,55,	0,257	-9.53	-8.63	2.87
ENSG00000079335.18	chr1	100817340	100818203	4.6e-05	+	100817340	100818203	0	2	24,157,	0,706	-4.34	-3.59	9.86
ENSG00000269175.1	chr1	101455967	101456116	1.8e-10	+	101455967	101456116	0	1	149,	0	-9.74	-8.85	1.94
ENSG00000233184.6	chr1	101491433	101529192	6.3e-11	+	101491433	101529192	0	2	184,26,	0,37733	-10.2	-9.34	36.9
ENSG00000215869.4	chr1	104616012	104616159	2.2e-08	+	104616012	104616159	0	1	147,	0	-7.66	-6.81	28.3
ENSG00000198890.7	chr1	107599300	107600638	0	+	107599300	107600638	0	1	1338,	0	-324	#NAME?	50.2
ENSG00000260879.1	chr1	108742547	108742814	7.8e-09	+	108742547	108742814	0	1	267,	0	-8.11	-7.25	12
ENSG00000134186.11	chr1	109234944	109235275	6.3e-30	+	109234944	109235275	0	1	331,	0	-29.2	-28	5.85
ENSG00000134186.11	chr1	109241876	109242656	7.9e-69	+	109241876	109242656	0	1	780,	0	-68.1	-66.7	3.26
ENSG00000116266.10	chr1	109289295	109294916	1.2e-07	+	109289295	109294916	0	2	113,38,	0,5583	-6.93	-6.1	3.09
ENSG00000121957.12	chr1	109472367	109472518	6.3e-11	+	109472367	109472518	0	1	151,	0	-10.2	-9.31	4
ENSG00000121957.12	chr1	109475007	109475128	3.3e-05	+	109475007	109475128	0	1	121,	0	-4.48	-3.72	1.65
ENSG00000215717.5	chr1	109637164	109637284	2.5e-12	+	109637164	109637284	0	1	120,	0	-11.6	-10.7	2.05
ENSG00000031698.12	chr1	109756539	109757737	1e-161	+	109756539	109757737	0	2	211,569,	0,629	-161	-159	6.59
ENSG00000031698.12	chr1	109780401	109780671	1e-247	+	109780401	109780671	0	1	270,	0	-247	-245	2.96
ENSG00000143126.7	chr1	109792850	109793061	4.8e-05	+	109792850	109793061	0	1	211,	0	-4.32	-3.57	3.96
ENSG00000143126.7	chr1	109793150	109801669	5e-60	+	109793150	109801669	0	2	2861,616,	0,7903	-59.3	-58	20.6
ENSG00000143126.7	chr1	109815566	109815914	3e-07	+	109815566	109815914	0	2	83,127,	0,221	-6.52	-5.7	3.02
ENSG00000143126.7	chr1	109816183	109816334	0.00029	+	109816183	109816334	0	1	151,	0	-3.54	-2.82	4.63
ENSG00000143126.7	chr1	109816932	109817473	1e-123	+	109816932	109817473	0	1	541,	0	-123	-122	35.5
ENSG00000143028.8	chr1	110022107	110022286	0.00039	+	110022107	110022286	0	1	179,	0	-3.41	-2.7	12
ENSG00000162650.15	chr1	110026578	110027980	7.9e-05	+	110026578	110027980	0	2	124,27,	0,1375	-4.1	-3.36	12
ENSG00000162650.15	chr1	110030146	110030326	0.00069	+	110030146	110030326	0	1	180,	0	-3.16	-2.46	2.7
ENSG00000162650.15	chr1	110033778	110034228	2.5e-20	+	110033778	110034228	0	1	450,	0	-19.6	-18.6	6.52
ENSG00000174151.14	chr1	110038491	110038941	3.2e-13	+	110038491	110038941	0	1	450,	0	-12.5	-11.6	5.08
ENSG00000065135.8	chr1	110091232	110116401	5e-80	+	110091232	110116401	0	2	228,43,	0,25126	-79.3	-77.9	5.91
ENSG00000065135.8	chr1	110134999	110135270	4e-58	+	110134999	110135270	0	1	271,	0	-57.4	-56.1	3.18
ENSG00000116337.15	chr1	110162502	110162802	4e-14	+	110162502	110162802	0	1	300,	0	-13.4	-12.5	3.43
ENSG00000116337.15	chr1	110166643	110168230	5e-27	+	110166643	110168230	0	3	68,131,11,	0,1281,1576	-26.3	-25.2	8.06
ENSG00000116337.15	chr1	110168747	110169077	4.7e-08	+	110168747	110169077	0	1	330,	0	-7.33	-6.49	2.98
ENSG00000168765.15	chr1	110198762	110199409	7.9e-20	+	110198762	110199409	0	2	285,76,	0,571	-19.1	-18	5.18
ENSG00000168765.15	chr1	110207697	110207998	2e-22	+	110207697	110207998	0	1	301,	0	-21.7	-20.7	6.71
ENSG00000213366.12	chr1	110210673	110211067	0.00076	+	110210673	110211067	0	2	100,21,	0,373	-3.12	-2.43	2.88
ENSG00000261055.1	chr1	110438894	110439104	1.4e-06	+	110438894	110439104	0	1	210,	0	-5.84	-5.04	8.57
ENSG00000184371.13	chr1	110453150	110453271	0.0037	+	110453150	110453271	0	1	121,	0	-2.43	-1.78	6
ENSG00000184371.13	chr1	110453450	110453630	1e-11	+	110453450	110453630	0	1	180,	0	-11	-10.1	21.4
ENSG00000184371.13	chr1	110464565	110465027	0.00024	+	110464565	110465027	0	2	51,70,	0,392	-3.62	-2.9	3.43
ENSG00000184371.13	chr1	110465116	110467803	1e-199	+	110465116	110467803	0	4	55,1025,53,35,	0,671,2281,2652	-199	-198	16.9
ENSG00000184371.13	chr1	110469320	110472776	0	+	110469320	110472776	0	2	45,1303,	0,2153	#NAME?	#NAME?	63.6
ENSG00000168710.17	chr1	110527397	110527786	3.2e-14	+	110527397	110527786	0	1	389,	0	-13.5	-12.6	6.08
ENSG00000143093.14	chr1	110574258	110577383	0.00016	+	110574258	110577383	0	2	4,146,	0,2979	-3.79	-3.06	3.32
ENSG00000143093.14	chr1	110585870	110586419	7.1e-07	+	110585870	110586419	0	2	22,159,	0,390	-6.15	-5.35	1.87
ENSG00000143093.14	chr1	110596287	110596706	1e-131	+	110596287	110596706	0	1	419,	0	-131	-129	9.33
ENSG00000116396.13	chr1	110765727	110765878	0.00078	+	110765727	110765878	0	1	151,	0	-3.11	-2.42	3.86
ENSG00000116396.13	chr1	110766117	110766627	9.8e-07	+	110766117	110766627	0	1	510,	0	-6.01	-5.2	4.86
ENSG00000116396.13	chr1	110774916	110775156	0.00042	+	110774916	110775156	0	1	240,	0	-3.38	-2.67	13.7
ENSG00000116396.13	chr1	110775575	110775756	2.1e-05	+	110775575	110775756	0	1	181,	0	-4.68	-3.91	6.43
ENSG00000162775.14	chr1	110881337	110881487	0.00032	+	110881337	110881487	0	1	150,	0	-3.49	-2.78	5.14
ENSG00000162775.14	chr1	110882115	110882325	9.1e-07	+	110882115	110882325	0	1	210,	0	-6.04	-5.23	2.81
ENSG00000162775.14	chr1	110882384	110883223	1.6e-65	+	110882384	110883223	0	1	839,	0	-64.8	-63.4	14.3
ENSG00000162775.14	chr1	110883462	110884929	3.2e-57	+	110883462	110884929	0	1	1467,	0	-56.5	-55.2	13
ENSG00000224699.8	chr1	110950174	110950415	3.6e-07	+	110950174	110950415	0	1	241,	0	-6.44	-5.62	9.43
ENSG00000273010.1	chr1	111506611	111506792	1.3e-06	+	111506611	111506792	0	1	181,	0	-5.88	-5.07	22.3
ENSG00000116459.10	chr1	111991635	111991935	2.5e-24	+	111991635	111991935	0	1	300,	0	-23.6	-22.6	10
ENSG00000227811.2	chr1	112288762	112289030	3.8e-06	+	112288762	112289030	0	1	268,	0	-5.42	-4.63	5.29
ENSG00000227811.2	chr1	112289088	112289266	0.00013	+	112289088	112289266	0	1	178,	0	-3.87	-3.14	15.4
ENSG00000064703.11	chr1	112298674	112298765	0.00011	+	112298674	112298765	0	1	91,	0	-3.94	-3.21	4.97
ENSG00000064703.11	chr1	112308571	112309680	5e-76	+	112308571	112309680	0	1	1109,	0	-75.3	-73.9	7.37
ENSG00000143079.14	chr1	112998573	112999383	3.2e-28	+	112998573	112999383	0	1	810,	0	-27.5	-26.4	6.79
ENSG00000143079.14	chr1	112999592	113000072	6.3e-21	+	112999592	113000072	0	1	480,	0	-20.2	-19.1	6.1
ENSG00000143079.14	chr1	113000281	113000432	0.00035	+	113000281	113000432	0	1	151,	0	-3.46	-2.75	3.8
ENSG00000116489.12	chr1	113161794	113162094	5e-27	+	113161794	113162094	0	1	300,	0	-26.3	-25.2	10.8
ENSG00000116489.12	chr1	113162303	113192123	4e-31	+	113162303	113192123	0	4	202,40,64,84,	0,27073,27528,29736	-30.4	-29.3	6.29
ENSG00000155363.18	chr1	113217091	113217639	4e-11	+	113217091	113217639	0	2	260,281,	0,267	-10.4	-9.54	2.81
ENSG00000226419.7	chr1	113499066	113499487	5e-24	+	113499066	113499487	0	1	421,	0	-23.3	-22.3	8.44
ENSG00000226419.7	chr1	113499606	113499757	0.00012	+	113499606	113499757	0	1	151,	0	-3.93	-3.2	6.86
ENSG00000198799.11	chr1	113666558	113666888	1.3e-21	+	113666558	113666888	0	1	330,	0	-20.9	-19.8	4.92
ENSG00000198799.11	chr1	113666947	113667158	7.9e-05	+	113666947	113667158	0	1	211,	0	-4.1	-3.36	2.57
ENSG00000081026.18	chr1	113933370	113933521	7.6e-06	+	113933370	113933521	0	1	151,	0	-5.12	-4.34	19.7
ENSG00000081026.18	chr1	113933700	113933940	1.7e-06	+	113933700	113933940	0	1	240,	0	-5.77	-4.97	15.4
ENSG00000081026.18	chr1	114184596	114185016	5e-52	+	114184596	114185016	0	1	420,	0	-51.3	-50	30.7
ENSG00000081026.18	chr1	114225908	114225998	0.0032	+	114225908	114225998	0	1	90,	0	-2.49	-1.83	2.57
ENSG00000081026.18	chr1	114226387	114226658	7.9e-24	+	114226387	114226658	0	1	271,	0	-23.1	-22.1	9.26
ENSG00000081026.18	chr1	114226836	114226897	0.0041	+	114226836	114226897	0	1	61,	0	-2.39	-1.74	3.29
ENSG00000118655.4	chr1	114454081	114454977	6.3e-85	+	114454081	114454977	0	1	896,	0	-84.2	-82.8	12.7
ENSG00000163349.21	chr1	114472409	114473185	4e-18	+	114472409	114473185	0	2	152,59,	0,717	-17.4	-16.3	24
ENSG00000163349.21	chr1	114475784	114483920	1e-78	+	114475784	114483920	0	2	72,917,	0,7219	-78	-76.6	11.1
ENSG00000116774.11	chr1	114522071	114522250	1.7e-05	+	114522071	114522250	0	1	179,	0	-4.77	-4	3.64
ENSG00000116774.11	chr1	114522907	114523264	3.2e-32	+	114522907	114523264	0	1	357,	0	-31.5	-30.3	4.41
ENSG00000116774.11	chr1	114523530	114524303	1e-114	+	114523530	114524303	0	1	773,	0	-114	-113	9.98
ENSG00000173218.14	chr1	116194074	116206507	1e-115	+	116194074	116206507	0	3	31,133,226,	0,8187,12207	-115	-114	12.1
ENSG00000173218.14	chr1	116227956	116233907	3.2e-08	+	116227956	116233907	0	2	192,168,	0,5783	-7.5	-6.65	3.02
ENSG00000173218.14	chr1	116234056	116234356	3.2e-18	+	116234056	116234356	0	1	300,	0	-17.5	-16.5	8.48
ENSG00000173212.4	chr1	116670089	116670770	6.2e-07	+	116670089	116670770	0	2	176,5,	0,676	-6.21	-5.4	9.71
ENSG00000173212.4	chr1	116675889	116676069	0.0012	+	116675889	116676069	0	1	180,	0	-2.93	-2.24	3.21
ENSG00000173212.4	chr1	116676128	116676189	0.0039	+	116676128	116676189	0	1	61,	0	-2.41	-1.76	3.29
ENSG00000235933.1	chr1	116706933	116708096	0.0022	+	116706933	116708096	0	2	31,88,	0,1075	-2.65	-1.98	11.1
ENSG00000163399.15	chr1	116943582	116943766	3.2e-07	+	116943582	116943766	0	2	46,15,	0,169	-6.49	-5.67	1.14
ENSG00000134247.9	chr1	117452678	117484530	4.8e-10	+	117452678	117484530	0	2	196,194,	0,31658	-9.32	-8.43	14.6
ENSG00000134247.9	chr1	117492032	117509544	2e-43	+	117492032	117509544	0	3	162,426,12,	0,11832,17500	-42.7	-41.5	7.86
ENSG00000134247.9	chr1	117509813	117509874	0.00049	+	117509813	117509874	0	1	61,	0	-3.31	-2.61	2.02
ENSG00000134247.9	chr1	117529474	117529685	1.6e-17	+	117529474	117529685	0	1	211,	0	-16.8	-15.8	5.5
ENSG00000116830.11	chr1	117602954	117605070	2.1e-06	+	117602954	117605070	0	3	42,107,62,	0,122,2054	-5.68	-4.89	2.88
ENSG00000116830.11	chr1	117617667	117618826	1e-56	+	117617667	117618826	0	2	814,25,	0,1134	-56	-54.7	9.07
ENSG00000198162.12	chr1	117910070	117910909	1.3e-50	+	117910070	117910909	0	1	839,	0	-49.9	-48.6	44.8
ENSG00000198162.12	chr1	117911028	117944938	3.2e-06	+	117911028	117944938	0	2	79,131,	0,33779	-5.5	-4.71	1.7
ENSG00000198162.12	chr1	118065568	118065868	6.3e-17	+	118065568	118065868	0	1	300,	0	-16.2	-15.2	4.15
ENSG00000065183.15	chr1	118495272	118496125	0.0023	+	118495272	118496125	0	3	13,51,27,	0,296,826	-2.63	-1.96	1.32
ENSG00000065183.15	chr1	118502005	118502216	6.3e-15	+	118502005	118502216	0	1	211,	0	-14.2	-13.2	2.23
ENSG00000231365.5	chr1	119683078	119683228	0.00015	+	119683078	119683228	0	1	150,	0	-3.83	-3.11	2.33
ENSG00000231365.5	chr1	119689668	119693478	4.5e-07	+	119689668	119693478	0	3	24,182,63,	0,3519,3747	-6.35	-5.54	5.14
ENSG00000231365.5	chr1	119725642	119725703	0.00081	+	119725642	119725703	0	1	61,	0	-3.09	-2.4	3.32
ENSG00000231365.5	chr1	119725761	119725852	0.0011	+	119725761	119725852	0	1	91,	0	-2.96	-2.27	2.81
ENSG00000092621.11	chr1	120211966	120262334	4e-26	+	120211966	120262334	0	3	58,277,85,	0,42540,50283	-25.4	-24.3	4.68
ENSG00000092621.11	chr1	120263768	120264008	2.5e-19	+	120263768	120264008	0	1	240,	0	-18.6	-17.5	1.7
ENSG00000092621.11	chr1	120267033	120272158	1e-139	+	120267033	120272158	0	4	59,55,99,27,	0,2440,2593,5098	-139	-138	3.07
ENSG00000188610.8	chr1	120837785	120839440	0	+	120837785	120839440	0	3	220,388,436,	0,505,1219	#NAME?	#NAME?	70.9
ENSG00000171943.7	chr1	121115914	121124623	6.3e-28	+	121115914	121124623	0	3	133,129,62,	0,772,8647	-27.2	-26.1	4.09
ENSG00000171943.7	chr1	121129521	121129949	1.1e-10	+	121129521	121129949	0	2	171,6,	0,422	-9.97	-9.07	2.27
ENSG00000230850.3	chr1	143156555	143157237	2e-70	+	143156555	143157237	0	2	112,128,	0,554	-69.7	-68.4	9.64
ENSG00000230850.3	chr1	143231449	143231569	0.00087	+	143231449	143231569	0	1	120,	0	-3.06	-2.37	5.71
ENSG00000196369.6	chr1	143913644	143916103	1.3e-39	+	143913644	143916103	0	3	276,93,404,	0,533,2055	-38.9	-37.7	20.6
ENSG00000196369.6	chr1	144013932	144013992	0.0023	+	144013932	144013992	0	1	60,	0	-2.64	-1.97	1.43
ENSG00000162825.12	chr1	144162090	144163674	7.9e-23	+	144162090	144163674	0	3	83,109,48,	0,797,1536	-22.1	-21	5.65
ENSG00000162825.12	chr1	144166867	144168395	1.6e-15	+	144166867	144168395	0	3	66,109,36,	0,780,1492	-14.8	-13.8	4.1
ENSG00000162825.12	chr1	144171594	144173122	3.2e-11	+	144171594	144173122	0	3	79,109,23,	0,793,1505	-10.5	-9.57	2.98
ENSG00000162825.12	chr1	144174788	144175683	3.2e-11	+	144174788	144175683	0	2	76,105,	0,790	-10.5	-9.56	3.08
ENSG00000162825.12	chr1	144178003	144178868	4e-12	+	144178003	144178868	0	2	44,107,	0,758	-11.4	-10.5	3.96
ENSG00000162825.12	chr1	144181165	144182726	7.9e-21	+	144181165	144182726	0	3	71,109,31,	0,785,1530	-20.1	-19	4.86
ENSG00000162825.12	chr1	144185946	144187507	6.3e-19	+	144185946	144187507	0	3	54,109,48,	0,768,1513	-18.2	-17.2	4.44
ENSG00000162825.12	chr1	144190658	144192271	6.3e-25	+	144190658	144192271	0	3	96,109,66,	0,810,1547	-24.2	-23.1	5.14
ENSG00000162825.12	chr1	144195437	144196998	1e-10	+	144195437	144196998	0	3	79,109,23,	0,793,1538	-9.98	-9.08	3.31
ENSG00000162825.12	chr1	144200217	144201744	1.6e-11	+	144200217	144201744	0	3	61,109,40,	0,775,1487	-10.8	-9.93	4.63
ENSG00000162825.12	chr1	144203412	144204967	1.3e-20	+	144203412	144204967	0	3	59,109,43,	0,773,1512	-19.9	-18.8	4.81
ENSG00000162825.12	chr1	144208132	144209689	3.2e-19	+	144208132	144209689	0	3	101,109,30,	0,815,1527	-18.5	-17.5	4.84
ENSG00000162825.12	chr1	144211349	144212877	5e-14	+	144211349	144212877	0	3	69,109,33,	0,783,1495	-13.3	-12.4	4.33
ENSG00000162825.12	chr1	144214527	144216054	2.5e-15	+	144214527	144216054	0	3	74,109,27,	0,788,1500	-14.6	-13.6	4.19
ENSG00000162825.12	chr1	144217712	144219265	4e-19	+	144217712	144219265	0	3	72,109,30,	0,786,1523	-18.4	-17.4	4.38
ENSG00000162825.12	chr1	144222479	144224061	1e-18	+	144222479	144224061	0	3	72,109,59,	0,786,1523	-18	-17	4.48
ENSG00000231360.2	chr1	144339856	144520879	2.5e-98	+	144339856	144520879	0	2	542,233,	0,180790	-97.6	-96.1	15.9
ENSG00000225241.3	chr1	144593751	144594251	3.3e-05	+	144593751	144594251	0	2	214,207,	0,293	-4.48	-3.72	6.86
ENSG00000168614.13	chr1	144827023	144828738	1e-40	+	144827023	144828738	0	3	82,109,198,	0,796,1517	-40	-38.8	7.4
ENSG00000168614.13	chr1	144828797	144829038	4e-12	+	144828797	144829038	0	1	241,	0	-11.4	-10.4	3.63
ENSG00000272755.1	chr1	145018394	145018484	0.00074	+	145018394	145018484	0	1	90,	0	-3.13	-2.44	12.9
ENSG00000223380.3	chr1	145096428	145100221	1.8e-05	+	145096428	145100221	0	2	193,16,	0,3777	-4.74	-3.98	1.75
ENSG00000264343.5	chr1	145209118	145224610	7.9e-36	+	145209118	145224610	0	2	318,12,	0,15480	-35.1	-33.9	26.6
ENSG00000213240.8	chr1	145209144	145209413	7.9e-35	+	145209144	145209413	0	1	269,	0	-34.1	-32.9	22.5
ENSG00000163386.16	chr1	145314973	145316569	3.2e-19	+	145314973	145316569	0	3	103,109,58,	0,817,1538	-18.5	-17.4	4.81
ENSG00000163386.16	chr1	145319710	145321305	3.2e-24	+	145319710	145321305	0	3	86,109,76,	0,800,1519	-23.5	-22.4	4.81
ENSG00000163386.16	chr1	145324452	145325984	3.2e-22	+	145324452	145325984	0	3	68,109,33,	0,782,1499	-21.5	-20.5	6.29
ENSG00000163386.16	chr1	145329164	145330727	4e-21	+	145329164	145330727	0	3	87,109,45,	0,801,1518	-20.4	-19.3	5.02
ENSG00000163386.16	chr1	145333899	145335420	6.3e-19	+	145333899	145335420	0	3	70,109,32,	0,784,1489	-18.2	-17.1	4.29
ENSG00000163386.16	chr1	145338607	145340158	6.3e-17	+	145338607	145340158	0	3	82,109,50,	0,796,1501	-16.2	-15.2	3.9
ENSG00000163386.16	chr1	145343318	145344869	1.6e-16	+	145343318	145344869	0	3	95,109,37,	0,809,1514	-15.8	-14.8	4.29
ENSG00000163386.16	chr1	145348060	145349587	1e-18	+	145348060	145349587	0	3	77,109,25,	0,791,1502	-18	-17	4.71
ENSG00000163386.16	chr1	145352797	145354336	5e-20	+	145352797	145354336	0	3	60,109,42,	0,774,1497	-19.3	-18.2	4.77
ENSG00000163386.16	chr1	145357517	145359043	2e-18	+	145357517	145359043	0	3	72,109,29,	0,786,1497	-17.7	-16.7	5.25
ENSG00000163386.16	chr1	145363751	145365348	1e-31	+	145363751	145365348	0	3	100,109,62,	0,814,1535	-31	-29.8	5.73
ENSG00000163386.16	chr1	145366932	145368594	4e-29	+	145366932	145368594	0	3	67,109,154,	0,781,1508	-28.4	-27.2	5.06
ENSG00000163386.16	chr1	145368743	145368894	7.6e-05	+	145368743	145368894	0	1	151,	0	-4.12	-3.38	2.25
ENSG00000271601.3	chr1	145477263	145477443	8.3e-05	+	145477263	145477443	0	1	180,	0	-4.08	-3.34	12.9
ENSG00000265241.6	chr1	145507566	145508356	0	+	145507566	145508356	0	2	167,341,	0,449	-698	#NAME?	11.8
ENSG00000265241.6	chr1	145508958	145509311	1e-164	+	145508958	145509311	0	2	94,146,	0,207	-164	-162	3.15
ENSG00000131779.10	chr1	145522544	145522960	1e-211	+	145522544	145522960	0	1	416,	0	-211	-209	18
ENSG00000143127.12	chr1	145542310	145542550	3.2e-07	+	145542310	145542550	0	1	240,	0	-6.5	-5.68	8.86
ENSG00000265491.4	chr1	145611185	145611276	0.00035	+	145611185	145611276	0	1	91,	0	-3.45	-2.74	5.14
ENSG00000265491.4	chr1	145687090	145688268	4e-11	+	145687090	145688268	0	2	1,180,	0,998	-10.4	-9.5	2.37
ENSG00000174827.13	chr1	145743286	145748378	2.5e-11	+	145743286	145748378	0	3	47,212,41,	0,3755,5051	-10.6	-9.72	3.18
ENSG00000198658.4	chr1	146076895	146077158	5e-29	+	146076895	146077158	0	1	263,	0	-28.3	-27.2	42.9
ENSG00000186275.7	chr1	146423278	146424797	1.4e-10	+	146423278	146424797	0	3	57,109,14,	0,771,1505	-9.85	-8.95	3.4
ENSG00000186275.7	chr1	146428029	146429579	7.9e-15	+	146428029	146429579	0	3	71,109,31,	0,785,1519	-14.1	-13.1	5.45
ENSG00000186275.7	chr1	146432811	146434330	2e-15	+	146432811	146434330	0	3	54,109,17,	0,768,1502	-14.7	-13.7	6.31
ENSG00000186275.7	chr1	146437532	146439112	1e-13	+	146437532	146439112	0	3	98,109,34,	0,812,1546	-13	-12	4.74
ENSG00000186275.7	chr1	146450070	146451650	2e-18	+	146450070	146451650	0	3	80,109,52,	0,794,1528	-17.7	-16.7	5.55
ENSG00000186275.7	chr1	146454847	146456396	1e-13	+	146454847	146456396	0	3	63,109,38,	0,777,1511	-13	-12.1	4.95
ENSG00000186275.7	chr1	146459623	146461143	1.3e-11	+	146459623	146461143	0	3	47,109,25,	0,761,1495	-10.9	-10	4.81
ENSG00000186275.7	chr1	146464375	146466068	1.3e-22	+	146464375	146466068	0	3	61,109,191,	0,775,1502	-21.9	-20.8	6.56
ENSG00000186275.7	chr1	146466156	146466337	3.2e-05	+	146466156	146466337	0	1	181,	0	-4.5	-3.74	2.87
ENSG00000237188.3	chr1	146644349	146644709	3.2e-14	+	146644349	146644709	0	1	360,	0	-13.5	-12.5	9.86
ENSG00000237188.3	chr1	146645096	146646200	3.2e-09	+	146645096	146646200	0	2	42,198,	0,906	-8.5	-7.63	4.8
ENSG00000273071.1	chr1	146645079	146724314	2e-12	+	146645079	146724314	0	3	59,162,37,	0,923,79198	-11.7	-10.8	4.71
ENSG00000180867.10	chr1	146649721	146649899	2.3e-06	+	146649721	146649899	0	1	178,	0	-5.63	-4.83	6.34
ENSG00000131778.17	chr1	146757021	146758011	1.6e-22	+	146757021	146758011	0	2	143,37,	0,953	-21.8	-20.7	1.72
ENSG00000116128.9	chr1	147090668	147090879	2.1e-06	+	147090668	147090879	0	1	211,	0	-5.68	-4.89	3.55
ENSG00000116128.9	chr1	147090998	147091659	5e-58	+	147090998	147091659	0	1	661,	0	-57.3	-56	17.5
ENSG00000116128.9	chr1	147091838	147092139	2.1e-05	+	147091838	147092139	0	1	301,	0	-4.68	-3.92	3.77
ENSG00000116128.9	chr1	147092198	147092528	1.6e-20	+	147092198	147092528	0	1	330,	0	-19.8	-18.8	5.96
ENSG00000116128.9	chr1	147092617	147092678	0.00052	+	147092617	147092678	0	1	61,	0	-3.28	-2.58	2.96
ENSG00000116128.9	chr1	147095885	147096096	1.7e-07	+	147095885	147096096	0	1	211,	0	-6.78	-5.95	4.02
ENSG00000116128.9	chr1	147096155	147096878	6.3e-68	+	147096155	147096878	0	3	638,33,50,	0,639,673	-67.2	-65.8	22
ENSG00000203835.5	chr1	147618730	147618994	1.3e-24	+	147618730	147618994	0	1	264,	0	-23.9	-22.8	11.3
ENSG00000203835.5	chr1	147621669	147621816	0.00074	+	147621669	147621816	0	1	147,	0	-3.13	-2.44	2.44
ENSG00000223612.3	chr1	148193682	148193856	1.3e-14	+	148193682	148193856	0	1	174,	0	-13.9	-12.9	4.2
ENSG00000266338.6	chr1	148556068	148556249	6.6e-07	+	148556068	148556249	0	1	181,	0	-6.18	-5.37	3.76
ENSG00000266338.6	chr1	148592871	148594499	7.9e-31	+	148592871	148594499	0	3	92,106,103,	0,806,1525	-30.1	-28.9	5.26
ENSG00000266338.6	chr1	148594707	148594918	1e-11	+	148594707	148594918	0	1	211,	0	-11	-10.1	3.81
ENSG00000203827.7	chr1	148754949	148756516	2.5e-13	+	148754949	148756516	0	3	58,106,76,	0,772,1491	-12.6	-11.7	5.6
ENSG00000203827.7	chr1	148756754	148756905	1.1e-05	+	148756754	148756905	0	1	151,	0	-4.97	-4.2	2.61
ENSG00000175658.3	chr1	148902169	148902259	0.0013	+	148902169	148902259	0	1	90,	0	-2.89	-2.21	12
ENSG00000175658.3	chr1	148902912	148903061	0.0022	+	148902912	148903061	0	1	149,	0	-2.65	-1.98	11.1
ENSG00000264145.2	chr1	148902921	148903068	0.0022	+	148902921	148903068	0	1	147,	0	-2.65	-1.98	11.1
ENSG00000232527.3	chr1	148928321	148933421	1e-195	+	148928321	148933421	0	3	64,136,131,	0,4463,4969	-195	-193	6.3
ENSG00000232527.3	chr1	148933509	148951385	1e-102	+	148933509	148951385	0	2	70,141,	0,17735	-102	-101	8.85
ENSG00000277702.1	chr1	148932785	148933368	1e-150	+	148932785	148933368	0	2	135,78,	0,505	-150	-148	4.67
ENSG00000226067.2	chr1	149286855	149286975	7.1e-05	+	149286855	149286975	0	1	120,	0	-4.15	-3.41	8.14
ENSG00000263590.2	chr1	149286859	149287280	5.9e-08	+	149286859	149287280	0	1	421,	0	-7.23	-6.39	16.3
ENSG00000263590.2	chr1	149287638	149287819	0.0013	+	149287638	149287819	0	1	181,	0	-2.89	-2.21	12
ENSG00000263590.2	chr1	149288177	149288478	1.3e-07	+	149288177	149288478	0	1	301,	0	-6.89	-6.06	25.7
ENSG00000263590.2	chr1	149290813	149290904	0.00074	+	149290813	149290904	0	1	91,	0	-3.13	-2.44	12.9
ENSG00000263590.2	chr1	149291263	149291324	0.0042	+	149291263	149291324	0	1	61,	0	-2.38	-1.73	3.29
ENSG00000235999.1	chr1	149287628	149287836	0.0013	+	149287628	149287836	0	1	208,	0	-2.89	-2.21	12
ENSG00000235999.1	chr1	149288161	149288488	1.3e-07	+	149288161	149288488	0	1	327,	0	-6.89	-6.06	25.7
ENSG00000235999.1	chr1	149291268	149291328	0.0039	+	149291268	149291328	0	1	60,	0	-2.41	-1.76	3.14
ENSG00000275557.1	chr1	149576939	149577068	0.0012	+	149576939	149577068	0	2	52,65,	0,64	-2.93	-2.24	3.77
ENSG00000223759.2	chr1	149673233	149673294	0.0023	+	149673233	149673294	0	1	61,	0	-2.64	-1.97	5.14
ENSG00000223759.2	chr1	149673738	149674006	7.6e-05	+	149673738	149674006	0	1	268,	0	-4.12	-3.38	16.3
ENSG00000223759.2	chr1	149674362	149674422	0.0095	+	149674362	149674422	0	1	60,	0	-2.02	-1.39	3.64
ENSG00000272058.2	chr1	149673929	149674020	0.0022	+	149673929	149674020	0	1	91,	0	-2.65	-1.98	11.1
ENSG00000272058.2	chr1	149674258	149674318	0.011	+	149674258	149674318	0	1	60,	0	-1.94	-1.32	8.57
ENSG00000270882.2	chr1	149804222	149804788	1.6e-12	+	149804222	149804788	0	1	566,	0	-11.8	-10.8	4.71
ENSG00000270882.2	chr1	149805804	149805983	6.3e-07	+	149805804	149805983	0	1	179,	0	-6.2	-5.39	4.38
ENSG00000272196.2	chr1	149822864	149823191	1.3e-07	+	149822864	149823191	0	1	327,	0	-6.89	-6.06	3.14
ENSG00000203812.2	chr1	149822873	149823191	1.5e-07	+	149822873	149823191	0	1	318,	0	-6.83	-6	3.14
ENSG00000184260.5	chr1	149858733	149858914	0.00045	+	149858733	149858914	0	1	181,	0	-3.35	-2.65	2.27
ENSG00000178096.8	chr1	149871106	149871427	6.2e-07	+	149871106	149871427	0	2	177,32,	0,289	-6.21	-5.4	12.9
ENSG00000178096.8	chr1	149871486	149872142	1e-101	+	149871486	149872142	0	1	656,	0	-101	-99.3	67.2
ENSG00000136631.12	chr1	150039439	150039859	2.5e-10	+	150039439	150039859	0	1	420,	0	-9.61	-8.71	7.71
ENSG00000023902.13	chr1	150121941	150122405	6.8e-08	+	150121941	150122405	0	2	35,236,	0,228	-7.17	-6.33	14.6
ENSG00000023902.13	chr1	150123023	150123234	1.3e-10	+	150123023	150123234	0	1	211,	0	-9.87	-8.98	7.29
ENSG00000023902.13	chr1	150129639	150131872	0	+	150129639	150131872	0	2	41,859,	0,1374	-1960	#NAME?	68.3
ENSG00000118298.10	chr1	150230241	150230541	2e-21	+	150230241	150230541	0	1	300,	0	-20.7	-19.7	9
ENSG00000266472.5	chr1	150266258	150266578	1e-216	+	150266258	150266578	0	2	60,239,	0,81	-216	-214	17.9
ENSG00000117360.12	chr1	150307601	150307692	0.00015	+	150307601	150307692	0	1	91,	0	-3.82	-3.09	1.68
ENSG00000163125.15	chr1	150443535	150443746	6.3e-17	+	150443535	150443746	0	1	211,	0	-16.2	-15.2	3.06
ENSG00000163125.15	chr1	150444014	150445062	2e-79	+	150444014	150445062	0	1	1048,	0	-78.7	-77.3	7.33
ENSG00000163125.15	chr1	150445211	150445840	2.5e-37	+	150445211	150445840	0	1	629,	0	-36.6	-35.4	5.18
ENSG00000143374.14	chr1	150478125	150479815	1e-69	+	150478125	150479815	0	2	56,424,	0,1266	-69	-67.6	6.06
ENSG00000143382.13	chr1	150521844	150522466	1e-74	+	150521844	150522466	0	2	131,169,	0,453	-74	-72.6	13.8
ENSG00000143382.13	chr1	150523611	150523761	3e-06	+	150523611	150523761	0	1	150,	0	-5.53	-4.74	12
ENSG00000143382.13	chr1	150524599	150525670	1.6e-31	+	150524599	150525670	0	3	185,58,297,	0,419,774	-30.8	-29.6	11.9
ENSG00000143382.13	chr1	150525960	150526290	1e-68	+	150525960	150526290	0	1	330,	0	-68	-66.6	4
ENSG00000143382.13	chr1	150531194	150531918	2.7e-09	+	150531194	150531918	0	3	30,204,156,	0,243,568	-8.57	-7.7	2.68
ENSG00000143382.13	chr1	150532874	150532934	0.00044	+	150532874	150532934	0	1	60,	0	-3.36	-2.65	1.7
ENSG00000225996.2	chr1	150521896	150522456	3.2e-74	+	150521896	150522456	0	2	79,159,	0,401	-73.5	-72.1	13.8
ENSG00000225996.2	chr1	150523595	150523774	3.5e-05	+	150523595	150523774	0	1	179,	0	-4.46	-3.7	6.86
ENSG00000143379.12	chr1	150923165	150923346	3.2e-12	+	150923165	150923346	0	1	181,	0	-11.5	-10.6	3.35
ENSG00000143379.12	chr1	150933098	150933823	1e-202	+	150933098	150933823	0	2	569,31,	0,694	-202	-200	12.3
ENSG00000231073.1	chr1	150946418	150946475	0.011	+	150946418	150946475	0	1	57,	0	-1.94	-1.32	8.57
ENSG00000143412.9	chr1	150954791	150956461	3.2e-20	+	150954791	150956461	0	5	64,97,91,97,11,	0,171,774,1022,1659	-19.5	-18.5	2.86
ENSG00000143363.15	chr1	151006375	151006940	1.3e-95	+	151006375	151006940	0	1	565,	0	-94.9	-93.4	17.4
ENSG00000143443.9	chr1	151020305	151020485	2.2e-06	+	151020305	151020485	0	1	180,	0	-5.66	-4.87	3.21
ENSG00000143443.9	chr1	151021051	151021291	1.4e-08	+	151021051	151021291	0	1	240,	0	-7.85	-6.99	3.39
ENSG00000213190.3	chr1	151032839	151039715	3.2e-07	+	151032839	151039715	0	2	190,21,	0,6855	-6.5	-5.68	11.1
ENSG00000213190.3	chr1	151039864	151040074	1.5e-06	+	151039864	151040074	0	1	210,	0	-5.83	-5.03	5.43
ENSG00000163156.11	chr1	151129169	151139106	7.9e-53	+	151129169	151139106	0	3	29,231,160,	0,9328,9777	-52.1	-50.8	24
ENSG00000163156.11	chr1	151139345	151139623	6.9e-08	+	151139345	151139623	0	2	153,27,	0,251	-7.16	-6.32	2.57
ENSG00000143398.19	chr1	151171305	151171485	1e-17	+	151171305	151171485	0	1	180,	0	-17	-16	2.73
ENSG00000143398.19	chr1	151220488	151220818	4e-69	+	151220488	151220818	0	1	330,	0	-68.4	-67	3.84
ENSG00000159352.15	chr1	151231642	151234732	4.2e-06	+	151231642	151234732	0	2	55,96,	0,2994	-5.38	-4.59	1.48
ENSG00000159352.15	chr1	151238717	151239008	2.5e-18	+	151238717	151239008	0	2	198,13,	0,278	-17.6	-16.6	2.4
ENSG00000159352.15	chr1	151239186	151239925	6.3e-60	+	151239186	151239925	0	3	15,39,277,	0,229,462	-59.2	-57.9	1.75
ENSG00000143373.17	chr1	151254183	151257750	5e-14	+	151254183	151257750	0	3	372,129,69,	0,559,3498	-13.3	-12.4	10.1
ENSG00000143373.17	chr1	151258497	151261065	1e-209	+	151258497	151261065	0	3	53,2132,62,	0,253,2506	-209	-207	16.5
ENSG00000143373.17	chr1	151262218	151262399	6.3e-06	+	151262218	151262399	0	1	181,	0	-5.2	-4.42	1.86
ENSG00000143373.17	chr1	151263188	151263458	0.00036	+	151263188	151263458	0	1	270,	0	-3.44	-2.73	1.91
ENSG00000143373.17	chr1	151264056	151264117	0.00049	+	151264056	151264117	0	1	61,	0	-3.31	-2.61	2.33
ENSG00000159377.10	chr1	151372009	151372473	7.9e-52	+	151372009	151372473	0	2	194,17,	0,447	-51.1	-49.8	3.55
ENSG00000143375.14	chr1	151491194	151491374	2.7e-05	+	151491194	151491374	0	1	180,	0	-4.57	-3.81	10.3
ENSG00000143375.14	chr1	151491553	151491793	9.8e-07	+	151491553	151491793	0	1	240,	0	-6.01	-5.2	13.7
ENSG00000143375.14	chr1	151501846	151504942	1.7e-06	+	151501846	151504942	0	4	189,207,258,65,	0,538,1118,3031	-5.77	-4.97	18.9
ENSG00000143375.14	chr1	151508736	151509851	1e-12	+	151508736	151509851	0	3	85,164,171,	0,469,944	-12	-11.1	12.9
ENSG00000143367.15	chr1	151512780	151536436	1.3e-20	+	151512780	151536436	0	4	122,75,165,57,	0,21786,22217,23599	-19.9	-18.9	19.1
ENSG00000143367.15	chr1	151546783	151552161	1.6e-23	+	151546783	151552161	0	4	91,95,106,37,	0,603,4413,5341	-22.8	-21.7	4.69
ENSG00000143367.15	chr1	151554149	151554627	1.3e-18	+	151554149	151554627	0	1	478,	0	-17.9	-16.8	5.91
ENSG00000143376.12	chr1	151584750	151611334	1.3e-05	+	151584750	151611334	0	2	238,3,	0,26581	-4.87	-4.1	18.9
ENSG00000143450.15	chr1	151735434	151736087	4e-36	+	151735434	151736087	0	3	209,86,34,	0,521,619	-35.4	-34.2	20.6
ENSG00000203288.3	chr1	151763630	151763966	6e-05	+	151763630	151763966	0	2	91,56,	0,280	-4.22	-3.48	4.97
ENSG00000237975.6	chr1	152286341	152287106	7.6e-06	+	152286341	152287106	0	2	173,7,	0,758	-5.12	-4.34	19.7
ENSG00000237975.6	chr1	152336632	152336813	7.6e-05	+	152336632	152336813	0	1	181,	0	-4.12	-3.38	16.3
ENSG00000186226.8	chr1	152758748	152759929	0.00011	+	152758748	152759929	0	2	91,176,	0,1005	-3.96	-3.23	5.57
ENSG00000160678.11	chr1	153600611	153601147	2.5e-23	+	153600611	153601147	0	2	13,288,	0,248	-22.6	-21.5	7.71
ENSG00000160678.11	chr1	153602885	153604365	1e-259	+	153602885	153604365	0	2	253,378,	0,1102	-259	-258	16.3
ENSG00000160679.12	chr1	153606487	153609135	1.3e-84	+	153606487	153609135	0	2	332,88,	0,2560	-83.9	-82.4	14
ENSG00000160679.12	chr1	153615710	153615890	6.8e-05	+	153615710	153615890	0	1	180,	0	-4.17	-3.43	1.57
ENSG00000160679.12	chr1	153616817	153617974	1e-144	+	153616817	153617974	0	2	44,435,	0,722	-144	-142	5.34
ENSG00000143553.10	chr1	153631188	153631427	1.3e-17	+	153631188	153631427	0	1	239,	0	-16.9	-15.9	5.34
ENSG00000143624.13	chr1	153700901	153701082	1e-13	+	153700901	153701082	0	1	181,	0	-13	-12	3.73
ENSG00000143624.13	chr1	153745465	153745817	5e-20	+	153745465	153745817	0	2	92,149,	0,203	-19.3	-18.3	3.18
ENSG00000143554.13	chr1	153747785	153748563	1.3e-14	+	153747785	153748563	0	1	778,	0	-13.9	-12.9	48.9
ENSG00000282386.1	chr1	153937072	153937132	0.0014	+	153937072	153937132	0	1	60,	0	-2.85	-2.17	5.43
ENSG00000143578.15	chr1	153940129	153940339	1e-06	+	153940129	153940339	0	1	210,	0	-5.98	-5.18	11.1
ENSG00000143578.15	chr1	153946359	153946540	5e-12	+	153946359	153946540	0	1	181,	0	-11.3	-10.4	2.72
ENSG00000143569.18	chr1	154201151	154209079	1e-179	+	154201151	154209079	0	4	50,202,99,38,	0,5915,6520,7890	-179	-177	4.93
ENSG00000143569.18	chr1	154243507	154243717	2.5e-23	+	154243507	154243717	0	1	210,	0	-22.6	-21.5	5.12
ENSG00000143575.14	chr1	154245106	154245377	7.1e-06	+	154245106	154245377	0	2	146,34,	0,237	-5.15	-4.37	1.86
ENSG00000143515.16	chr1	154298028	154300608	3.2e-11	+	154298028	154300608	0	3	150,62,28,	0,2247,2552	-10.5	-9.59	37.7
ENSG00000143515.16	chr1	154321358	154321958	0	+	154321358	154321958	0	1	600,	0	-724	#NAME?	29.9
ENSG00000143515.16	chr1	154322495	154322556	0.00044	+	154322495	154322556	0	1	61,	0	-3.36	-2.65	2.01
ENSG00000160712.12	chr1	154377817	154377998	4.3e-05	+	154377817	154377998	0	1	181,	0	-4.37	-3.62	17.1
ENSG00000160712.12	chr1	154378146	154401747	0.0022	+	154378146	154401747	0	2	44,76,	0,23525	-2.65	-1.98	11.1
ENSG00000160712.12	chr1	154408455	154409989	6.3e-12	+	154408455	154409989	0	2	131,79,	0,1455	-11.2	-10.3	5.57
ENSG00000160712.12	chr1	154437683	154438371	1e-243	+	154437683	154438371	0	1	688,	0	-243	-241	23.3
ENSG00000271380.1	chr1	154934300	154934715	7.9e-20	+	154934300	154934715	0	1	415,	0	-19.1	-18	41.1
ENSG00000173207.12	chr1	154947128	154947309	6.6e-05	+	154947128	154947309	0	1	181,	0	-4.18	-3.44	1.78
ENSG00000160688.18	chr1	154955813	154955994	2e-18	+	154955813	154955994	0	1	181,	0	-17.7	-16.7	36
ENSG00000160688.18	chr1	154956263	154960772	1.6e-94	+	154956263	154960772	0	2	279,831,	0,3678	-93.8	-92.4	10.9
ENSG00000160688.18	chr1	154960981	154961402	9.99999999998465e-313	+	154960981	154961402	0	1	421,	0	-312	-310	13.4
ENSG00000160688.18	chr1	154962909	154963000	0.00015	+	154962909	154963000	0	1	91,	0	-3.82	-3.09	1.81
ENSG00000160685.13	chr1	154975165	154986564	1e-220	+	154975165	154986564	0	4	254,140,100,74,	0,7568,8226,11325	-220	-218	136
ENSG00000160685.13	chr1	154987037	154989415	0	+	154987037	154989415	0	2	1253,720,	0,1658	-704	#NAME?	30.7
ENSG00000160685.13	chr1	154989563	154990281	1e-41	+	154989563	154990281	0	1	718,	0	-41	-39.8	18.5
ENSG00000143537.13	chr1	155035100	155035251	0.0022	+	155035100	155035251	0	1	151,	0	-2.65	-1.98	3.6
ENSG00000243364.7	chr1	155036265	155036324	0.0012	+	155036265	155036324	0	1	59,	0	-2.93	-2.24	3.71
ENSG00000243364.7	chr1	155041412	155041941	1e-157	+	155041412	155041941	0	1	529,	0	-157	-155	16.3
ENSG00000251246.1	chr1	155036282	155036343	0.0027	+	155036282	155036343	0	1	61,	0	-2.57	-1.9	3.18
ENSG00000169242.11	chr1	155100323	155102085	6.3e-19	+	155100323	155102085	0	2	222,48,	0,1714	-18.2	-17.2	3.9
ENSG00000169242.11	chr1	155106203	155107154	0	+	155106203	155107154	0	2	53,724,	0,227	-445	#NAME?	6.84
ENSG00000169241.17	chr1	155108119	155108876	3.9e-07	+	155108119	155108876	0	3	49,180,102,	0,168,655	-6.41	-5.59	5.43
ENSG00000173171.14	chr1	155178638	155178728	0.0039	+	155178638	155178728	0	1	90,	0	-2.41	-1.76	10.3
ENSG00000173171.14	chr1	155178876	155180449	1.3e-90	+	155178876	155180449	0	3	247,90,111,	0,1260,1462	-89.9	-88.4	31.7
ENSG00000173171.14	chr1	155182460	155182521	0.003	+	155182460	155182521	0	1	61,	0	-2.53	-1.87	1.68
ENSG00000173171.14	chr1	155183135	155183615	1e-110	+	155183135	155183615	0	2	47,341,	0,139	-110	-108	6.22
ENSG00000236675.1	chr1	155203784	155204116	6.3e-26	+	155203784	155204116	0	2	25,215,	0,117	-25.2	-24.1	4.64
ENSG00000143630.9	chr1	155247373	155247523	2.7e-05	+	155247373	155247523	0	1	150,	0	-4.57	-3.81	10.3
ENSG00000143630.9	chr1	155252452	155253795	1.7e-07	+	155252452	155253795	0	2	179,31,	0,1312	-6.76	-5.94	5.36
ENSG00000143630.9	chr1	155254212	155254273	0.0068	+	155254212	155254273	0	1	61,	0	-2.17	-1.54	9.43
ENSG00000143630.9	chr1	155257608	155257997	2.1e-05	+	155257608	155257997	0	1	389,	0	-4.68	-3.92	9.86
ENSG00000143630.9	chr1	155258115	155258176	0.0027	+	155258115	155258176	0	1	61,	0	-2.57	-1.9	3.18
ENSG00000160752.14	chr1	155278628	155278929	1e-57	+	155278628	155278929	0	1	301,	0	-57	-55.7	4.86
ENSG00000160752.14	chr1	155279557	155282209	2e-36	+	155279557	155282209	0	3	439,118,164,	0,569,2488	-35.7	-34.5	10.1
ENSG00000160753.15	chr1	155293904	155294024	0.00074	+	155293904	155294024	0	1	120,	0	-3.13	-2.44	12.9
ENSG00000160753.15	chr1	155294293	155294902	7.9e-10	+	155294293	155294902	0	2	441,10,	0,599	-9.1	-8.21	11.4
ENSG00000160753.15	chr1	155296501	155300216	2.5e-50	+	155296501	155300216	0	3	422,126,23,	0,1439,3692	-49.6	-48.3	7.9
ENSG00000235919.4	chr1	155531832	155533470	3.2e-91	+	155531832	155533470	0	2	245,699,	0,939	-90.5	-89.1	182
ENSG00000125459.14	chr1	155579995	155580831	2e-83	+	155579995	155580831	0	1	836,	0	-82.7	-81.2	21.1
ENSG00000125459.14	chr1	155583796	155584579	1e-122	+	155583796	155584579	0	2	47,730,	0,53	-122	-120	9.63
ENSG00000132676.15	chr1	155657750	155659176	5e-17	+	155657750	155659176	0	2	233,547,	0,879	-16.3	-15.3	15.4
ENSG00000132676.15	chr1	155698892	155701147	1e-17	+	155698892	155701147	0	3	21,159,1,	0,106,2254	-17	-16	1.51
ENSG00000132676.15	chr1	155707991	155708171	2e-94	+	155707991	155708171	0	1	180,	0	-93.7	-92.2	2.27
ENSG00000203761.5	chr1	155715619	155716597	1e-108	+	155715619	155716597	0	4	84,136,70,11,	0,176,790,967	-108	-107	21.9
ENSG00000203761.5	chr1	155719366	155719928	1e-107	+	155719366	155719928	0	2	56,215,	0,347	-107	-106	7.92
ENSG00000132718.8	chr1	155837947	155838187	4.4e-07	+	155837947	155838187	0	1	240,	0	-6.36	-5.54	6.14
ENSG00000173080.5	chr1	155912473	155912652	0.00013	+	155912473	155912652	0	1	179,	0	-3.87	-3.14	15.4
ENSG00000116586.11	chr1	156024542	156025389	6.3e-23	+	156024542	156025389	0	2	206,514,	0,333	-22.2	-21.1	11.1
ENSG00000116586.11	chr1	156028240	156028301	8.3e-06	+	156028240	156028301	0	1	61,	0	-5.08	-4.3	1.89
ENSG00000222611.1	chr1	156047163	156047245	0.0091	+	156047163	156047245	0	1	82,	0	-2.04	-1.41	3
ENSG00000160789.19	chr1	156052423	156052918	5.6e-07	+	156052423	156052918	0	2	31,180,	0,315	-6.25	-5.44	13.3
ENSG00000160789.19	chr1	156079481	156092991	0	+	156079481	156092991	0	3	56,605,59,	0,4979,13451	-3290	#NAME?	53
ENSG00000160789.19	chr1	156099636	156105196	0	+	156099636	156105196	0	5	63,157,126,171,293,	0,771,4557,4959,5267	-731	#NAME?	9.55
ENSG00000160789.19	chr1	156105609	156106302	0	+	156105609	156106302	0	2	303,298,	0,395	-2050	#NAME?	17.4
ENSG00000160789.19	chr1	156106630	156107280	1e-198	+	156106630	156107280	0	2	453,28,	0,622	-198	-196	3.94
ENSG00000160789.19	chr1	156107369	156107640	7.9e-61	+	156107369	156107640	0	1	271,	0	-60.1	-58.8	3.39
ENSG00000160789.19	chr1	156108238	156108419	7.9e-15	+	156108238	156108419	0	1	181,	0	-14.1	-13.1	3.4
ENSG00000160789.19	chr1	156109399	156109490	0.0028	+	156109399	156109490	0	1	91,	0	-2.56	-1.9	1.4
ENSG00000160785.13	chr1	156163871	156166069	7.9e-26	+	156163871	156166069	0	2	167,74,	0,2124	-25.1	-24	8.11
ENSG00000160785.13	chr1	156169415	156169834	4e-33	+	156169415	156169834	0	1	419,	0	-32.4	-31.2	8.38
ENSG00000160785.13	chr1	156169953	156177671	3.2e-52	+	156169953	156177671	0	2	310,19,	0,7699	-51.5	-50.2	8.92
ENSG00000160785.13	chr1	156180076	156180495	2e-33	+	156180076	156180495	0	1	419,	0	-32.7	-31.6	6.99
ENSG00000160785.13	chr1	156182347	156182527	5e-12	+	156182347	156182527	0	1	180,	0	-11.3	-10.4	3.05
ENSG00000260238.6	chr1	156182831	156182921	0.00011	+	156182831	156182921	0	1	90,	0	-3.96	-3.22	1.38
ENSG00000260238.6	chr1	156206120	156212975	4e-28	+	156206120	156212975	0	4	154,39,70,152,	0,6223,6432,6703	-27.4	-26.3	5.68
ENSG00000160783.19	chr1	156182843	156190524	5.5e-05	+	156182843	156190524	0	2	124,57,	0,7624	-4.26	-3.51	1.44
ENSG00000160783.19	chr1	156206107	156206347	1e-25	+	156206107	156206347	0	1	240,	0	-25	-23.9	3.51
ENSG00000160783.19	chr1	156207006	156209623	3.2e-69	+	156207006	156209623	0	2	76,285,	0,2332	-68.5	-67.2	4.32
ENSG00000242252.1	chr1	156212287	156212607	0.00052	+	156212287	156212607	0	2	95,55,	0,265	-3.28	-2.58	4.29
ENSG00000242252.1	chr1	156212754	156212993	8.3e-08	+	156212754	156212993	0	1	239,	0	-7.08	-6.24	9.43
ENSG00000163472.18	chr1	156254983	156255639	1e-12	+	156254983	156255639	0	1	656,	0	-12	-11.1	7.33
ENSG00000163472.18	chr1	156261293	156261919	5e-38	+	156261293	156261919	0	1	626,	0	-37.3	-36.1	16.5
ENSG00000132677.12	chr1	156339002	156339183	1.6e-27	+	156339002	156339183	0	1	181,	0	-26.8	-25.7	4.97
ENSG00000132677.12	chr1	156341376	156341466	0.00029	+	156341376	156341466	0	1	90,	0	-3.54	-2.82	1.98
ENSG00000132677.12	chr1	156354388	156355011	6.3e-98	+	156354388	156355011	0	2	7,443,	0,180	-97.2	-95.7	3.18
ENSG00000132692.18	chr1	156611211	156617330	0	+	156611211	156617330	0	6	15,328,99,375,49,31,	0,528,4627,5381,5926,6088	-376	#NAME?	39.3
ENSG00000132692.18	chr1	156627284	156627435	7.6e-05	+	156627284	156627435	0	1	151,	0	-4.12	-3.38	16.3
ENSG00000143303.11	chr1	156698233	156703386	1e-151	+	156698233	156703386	0	5	774,47,483,63,218,	0,1074,3549,4543,4935	-151	-150	16.3
ENSG00000143303.11	chr1	156703983	156705441	1e-21	+	156703983	156705441	0	2	302,28,	0,1430	-21	-19.9	6.67
ENSG00000143294.14	chr1	156737319	156756929	1e-124	+	156737319	156756929	0	3	712,48,530,	0,14754,19080	-124	-122	11.2
ENSG00000143294.14	chr1	156770188	156770549	6.3e-13	+	156770188	156770549	0	1	361,	0	-12.2	-11.2	1.81
ENSG00000187800.13	chr1	156883826	156884851	1.6e-26	+	156883826	156884851	0	2	66,413,	0,612	-25.8	-24.7	17.9
ENSG00000224520.2	chr1	157043166	157043256	0.00024	+	157043166	157043256	0	1	90,	0	-3.62	-2.91	14.6
ENSG00000224520.2	chr1	157043432	157043610	2.5e-39	+	157043432	157043610	0	1	178,	0	-38.6	-37.4	2.66
ENSG00000183853.17	chr1	158064754	158064964	7.4e-07	+	158064754	158064964	0	1	210,	0	-6.13	-5.32	23.1
ENSG00000231434.1	chr1	158495212	158495420	1.3e-12	+	158495212	158495420	0	1	208,	0	-11.9	-11	1.59
ENSG00000224259.6	chr1	159946604	159946873	1.6e-62	+	159946604	159946873	0	1	269,	0	-61.8	-60.5	58.7
ENSG00000162734.12	chr1	160175186	160177006	1.3e-15	+	160175186	160177006	0	2	126,84,	0,1736	-14.9	-14	7.14
ENSG00000162734.12	chr1	160178410	160181498	3.2e-21	+	160178410	160181498	0	3	45,28,166,	0,2666,2922	-20.5	-19.4	4.15
ENSG00000228606.1	chr1	160232216	160232422	7.8e-09	+	160232216	160232422	0	1	206,	0	-8.11	-7.25	12
ENSG00000162736.15	chr1	160313091	160313510	7.9e-16	+	160313091	160313510	0	2	180,59,	0,360	-15.1	-14.1	5.14
ENSG00000162738.5	chr1	160394034	160395229	1.2e-07	+	160394034	160395229	0	2	39,322,	0,873	-6.91	-6.08	18.9
ENSG00000213080.3	chr1	160864769	160864948	7.9e-20	+	160864769	160864948	0	1	179,	0	-19.1	-18.1	5.6
ENSG00000198358.4	chr1	160902727	160903054	4.3e-05	+	160902727	160903054	0	1	327,	0	-4.37	-3.62	17.1
ENSG00000162755.13	chr1	161068506	161068655	4.2e-05	+	161068506	161068655	0	1	149,	0	-4.38	-3.63	9
ENSG00000158793.13	chr1	161090468	161090797	3.2e-24	+	161090468	161090797	0	1	329,	0	-23.5	-22.5	3.15
ENSG00000158793.13	chr1	161093950	161094399	6.3e-13	+	161093950	161094399	0	1	449,	0	-12.2	-11.3	2.65
ENSG00000143222.11	chr1	161128226	161128317	2.3e-06	+	161128226	161128317	0	1	91,	0	-5.63	-4.84	1.36
ENSG00000143258.15	chr1	161129269	161130159	1.9e-10	+	161129269	161130159	0	2	199,41,	0,849	-9.72	-8.83	11.1
ENSG00000143258.15	chr1	161130510	161130959	2.5e-74	+	161130510	161130959	0	1	449,	0	-73.6	-72.2	10.5
ENSG00000143224.17	chr1	161136199	161136474	3.2e-12	+	161136199	161136474	0	2	263,7,	0,268	-11.5	-10.6	10.3
ENSG00000158864.12	chr1	161172133	161173420	1e-110	+	161172133	161173420	0	2	137,194,	0,1093	-110	-109	6.03
ENSG00000158882.12	chr1	161198829	161199249	1e-289	+	161198829	161199249	0	1	420,	0	-289	-287	23.1
ENSG00000158882.12	chr1	161199846	161200414	1e-174	+	161199846	161200414	0	1	568,	0	-174	-172	8.6
ENSG00000173110.7	chr1	161494329	161496552	1e-184	+	161494329	161496552	0	1	2223,	0	-184	-182	124
ENSG00000225217.1	chr1	161576080	161576555	1.3e-25	+	161576080	161576555	0	1	475,	0	-24.9	-23.8	54.9
ENSG00000225217.1	chr1	161576643	161577948	3.2e-85	+	161576643	161577948	0	1	1305,	0	-84.5	-83.1	153
ENSG00000081721.11	chr1	161719637	161719906	2.5e-06	+	161719637	161719906	0	1	269,	0	-5.61	-4.82	1.89
ENSG00000118217.5	chr1	161736113	161736204	0.0013	+	161736113	161736204	0	1	91,	0	-2.89	-2.21	1.65
ENSG00000118217.5	chr1	161928340	161928641	2.5e-74	+	161928340	161928641	0	1	301,	0	-73.6	-72.2	5.4
ENSG00000198929.12	chr1	162039563	162039654	0.0031	+	162039563	162039654	0	1	91,	0	-2.51	-1.85	6.43
ENSG00000198929.12	chr1	162313693	162330329	2.4e-10	+	162313693	162330329	0	4	73,167,177,3,	0,11283,13056,16633	-9.62	-8.72	2.84
ENSG00000198929.12	chr1	162335344	162337067	3.2e-11	+	162335344	162337067	0	3	15,29,226,	0,1349,1497	-10.5	-9.59	5.88
ENSG00000198929.12	chr1	162337126	162337247	0.0013	+	162337126	162337247	0	1	121,	0	-2.89	-2.21	12
ENSG00000254706.2	chr1	162335313	162337168	3.3e-10	+	162335313	162337168	0	3	46,153,67,	0,1528,1788	-9.48	-8.59	5.76
ENSG00000254706.2	chr1	162351711	162353321	1e-123	+	162351711	162353321	0	2	297,350,	0,1260	-123	-121	17.9
ENSG00000239887.4	chr1	162336697	162348663	1.7e-09	+	162336697	162348663	0	3	25,153,33,	0,144,11933	-8.78	-7.9	4.5
ENSG00000239887.4	chr1	162351749	162353942	1e-159	+	162351749	162353942	0	2	259,971,	0,1222	-159	-157	15.8
ENSG00000239887.4	chr1	162354390	162354541	0.00059	+	162354390	162354541	0	1	151,	0	-3.23	-2.53	1.8
ENSG00000117143.13	chr1	162535816	162536085	7.9e-23	+	162535816	162536085	0	1	269,	0	-22.1	-21	3.24
ENSG00000143228.12	chr1	163291802	163292695	2.1e-10	+	163291802	163292695	0	2	200,39,	0,854	-9.67	-8.78	5.91
ENSG00000213070.3	chr1	164326093	164326273	2.3e-07	+	164326093	164326273	0	1	180,	0	-6.64	-5.82	2.37
ENSG00000143179.12	chr1	165796797	165859457	3.2e-63	+	165796797	165859457	0	2	372,17,	0,62643	-62.5	-61.2	50.6
ENSG00000143157.11	chr1	166808683	166808864	7.6e-06	+	166808683	166808864	0	1	181,	0	-5.12	-4.34	19.7
ENSG00000143157.11	chr1	166818451	166819710	1e-102	+	166818451	166819710	0	1	1259,	0	-102	-101	13.3
ENSG00000143157.11	chr1	166821776	166822226	4e-83	+	166821776	166822226	0	1	450,	0	-82.4	-81	9.77
ENSG00000143190.21	chr1	167384872	167385172	2e-15	+	167384872	167385172	0	1	300,	0	-14.7	-13.7	7.89
ENSG00000143164.15	chr1	167905020	167905320	1e-146	+	167905020	167905320	0	1	300,	0	-146	-144	15.4
ENSG00000213064.9	chr1	168195205	168198874	4e-15	+	168195205	168198874	0	2	175,35,	0,3634	-14.4	-13.4	9.86
ENSG00000213064.9	chr1	168211850	168211941	0.00032	+	168211850	168211941	0	1	91,	0	-3.49	-2.77	2.27
ENSG00000213064.9	chr1	168211999	168212330	2e-16	+	168211999	168212330	0	1	331,	0	-15.7	-14.7	3.81
ENSG00000227777.1	chr1	168512209	168512298	0.0027	+	168512209	168512298	0	1	89,	0	-2.57	-1.9	3.18
ENSG00000143153.12	chr1	169074964	169077170	0	+	169074964	169077170	0	3	89,604,26,	0,596,2180	-541	#NAME?	41.2
ENSG00000143153.12	chr1	169100613	169100794	1.6e-100	+	169100613	169100794	0	1	181,	0	-99.8	-98.3	2.17
ENSG00000213062.4	chr1	169455372	169455461	0.0011	+	169455372	169455461	0	1	89,	0	-2.95	-2.27	8.57
ENSG00000213062.4	chr1	169455665	169455813	0.00011	+	169455665	169455813	0	1	148,	0	-3.94	-3.21	4.97
ENSG00000000460.16	chr1	169822620	169822921	5.5e-06	+	169822620	169822921	0	1	301,	0	-5.26	-4.48	2.89
ENSG00000120370.12	chr1	170514894	170521509	1e-09	+	170514894	170521509	0	2	36,354,	0,6261	-9	-8.12	3.95
ENSG00000117523.15	chr1	171481117	171481268	2.1e-09	+	171481117	171481268	0	1	151,	0	-8.68	-7.81	2.07
ENSG00000117523.15	chr1	171501621	171504567	0	+	171501621	171504567	0	2	479,1,	0,2945	-1030	#NAME?	16.5
ENSG00000117523.15	chr1	171509586	171510724	1e-268	+	171509586	171510724	0	1	1138,	0	-268	-267	8.68
ENSG00000117523.15	chr1	171510993	171511323	6.3e-67	+	171510993	171511323	0	1	330,	0	-66.2	-64.8	4.15
ENSG00000117523.15	chr1	171526537	171526598	0.0005	+	171526537	171526598	0	1	61,	0	-3.3	-2.6	1.31
ENSG00000117523.15	chr1	171526686	171527107	4e-61	+	171526686	171527107	0	1	421,	0	-60.4	-59	4.05
ENSG00000117523.15	chr1	171560430	171561063	5e-31	+	171560430	171561063	0	2	22,338,	0,295	-30.3	-29.1	2.13
ENSG00000010165.19	chr1	171750803	171750983	6.3e-12	+	171750803	171750983	0	1	180,	0	-11.2	-10.3	6.76
ENSG00000010165.19	chr1	171752960	171755117	7.9e-57	+	171752960	171755117	0	2	679,99,	0,2058	-56.1	-54.8	7.43
ENSG00000010165.19	chr1	171763616	171766049	1e-148	+	171763616	171766049	0	2	51,428,	0,2005	-148	-146	9.44
ENSG00000180999.10	chr1	172420238	172422074	0.00074	+	172420238	172422074	0	2	19,42,	0,1794	-3.13	-2.44	12.9
ENSG00000094975.13	chr1	172502314	172502495	4.4e-07	+	172502314	172502495	0	1	181,	0	-6.36	-5.54	6.51
ENSG00000094975.13	chr1	172558754	172558934	1e-08	+	172558754	172558934	0	1	180,	0	-8	-7.14	2.6
ENSG00000094975.13	chr1	172579118	172579418	6.3e-56	+	172579118	172579418	0	1	300,	0	-55.2	-53.9	4.3
ENSG00000076321.10	chr1	173685190	173702957	0.00079	+	173685190	173702957	0	2	15,106,	0,17661	-3.1	-2.41	2.27
ENSG00000076321.10	chr1	173703106	173703436	1.6e-14	+	173703106	173703436	0	1	330,	0	-13.8	-12.8	5.43
ENSG00000117593.9	chr1	173793970	173794361	2e-24	+	173793970	173794361	0	1	391,	0	-23.7	-22.6	3.08
ENSG00000117593.9	chr1	173826694	173826874	9.8e-10	+	173826694	173826874	0	1	180,	0	-9.01	-8.13	2.04
ENSG00000185278.14	chr1	173839723	173840174	4e-08	+	173839723	173840174	0	1	451,	0	-7.4	-6.55	6
ENSG00000185278.14	chr1	173855112	173855353	5.6e-10	+	173855112	173855353	0	1	241,	0	-9.25	-8.37	8.4
ENSG00000185278.14	chr1	173855892	173855953	0.0014	+	173855892	173855953	0	1	61,	0	-2.85	-2.17	5.43
ENSG00000152061.22	chr1	174128637	174188315	6.9e-09	+	174128637	174188315	0	2	158,53,	0,59625	-8.16	-7.3	11.1
ENSG00000152061.22	chr1	174957857	174959078	7.2e-05	+	174957857	174959078	0	2	118,93,	0,1128	-4.14	-3.4	4.16
ENSG00000116161.17	chr1	174969178	174969375	3.2e-06	+	174969178	174969375	0	2	153,27,	0,170	-5.49	-4.7	3.21
ENSG00000198797.6	chr1	177250180	177250271	0.0068	+	177250180	177250271	0	1	91,	0	-2.17	-1.54	9.43
ENSG00000075391.16	chr1	178063275	178063756	1e-10	+	178063275	178063756	0	1	481,	0	-9.98	-9.08	36
ENSG00000075391.16	chr1	178411845	178412056	4.8e-06	+	178411845	178412056	0	1	211,	0	-5.32	-4.54	3.06
ENSG00000075391.16	chr1	178427303	178427634	1e-10	+	178427303	178427634	0	1	331,	0	-10	-9.13	6.48
ENSG00000075391.16	chr1	178435203	178442577	3.2e-84	+	178435203	178442577	0	4	54,88,31,368,	0,1265,4624,7006	-83.5	-82.1	24.7
ENSG00000213057.5	chr1	178511916	178514085	0.00042	+	178511916	178514085	0	2	104,76,	0,2093	-3.38	-2.67	13.7
ENSG00000213057.5	chr1	178514566	178514865	3.2e-11	+	178514566	178514865	0	1	299,	0	-10.5	-9.59	37.7
ENSG00000184909.8	chr1	178511949	178514426	0.00052	+	178511949	178514426	0	2	71,79,	0,2398	-3.28	-2.57	12
ENSG00000184909.8	chr1	178514573	178514872	1.6e-11	+	178514573	178514872	0	1	299,	0	-10.8	-9.85	38.6
ENSG00000273384.1	chr1	178620898	178621014	0.0039	+	178620898	178621014	0	1	116,	0	-2.41	-1.76	10.3
ENSG00000116191.17	chr1	178875965	178885848	3.2e-42	+	178875965	178885848	0	2	37,384,	0,9499	-41.5	-40.3	5.8
ENSG00000116199.11	chr1	179013099	179013309	1.6e-07	+	179013099	179013309	0	1	210,	0	-6.8	-5.97	2.48
ENSG00000116199.11	chr1	179041123	179041721	1e-118	+	179041123	179041721	0	1	598,	0	-118	-116	15.3
ENSG00000186283.13	chr1	179051139	179051469	4.3e-05	+	179051139	179051469	0	1	330,	0	-4.37	-3.62	17.1
ENSG00000186283.13	chr1	179064250	179064639	1e-136	+	179064250	179064639	0	1	389,	0	-136	-135	8.51
ENSG00000057252.12	chr1	179262908	179263059	0.00011	+	179262908	179263059	0	1	151,	0	-3.96	-3.22	4.07
ENSG00000261060.1	chr1	179559710	179559886	0.0049	+	179559710	179559886	0	1	176,	0	-2.31	-1.67	2.82
ENSG00000143337.18	chr1	179851386	179851656	2.8e-06	+	179851386	179851656	0	1	270,	0	-5.56	-4.76	7.29
ENSG00000143337.18	chr1	179851835	179852135	4.8e-07	+	179851835	179852135	0	1	300,	0	-6.32	-5.51	4.71
ENSG00000143337.18	chr1	179886886	179887426	3.2e-75	+	179886886	179887426	0	1	540,	0	-74.5	-73.1	5.69
ENSG00000135837.15	chr1	179923962	179924203	1.9e-09	+	179923962	179924203	0	1	241,	0	-8.72	-7.84	28.3
ENSG00000135837.15	chr1	179965923	179966194	0.00011	+	179965923	179966194	0	1	271,	0	-3.97	-3.24	2.33
ENSG00000135837.15	chr1	180080327	180080477	5.6e-10	+	180080327	180080477	0	1	150,	0	-9.25	-8.37	5.74
ENSG00000116260.16	chr1	180124028	180124238	0.00012	+	180124028	180124238	0	1	210,	0	-3.93	-3.2	13.7
ENSG00000116260.16	chr1	180165411	180166190	0	+	180165411	180166190	0	1	779,	0	-555	#NAME?	32.8
ENSG00000116260.16	chr1	180166488	180166849	2.5e-47	+	180166488	180166849	0	1	361,	0	-46.6	-45.4	3.02
ENSG00000143324.13	chr1	180601139	180651529	3.2e-94	+	180601139	180651529	0	2	267,34,	0,50356	-93.5	-92.1	41.1
ENSG00000143324.13	chr1	180853391	180853632	2.5e-32	+	180853391	180853632	0	1	241,	0	-31.6	-30.4	3.61
ENSG00000135835.10	chr1	180915532	180915623	0.00019	+	180915532	180915623	0	1	91,	0	-3.71	-2.99	6.57
ENSG00000135835.10	chr1	180917211	180917332	0.00042	+	180917211	180917332	0	1	121,	0	-3.38	-2.67	13.7
ENSG00000135835.10	chr1	180919370	180919821	5e-47	+	180919370	180919821	0	1	451,	0	-46.3	-45.1	23
ENSG00000153029.14	chr1	181024482	181025082	1.6e-45	+	181024482	181025082	0	1	600,	0	-44.8	-43.6	6.61
ENSG00000162783.10	chr1	181057937	181059553	0	+	181057937	181059553	0	1	1616,	0	#NAME?	#NAME?	268
ENSG00000121446.18	chr1	182457819	182458140	6e-05	+	182457819	182458140	0	2	64,26,	0,295	-4.22	-3.48	8.57
ENSG00000135829.16	chr1	182808533	182808990	1.7e-06	+	182808533	182808990	0	2	58,122,	0,335	-5.78	-4.98	7.5
ENSG00000135862.5	chr1	182992594	183065692	1e-228	+	182992594	183065692	0	2	675,14,	0,73084	-228	-226	42
ENSG00000135862.5	chr1	183103885	183104268	6.3e-12	+	183103885	183104268	0	2	59,92,	0,291	-11.2	-10.2	1.38
ENSG00000135862.5	chr1	183105585	183106879	1.3e-59	+	183105585	183106879	0	2	135,76,	0,1218	-58.9	-57.6	2.38
ENSG00000135862.5	chr1	183106998	183112095	0	+	183106998	183112095	0	3	42,100,427,	0,2540,4670	-682	#NAME?	6.89
ENSG00000116698.20	chr1	183441529	183442112	1e-16	+	183441529	183442112	0	2	255,46,	0,537	-16	-15	29.1
ENSG00000116698.20	chr1	183511469	183513500	1.3e-11	+	183511469	183513500	0	2	168,13,	0,2018	-10.9	-9.99	2.6
ENSG00000116698.20	chr1	183521048	183521228	6.3e-11	+	183521048	183521228	0	1	180,	0	-10.2	-9.26	2.91
ENSG00000116698.20	chr1	183522124	183522395	1e-18	+	183522124	183522395	0	1	271,	0	-18	-16.9	2.79
ENSG00000143344.15	chr1	183605219	183605460	5e-11	+	183605219	183605460	0	1	241,	0	-10.3	-9.41	10.7
ENSG00000143344.15	chr1	183874091	183881352	4e-19	+	183874091	183881352	0	3	14,90,137,	0,2054,7124	-18.4	-17.4	5.01
ENSG00000143344.15	chr1	183891409	183895657	6.3e-88	+	183891409	183895657	0	2	61,419,	0,3829	-87.2	-85.7	14.5
ENSG00000143344.15	chr1	183895716	183896167	5e-39	+	183895716	183896167	0	1	451,	0	-38.3	-37.1	5.46
ENSG00000198860.11	chr1	184020840	184023512	2e-27	+	184020840	184023512	0	2	184,25,	0,2647	-26.7	-25.6	18.2
ENSG00000273004.1	chr1	185286910	185287055	3.5e-07	+	185286910	185287055	0	1	145,	0	-6.46	-5.64	9.14
ENSG00000116741.7	chr1	192778594	192779404	1.9e-07	+	192778594	192779404	0	2	71,109,	0,701	-6.72	-5.9	8
ENSG00000116741.7	chr1	192780664	192780994	4.7e-09	+	192780664	192780994	0	1	330,	0	-8.33	-7.46	7.43
ENSG00000116747.12	chr1	193028551	193029218	2.5e-12	+	193028551	193029218	0	2	355,215,	0,452	-11.6	-10.7	14.6
ENSG00000116747.12	chr1	193038188	193038309	0.0026	+	193038188	193038309	0	1	121,	0	-2.58	-1.92	2.14
ENSG00000134371.9	chr1	193091146	193091446	5e-17	+	193091146	193091446	0	1	300,	0	-16.3	-15.3	7.48
ENSG00000118200.14	chr1	200708745	200708985	1.3e-05	+	200708745	200708985	0	1	240,	0	-4.9	-4.13	17.1
ENSG00000118200.14	chr1	200818014	200818434	1.3e-18	+	200818014	200818434	0	1	420,	0	-17.9	-16.9	5.22
ENSG00000118200.14	chr1	200819031	200819212	7.9e-11	+	200819031	200819212	0	1	181,	0	-10.1	-9.24	3.8
ENSG00000118200.14	chr1	200821726	200822473	8.3e-05	+	200821726	200822473	0	2	79,71,	0,676	-4.08	-3.34	2.39
ENSG00000118200.14	chr1	200826990	200827290	3.2e-11	+	200826990	200827290	0	1	300,	0	-10.5	-9.56	3.18
ENSG00000163362.10	chr1	200860444	200860595	0.00024	+	200860444	200860595	0	1	151,	0	-3.62	-2.91	14.6
ENSG00000163362.10	chr1	200860683	200872130	5e-52	+	200860683	200872130	0	7	146,267,149,125,117,223,51,	0,3265,6751,7917,8548,9381,11396	-51.3	-50	18.5
ENSG00000163362.10	chr1	200875549	200878016	1e-120	+	200875549	200878016	0	5	74,54,47,55,159,	0,1412,1694,2073,2308	-120	-118	24.8
ENSG00000163362.10	chr1	200880622	200882860	2.5e-59	+	200880622	200882860	0	2	643,196,	0,2042	-58.6	-57.2	12
ENSG00000163362.10	chr1	200883008	200883129	0.00021	+	200883008	200883129	0	1	121,	0	-3.67	-2.94	1.85
ENSG00000163362.10	chr1	200884204	200884564	7.9e-25	+	200884204	200884564	0	1	360,	0	-24.1	-23	3.48
ENSG00000163395.16	chr1	201184777	201184838	0.0068	+	201184777	201184838	0	1	61,	0	-2.17	-1.54	9.43
ENSG00000282221.1	chr1	201368760	201370318	3.2e-20	+	201368760	201370318	0	2	158,398,	0,1160	-19.5	-18.4	19.7
ENSG00000198700.9	chr1	201798268	201804119	2.5e-12	+	201798268	201804119	0	2	232,38,	0,5813	-11.6	-10.7	6.43
ENSG00000198700.9	chr1	201845219	201845609	1e-173	+	201845219	201845609	0	1	390,	0	-173	-171	5.17
ENSG00000198700.9	chr1	201847404	201847585	1.3e-05	+	201847404	201847585	0	1	181,	0	-4.89	-4.12	6.64
ENSG00000198700.9	chr1	201848212	201848423	8.1e-06	+	201848212	201848423	0	1	211,	0	-5.09	-4.32	5.29
ENSG00000198892.6	chr1	201857837	201857897	0.011	+	201857837	201857897	0	1	60,	0	-1.94	-1.32	8.57
ENSG00000134375.10	chr1	201924618	201926775	3.2e-37	+	201924618	201926775	0	3	62,100,137,	0,1790,2020	-36.5	-35.3	3.01
ENSG00000134375.10	chr1	201938657	201938837	4e-30	+	201938657	201938837	0	1	180,	0	-29.4	-28.2	1.76
ENSG00000176393.10	chr1	201951865	201952106	1.6e-12	+	201951865	201952106	0	1	241,	0	-11.8	-10.9	11
ENSG00000163435.15	chr1	201979229	201979440	6.8e-07	+	201979229	201979440	0	1	211,	0	-6.17	-5.36	3.49
ENSG00000163435.15	chr1	201979738	201979919	0.00014	+	201979738	201979919	0	1	181,	0	-3.85	-3.12	3.43
ENSG00000163435.15	chr1	201982020	201982346	4.2e-05	+	201982020	201982346	0	2	144,37,	0,289	-4.38	-3.63	1.76
ENSG00000163435.15	chr1	201983004	201984968	0	+	201983004	201984968	0	2	148,632,	0,1332	-353	#NAME?	8.74
ENSG00000163435.15	chr1	201985177	201985537	5e-32	+	201985177	201985537	0	1	360,	0	-31.3	-30.2	18.3
ENSG00000249007.1	chr1	201984276	201984785	1e-258	+	201984276	201984785	0	1	509,	0	-258	-256	9.1
ENSG00000077157.21	chr1	202317916	202318037	0.0005	+	202317916	202318037	0	1	121,	0	-3.3	-2.6	4
ENSG00000077157.21	chr1	202464773	202465932	0.0052	+	202464773	202465932	0	2	37,24,	0,1135	-2.28	-1.63	3.14
ENSG00000077157.21	chr1	202555330	202555421	0.0005	+	202555330	202555421	0	1	91,	0	-3.3	-2.59	2.86
ENSG00000232626.3	chr1	202408166	202408343	0.00042	+	202408166	202408343	0	1	177,	0	-3.38	-2.67	13.7
ENSG00000228288.6	chr1	202780081	202780438	3.2e-43	+	202780081	202780438	0	1	357,	0	-42.5	-41.3	25
ENSG00000234996.4	chr1	202842226	202842317	0.00074	+	202842226	202842317	0	1	91,	0	-3.13	-2.44	12.9
ENSG00000234996.4	chr1	202842494	202842793	1.7e-05	+	202842494	202842793	0	1	299,	0	-4.76	-3.99	7.14
ENSG00000163444.11	chr1	202984026	202984087	5.2e-05	+	202984026	202984087	0	1	61,	0	-4.28	-3.53	1.49
ENSG00000159388.5	chr1	203274618	203277052	1e-166	+	203274618	203277052	0	2	258,821,	0,1613	-166	-165	13.3
ENSG00000058668.14	chr1	203652197	203667434	1e-12	+	203652197	203667434	0	2	329,150,	0,15087	-12	-11	3.07
ENSG00000058668.14	chr1	203708782	203709022	4.1e-10	+	203708782	203709022	0	1	240,	0	-9.39	-8.5	4.22
ENSG00000058673.15	chr1	203764781	203765460	1.6e-40	+	203764781	203765460	0	2	141,40,	0,639	-39.8	-38.6	6.59
ENSG00000058673.15	chr1	203768114	203768205	0.00015	+	203768114	203768205	0	1	91,	0	-3.82	-3.09	2.24
ENSG00000058673.15	chr1	203816564	203816774	2.3e-07	+	203816564	203816774	0	1	210,	0	-6.63	-5.81	1.8
ENSG00000058673.15	chr1	203821335	203821606	3.2e-31	+	203821335	203821606	0	1	271,	0	-30.5	-29.4	3.83
ENSG00000058673.15	chr1	203822772	203823042	1.3e-43	+	203822772	203823042	0	1	270,	0	-42.9	-41.7	2.61
ENSG00000257315.1	chr1	203766364	203766544	4.7e-06	+	203766364	203766544	0	1	180,	0	-5.33	-4.54	2.98
ENSG00000257315.1	chr1	203767650	203767711	0.0013	+	203767650	203767711	0	1	61,	0	-2.87	-2.19	2.16
ENSG00000257315.1	chr1	203768099	203768190	0.00017	+	203768099	203768190	0	1	91,	0	-3.78	-3.05	2.22
ENSG00000182004.12	chr1	203830907	203831143	4e-16	+	203830907	203831143	0	1	236,	0	-15.4	-14.4	4.09
ENSG00000143842.14	chr1	204042242	204043215	1e-196	+	204042242	204043215	0	2	597,62,	0,911	-196	-195	89.1
ENSG00000143842.14	chr1	204043513	204082162	2.8e-05	+	204043513	204082162	0	3	4,57,120,	0,3743,38529	-4.56	-3.81	5.49
ENSG00000143842.14	chr1	204085674	204086728	9.5e-09	+	204085674	204086728	0	3	133,69,8,	0,575,1046	-8.02	-7.16	3.43
ENSG00000143842.14	chr1	204091383	204091533	0.0011	+	204091383	204091533	0	1	150,	0	-2.95	-2.27	2.76
ENSG00000143842.14	chr1	204091951	204092309	2.8e-07	+	204091951	204092309	0	2	140,70,	0,288	-6.56	-5.74	4.11
ENSG00000143842.14	chr1	204093926	204095644	0	+	204093926	204095644	0	2	59,659,	0,1059	#NAME?	#NAME?	69.8
ENSG00000231691.1	chr1	204246191	204246809	0.011	+	204246191	204246809	0	2	42,78,	0,540	-1.94	-1.32	8.57
ENSG00000198625.12	chr1	204518459	204518820	1.3e-99	+	204518459	204518820	0	1	361,	0	-98.9	-97.4	8.08
ENSG00000198625.12	chr1	204525717	204525838	0.00023	+	204525717	204525838	0	1	121,	0	-3.63	-2.91	3.64
ENSG00000133069.14	chr1	205238411	205238621	0.0013	+	205238411	205238621	0	1	210,	0	-2.89	-2.21	12
ENSG00000133069.14	chr1	205238680	205238860	0.0022	+	205238680	205238860	0	1	180,	0	-2.65	-1.98	11.1
ENSG00000133069.14	chr1	205241426	205241487	0.0039	+	205241426	205241487	0	1	61,	0	-2.41	-1.76	10.3
ENSG00000117266.15	chr1	205473782	205473993	5.2e-07	+	205473782	205473993	0	1	211,	0	-6.28	-5.47	9.14
ENSG00000117266.15	chr1	205492192	205492463	1.1e-10	+	205492192	205492463	0	1	271,	0	-9.97	-9.08	4.07
ENSG00000117266.15	chr1	205499694	205500902	3.2e-57	+	205499694	205500902	0	2	139,431,	0,777	-56.5	-55.2	5.38
ENSG00000196550.10	chr1	206136915	206138916	0	+	206136915	206138916	0	4	163,250,379,460,	0,321,856,1541	#NAME?	#NAME?	89.3
ENSG00000163486.8	chr1	206566116	206574805	1e-18	+	206566116	206574805	0	3	145,129,26,	0,785,8663	-18	-16.9	2.53
ENSG00000163486.8	chr1	206579747	206580138	6.3e-45	+	206579747	206580138	0	1	391,	0	-44.2	-43	4.66
ENSG00000163486.8	chr1	206627569	206628267	5e-27	+	206627569	206628267	0	2	286,44,	0,654	-26.3	-25.1	13.1
ENSG00000163486.8	chr1	206629315	206634935	5e-32	+	206629315	206634935	0	4	192,39,325,554,	0,2401,2653,5066	-31.3	-30.2	6.41
ENSG00000163486.8	chr1	206637332	206637603	4e-41	+	206637332	206637603	0	1	271,	0	-40.4	-39.1	7.21
ENSG00000143466.9	chr1	206643850	206647694	1.5e-08	+	206643850	206647694	0	4	191,90,119,21,	0,648,2688,3823	-7.82	-6.97	3.43
ENSG00000143466.9	chr1	206669563	206669773	1.5e-09	+	206669563	206669773	0	1	210,	0	-8.82	-7.95	3.33
ENSG00000266094.6	chr1	206760361	206760631	8.3e-10	+	206760361	206760631	0	1	270,	0	-9.08	-8.2	13.1
ENSG00000266094.6	chr1	206761238	206761328	0.0039	+	206761238	206761328	0	1	90,	0	-2.41	-1.76	10.3
ENSG00000143479.15	chr1	206809000	206809120	0.0022	+	206809000	206809120	0	1	120,	0	-2.65	-1.98	11.1
ENSG00000143479.15	chr1	206820824	206820885	0.0041	+	206820824	206820885	0	1	61,	0	-2.39	-1.74	4.57
ENSG00000143479.15	chr1	206821093	206821274	0.00065	+	206821093	206821274	0	1	181,	0	-3.19	-2.5	4.93
ENSG00000143479.15	chr1	206821721	206821872	9.3e-05	+	206821721	206821872	0	1	151,	0	-4.03	-3.29	5.79
ENSG00000162889.10	chr1	206858318	206858589	6.3e-11	+	206858318	206858589	0	1	271,	0	-10.2	-9.34	36.9
ENSG00000162889.10	chr1	206905949	206906310	5e-92	+	206905949	206906310	0	1	361,	0	-91.3	-89.8	7.22
ENSG00000123836.14	chr1	207222635	207222950	2.2e-05	+	207222635	207222950	0	2	9,142,	0,173	-4.65	-3.89	3.43
ENSG00000123843.12	chr1	207262186	207262276	0.00035	+	207262186	207262276	0	1	90,	0	-3.45	-2.74	2.48
ENSG00000117597.17	chr1	210024762	210024853	0.00016	+	210024762	210024853	0	1	91,	0	-3.8	-3.08	2.49
ENSG00000054392.12	chr1	210502355	210502416	0.0019	+	210502355	210502416	0	1	61,	0	-2.73	-2.06	6.86
ENSG00000279333.1	chr1	210854287	210854407	0.0022	+	210854287	210854407	0	1	120,	0	-2.65	-1.98	11.1
ENSG00000117625.13	chr1	211432770	211432861	0.0005	+	211432770	211432861	0	1	91,	0	-3.3	-2.59	3.31
ENSG00000117625.13	chr1	211487064	211487275	4.3e-10	+	211487064	211487275	0	1	211,	0	-9.37	-8.48	3.5
ENSG00000082512.14	chr1	211545710	211546160	5e-23	+	211545710	211546160	0	1	450,	0	-22.3	-21.3	14.9
ENSG00000236809.2	chr1	211590366	211590694	1e-12	+	211590366	211590694	0	1	328,	0	-12	-11	7.93
ENSG00000236809.2	chr1	211591126	211591276	1e-06	+	211591126	211591276	0	1	150,	0	-5.98	-5.18	9.43
ENSG00000143476.17	chr1	212273939	212274389	2.5e-22	+	212273939	212274389	0	1	450,	0	-21.6	-20.6	4.11
ENSG00000066027.11	chr1	212458878	212475200	7.9e-17	+	212458878	212475200	0	2	755,53,	0,16269	-16.1	-15.1	39.4
ENSG00000066027.11	chr1	212492852	212506846	1.3e-14	+	212492852	212506846	0	3	35,197,8,	0,9624,13986	-13.9	-12.9	6.14
ENSG00000117691.9	chr1	212619425	212619485	0.0038	+	212619425	212619485	0	1	60,	0	-2.42	-1.76	1.38
ENSG00000260805.1	chr1	212731619	212731768	0.00024	+	212731619	212731768	0	1	149,	0	-3.62	-2.91	14.6
ENSG00000260805.1	chr1	212731826	212732005	0.00024	+	212731826	212732005	0	1	179,	0	-3.62	-2.91	14.6
ENSG00000162772.16	chr1	212782028	212786834	1.3e-19	+	212782028	212786834	0	2	244,57,	0,4749	-18.9	-17.9	18.9
ENSG00000162772.16	chr1	212787401	212791486	6.3e-14	+	212787401	212791486	0	3	68,244,18,	0,958,4067	-13.2	-12.2	4.29
ENSG00000162772.16	chr1	212792622	212793042	3.2e-28	+	212792622	212793042	0	1	420,	0	-27.5	-26.3	2.24
ENSG00000162769.12	chr1	213031596	213032406	1e-174	+	213031596	213032406	0	1	810,	0	-174	-173	109
ENSG00000143494.15	chr1	213123951	213124012	0.011	+	213123951	213124012	0	1	61,	0	-1.94	-1.32	8.57
ENSG00000143494.15	chr1	213146009	213146130	0.00065	+	213146009	213146130	0	1	121,	0	-3.19	-2.5	4.93
ENSG00000136643.11	chr1	213414393	213414573	6.6e-06	+	213414393	213414573	0	1	180,	0	-5.18	-4.4	2.87
ENSG00000136643.11	chr1	213414991	213415560	1.3e-25	+	213414991	213415560	0	1	569,	0	-24.9	-23.8	5.14
ENSG00000136643.11	chr1	213446082	213446143	0.0022	+	213446082	213446143	0	1	61,	0	-2.65	-1.98	1.82
ENSG00000136643.11	chr1	213447547	213447608	0.0031	+	213447547	213447608	0	1	61,	0	-2.51	-1.85	10.3
ENSG00000117707.15	chr1	214161284	214161734	1e-128	+	214161284	214161734	0	1	450,	0	-128	-127	16
ENSG00000117707.15	chr1	214162050	214170033	2.5e-24	+	214162050	214170033	0	3	14,64,222,	0,1010,7761	-23.6	-22.5	2.89
ENSG00000117707.15	chr1	214170482	214171411	1e-305	+	214170482	214171411	0	1	929,	0	-305	-303	12.9
ENSG00000143499.13	chr1	214454594	214478564	4e-09	+	214454594	214478564	0	2	176,35,	0,23935	-8.4	-7.53	6.17
ENSG00000215819.3	chr1	214705537	214705686	0.0039	+	214705537	214705686	0	1	149,	0	-2.41	-1.76	10.3
ENSG00000117724.12	chr1	214787064	214787245	8.7e-08	+	214787064	214787245	0	1	181,	0	-7.06	-6.23	2.64
ENSG00000117724.12	chr1	214813614	214813825	4.2e-10	+	214813614	214813825	0	1	211,	0	-9.38	-8.49	2.69
ENSG00000117724.12	chr1	214815022	214815113	0.0029	+	214815022	214815113	0	1	91,	0	-2.54	-1.88	1.64
ENSG00000117724.12	chr1	214815562	214815683	0.00026	+	214815562	214815683	0	1	121,	0	-3.58	-2.87	1.97
ENSG00000117724.12	chr1	214816041	214816102	0.0016	+	214816041	214816102	0	1	61,	0	-2.8	-2.12	2.02
ENSG00000117724.12	chr1	214816551	214818144	6.3e-30	+	214816551	214818144	0	2	116,245,	0,1348	-29.2	-28	5.57
ENSG00000117724.12	chr1	214818742	214819522	2e-52	+	214818742	214819522	0	1	780,	0	-51.7	-50.4	8.44
ENSG00000117724.12	chr1	214819911	214820062	0.00028	+	214819911	214820062	0	1	151,	0	-3.56	-2.85	1.78
ENSG00000117724.12	chr1	214820480	214825180	3.2e-23	+	214820480	214825180	0	5	263,13,14,153,128,	0,829,1347,1537,4572	-22.5	-21.5	4.69
ENSG00000117724.12	chr1	214828632	214830461	1.6e-09	+	214828632	214830461	0	2	114,186,	0,1643	-8.79	-7.92	2.31
ENSG00000117724.12	chr1	214832319	214837212	5e-70	+	214832319	214837212	0	2	52,279,	0,4614	-69.3	-67.9	7.16
ENSG00000136636.12	chr1	215740734	215741064	6.3e-35	+	215740734	215741064	0	1	330,	0	-34.2	-33.1	115
ENSG00000136636.12	chr1	215793446	215793686	1e-30	+	215793446	215793686	0	1	240,	0	-30	-28.9	3.35
ENSG00000136636.12	chr1	215793774	215793954	1.3e-05	+	215793774	215793954	0	1	180,	0	-4.9	-4.13	1.71
ENSG00000067533.5	chr1	218458628	218475737	1e-45	+	218458628	218475737	0	2	169,102,	0,17007	-45	-43.7	8.12
ENSG00000067533.5	chr1	218480936	218504432	1e-10	+	218480936	218504432	0	2	38,143,	0,23353	-10	-9.1	1.91
ENSG00000143353.11	chr1	219347185	219347396	3.2e-18	+	219347185	219347396	0	1	211,	0	-17.5	-16.5	7.1
ENSG00000162817.6	chr1	220863695	220870494	1.6e-43	+	220863695	220870494	0	2	358,541,	0,6258	-42.8	-41.6	18.8
ENSG00000162817.6	chr1	220870672	220870973	1.3e-41	+	220870672	220870973	0	1	301,	0	-40.9	-39.7	5.17
ENSG00000162817.6	chr1	220871061	220872110	2e-45	+	220871061	220872110	0	1	1049,	0	-44.7	-43.5	5.16
ENSG00000186205.12	chr1	220986857	220987067	4.6e-09	+	220986857	220987067	0	1	210,	0	-8.34	-7.47	2.95
ENSG00000186205.12	chr1	220987246	220987457	3.8e-08	+	220987246	220987457	0	1	211,	0	-7.42	-6.57	2.29
ENSG00000136630.12	chr1	221057622	221057802	2.4e-06	+	221057622	221057802	0	1	180,	0	-5.62	-4.83	21.4
ENSG00000234419.1	chr1	222643773	222643864	0.0019	+	222643773	222643864	0	1	91,	0	-2.73	-2.06	6.86
ENSG00000154305.16	chr1	222801285	222801525	6.3e-14	+	222801285	222801525	0	1	240,	0	-13.2	-12.2	3.83
ENSG00000154305.16	chr1	222802212	222802482	5e-26	+	222802212	222802482	0	1	270,	0	-25.3	-24.2	4.23
ENSG00000154305.16	chr1	222802930	222803469	1.3e-59	+	222802930	222803469	0	1	539,	0	-58.9	-57.6	8.77
ENSG00000154305.16	chr1	222817701	222817822	4.8e-06	+	222817701	222817822	0	1	121,	0	-5.32	-4.54	3.31
ENSG00000154305.16	chr1	222838781	222838991	3.2e-19	+	222838781	222838991	0	1	210,	0	-18.5	-17.5	2.47
ENSG00000162819.11	chr1	222886044	222886105	0.0018	+	222886044	222886105	0	1	61,	0	-2.75	-2.07	3.11
ENSG00000154309.8	chr1	223175868	223176108	0.00019	+	223175868	223176108	0	1	240,	0	-3.71	-2.99	6.57
ENSG00000154309.8	chr1	223177243	223177573	1.5e-05	+	223177243	223177573	0	1	330,	0	-4.83	-4.06	13.7
ENSG00000154309.8	chr1	223178499	223178590	0.00024	+	223178499	223178590	0	1	91,	0	-3.62	-2.91	14.6
ENSG00000154309.8	chr1	223178947	223179158	1.2e-06	+	223178947	223179158	0	1	211,	0	-5.93	-5.13	5.86
ENSG00000162909.17	chr1	223900243	223905486	1.3e-38	+	223900243	223905486	0	2	336,23,	0,5220	-37.9	-36.7	29.1
ENSG00000162909.17	chr1	223939751	223945166	1.6e-86	+	223939751	223945166	0	4	22,161,170,96,	0,746,3430,5319	-85.8	-84.4	3.86
ENSG00000162909.17	chr1	223945351	223945591	1.7e-09	+	223945351	223945591	0	1	240,	0	-8.76	-7.88	6.49
ENSG00000162909.17	chr1	223949424	223954077	2.5e-09	+	223949424	223954077	0	4	17,66,58,9,	0,463,2427,4644	-8.6	-7.73	1.91
ENSG00000143756.11	chr1	224301788	224302058	5e-77	+	224301788	224302058	0	1	270,	0	-76.3	-74.9	36.1
ENSG00000143756.11	chr1	224341037	224345651	1e-199	+	224341037	224345651	0	2	2,598,	0,4016	-199	-198	12.4
ENSG00000143753.12	chr1	224370889	224371446	1e-130	+	224370889	224371446	0	2	231,70,	0,487	-130	-128	20.1
ENSG00000143753.12	chr1	224377310	224377520	7.9e-13	+	224377310	224377520	0	1	210,	0	-12.1	-11.2	3.72
ENSG00000143753.12	chr1	224380154	224380425	7.9e-18	+	224380154	224380425	0	1	271,	0	-17.1	-16.1	2.77
ENSG00000143786.7	chr1	224622361	224622512	0.0022	+	224622361	224622512	0	1	151,	0	-2.65	-1.98	11.1
ENSG00000143819.12	chr1	225997793	225997943	8.7e-06	+	225997793	225997943	0	1	150,	0	-5.06	-4.28	8.29
ENSG00000143819.12	chr1	226013187	226016606	7.9e-52	+	226013187	226016606	0	2	58,181,	0,3238	-51.1	-49.8	3.25
ENSG00000163041.9	chr1	226249791	226251749	1e-12	+	226249791	226251749	0	3	4,134,72,	0,587,1886	-12	-11.1	8.2
ENSG00000163041.9	chr1	226251988	226252049	2e-07	+	226251988	226252049	0	1	61,	0	-6.7	-5.87	1.37
ENSG00000185155.11	chr1	226413233	226413681	3.2e-79	+	226413233	226413681	0	1	448,	0	-78.5	-77.1	15.1
ENSG00000143801.16	chr1	227058928	227059078	1.9e-05	+	227058928	227059078	0	1	150,	0	-4.73	-3.96	2.69
ENSG00000143801.16	chr1	227069622	227071487	5e-13	+	227069622	227071487	0	2	127,82,	0,1783	-12.3	-11.4	3.34
ENSG00000143801.16	chr1	227083418	227083717	7.9e-46	+	227083418	227083717	0	1	299,	0	-45.1	-43.9	6.18
ENSG00000163050.16	chr1	227127260	227169922	1e-283	+	227127260	227169922	0	8	32,295,186,411,67,225,120,195,	0,726,21817,25440,26111,35295,37844,42467	-283	-281	34.2
ENSG00000163050.16	chr1	227174315	227174556	3.2e-64	+	227174315	227174556	0	1	241,	0	-63.5	-62.2	4.29
ENSG00000181450.17	chr1	227842081	227842322	1.6e-11	+	227842081	227842322	0	1	241,	0	-10.8	-9.91	8.08
ENSG00000181450.17	chr1	227842949	227843010	0.00081	+	227842949	227843010	0	1	61,	0	-3.09	-2.4	3.14
ENSG00000181450.17	chr1	227864993	227865144	0.0068	+	227864993	227865144	0	1	151,	0	-2.17	-1.54	9.43
ENSG00000143740.14	chr1	227916448	227920576	1e-289	+	227916448	227920576	0	3	39,163,487,	0,2837,3641	-289	-287	12.8
ENSG00000143740.14	chr1	227920665	227920726	0.0026	+	227920665	227920726	0	1	61,	0	-2.58	-1.92	1.68
ENSG00000143740.14	chr1	227920784	227921025	6.6e-05	+	227920784	227921025	0	1	241,	0	-4.18	-3.44	3.96
ENSG00000143740.14	chr1	227921113	227921384	3.2e-31	+	227921113	227921384	0	1	271,	0	-30.5	-29.3	4.14
ENSG00000143740.14	chr1	227921562	227921862	1.6e-13	+	227921562	227921862	0	1	300,	0	-12.8	-11.8	2.73
ENSG00000143740.14	chr1	227922040	227922984	1.8e-10	+	227922040	227922984	0	2	13,288,	0,656	-9.75	-8.85	9.43
ENSG00000143740.14	chr1	227924134	227935488	1.7e-05	+	227924134	227935488	0	2	54,96,	0,11258	-4.76	-3.99	4.29
ENSG00000143740.14	chr1	227935637	227946907	0	+	227935637	227946907	0	2	297,212,	0,11058	-330	#NAME?	21
ENSG00000143740.14	chr1	227964597	227968842	1e-169	+	227964597	227968842	0	2	74,615,	0,3630	-169	-167	24.3
ENSG00000143761.13	chr1	228270449	228270923	2.1e-05	+	228270449	228270923	0	2	102,138,	0,336	-4.68	-3.92	7.14
ENSG00000143761.13	chr1	228278749	228284970	5e-28	+	228278749	228284970	0	3	23,54,192,	0,5402,6029	-27.3	-26.2	2.16
ENSG00000143761.13	chr1	228285148	228285750	1e-106	+	228285148	228285750	0	3	6,125,198,	0,143,404	-106	-105	1.95
ENSG00000143774.16	chr1	228327939	228329088	3.1e-05	+	228327939	228329088	0	2	125,265,	0,884	-4.51	-3.75	8.57
ENSG00000143774.16	chr1	228329177	228332180	3.2e-26	+	228329177	228332180	0	2	357,152,	0,2851	-25.5	-24.4	20.6
ENSG00000143774.16	chr1	228333130	228333400	6.3e-37	+	228333130	228333400	0	1	270,	0	-36.2	-35	5.65
ENSG00000143774.16	chr1	228333668	228333849	2.1e-05	+	228333668	228333849	0	1	181,	0	-4.67	-3.91	1.91
ENSG00000198835.3	chr1	228337552	228347138	7.9e-74	+	228337552	228347138	0	2	156,1698,	0,7888	-73.1	-71.8	83.7
ENSG00000181873.12	chr1	228362494	228363306	3.2e-56	+	228362494	228363306	0	2	236,484,	0,328	-55.5	-54.2	13.8
ENSG00000181873.12	chr1	228363515	228363665	2e-06	+	228363515	228363665	0	1	150,	0	-5.69	-4.9	2.83
ENSG00000270094.1	chr1	228582110	228584638	7.9e-11	+	228582110	228584638	0	3	39,96,195,	0,1301,2333	-10.1	-9.17	4.96
ENSG00000168159.10	chr1	228675239	228675971	5.1e-06	+	228675239	228675971	0	2	340,49,	0,683	-5.29	-4.5	14.6
ENSG00000168159.10	chr1	228676149	228682243	0	+	228676149	228682243	0	4	37,97,222,660,	0,511,4604,5434	-445	#NAME?	7.36
ENSG00000183929.7	chr1	228786017	228786078	0.0068	+	228786017	228786078	0	1	61,	0	-2.17	-1.54	9.43
ENSG00000183929.7	chr1	228786257	228786347	0.0014	+	228786257	228786347	0	1	90,	0	-2.85	-2.17	6.43
ENSG00000183929.7	chr1	228786646	228786827	0.00022	+	228786646	228786827	0	1	181,	0	-3.65	-2.93	4.14
ENSG00000116574.5	chr1	228871182	228871543	6.3e-27	+	228871182	228871543	0	1	361,	0	-26.2	-25.1	19
ENSG00000116574.5	chr1	228871601	228879542	0	+	228871601	228879542	0	3	150,59,511,	0,1818,7430	-387	#NAME?	9.16
ENSG00000168118.11	chr1	229406897	229407047	9.3e-05	+	229406897	229407047	0	1	150,	0	-4.03	-3.29	8.14
ENSG00000135763.9	chr1	229770881	229771329	1e-117	+	229770881	229771329	0	1	448,	0	-117	-115	14.9
ENSG00000135763.9	chr1	229771537	229772732	6.3e-62	+	229771537	229772732	0	1	1195,	0	-61.2	-59.8	14.1
ENSG00000135763.9	chr1	229772851	229773150	1e-40	+	229772851	229773150	0	1	299,	0	-40	-38.8	7.87
ENSG00000135763.9	chr1	229773597	229773986	2.5e-22	+	229773597	229773986	0	1	389,	0	-21.6	-20.5	6.12
ENSG00000135763.9	chr1	229794900	229795140	3.2e-18	+	229794900	229795140	0	1	240,	0	-17.5	-16.4	4.4
ENSG00000143641.9	chr1	230193796	230227378	1.6e-16	+	230193796	230227378	0	3	29,198,43,	0,9159,33539	-15.8	-14.8	18.4
ENSG00000143641.9	chr1	230410261	230415718	0	+	230410261	230415718	0	2	49,670,	0,4787	-2070	#NAME?	24.2
ENSG00000135775.13	chr1	230778234	230778577	0.00028	+	230778234	230778577	0	2	190,21,	0,322	-3.56	-2.84	2.34
ENSG00000135775.13	chr1	230829068	230829338	6.3e-25	+	230829068	230829338	0	1	270,	0	-24.2	-23.2	2.81
ENSG00000223393.1	chr1	231011093	231011271	8.7e-06	+	231011093	231011271	0	1	178,	0	-5.06	-4.28	9
ENSG00000173409.13	chr1	231114845	231115083	5e-19	+	231114845	231115083	0	1	238,	0	-18.3	-17.3	7.64
ENSG00000173409.13	chr1	231136044	231136163	5.6e-05	+	231136044	231136163	0	1	119,	0	-4.25	-3.5	1.82
ENSG00000116906.11	chr1	231403515	231405646	1.1e-09	+	231403515	231405646	0	2	142,38,	0,2093	-8.95	-8.07	2.02
ENSG00000010072.15	chr1	231472909	231473599	5e-56	+	231472909	231473599	0	1	690,	0	-55.3	-53.9	53.1
ENSG00000010072.15	chr1	231474138	231474259	0.0017	+	231474138	231474259	0	1	121,	0	-2.78	-2.1	1.88
ENSG00000010072.15	chr1	231488850	231489000	2.2e-05	+	231488850	231489000	0	1	150,	0	-4.65	-3.89	2.65
ENSG00000270106.5	chr1	231752632	231837747	4e-55	+	231752632	231837747	0	3	20,980,47,	0,76939,85068	-54.4	-53.1	41.1
ENSG00000270106.5	chr1	231885797	231906814	6.3e-13	+	231885797	231906814	0	3	25,130,234,	0,17088,20783	-12.2	-11.3	4.24
ENSG00000162946.20	chr1	231820852	231837776	4e-55	+	231820852	231837776	0	3	23,980,76,	0,8719,16848	-54.4	-53.1	41.1
ENSG00000162946.20	chr1	231885778	231910394	2.5e-13	+	231885778	231910394	0	4	44,130,236,10,	0,17107,20802,24606	-12.6	-11.7	4.71
ENSG00000162946.20	chr1	232162269	232172736	6.3e-20	+	232162269	232172736	0	2	31,299,	0,10168	-19.2	-18.1	5.71
ENSG00000135778.11	chr1	233112280	233112641	1e-17	+	233112280	233112641	0	1	361,	0	-17	-16	12.7
ENSG00000135778.11	chr1	233119207	233119388	8.7e-06	+	233119207	233119388	0	1	181,	0	-5.06	-4.28	8.29
ENSG00000168275.14	chr1	234509261	234509505	6.3e-18	+	234509261	234509505	0	2	163,77,	0,167	-17.2	-16.2	3
ENSG00000168275.14	chr1	234509893	234510073	1.9e-07	+	234509893	234510073	0	1	180,	0	-6.71	-5.88	1.95
ENSG00000228830.1	chr1	234742753	234745229	0	+	234742753	234745229	0	2	630,63,	0,2413	-4820	#NAME?	29.5
ENSG00000152904.11	chr1	235491774	235492426	1e-15	+	235491774	235492426	0	3	39,209,83,	0,110,569	-15	-14	3.21
ENSG00000152904.11	chr1	235492695	235493196	2e-11	+	235492695	235493196	0	2	49,161,	0,340	-10.7	-9.75	3.46
ENSG00000152904.11	chr1	235505567	235505688	5.4e-07	+	235505567	235505688	0	1	121,	0	-6.27	-5.45	1.85
ENSG00000116957.12	chr1	235530764	235530854	0.00049	+	235530764	235530854	0	1	90,	0	-3.31	-2.61	3
ENSG00000227236.2	chr1	235779250	235779400	0.0068	+	235779250	235779400	0	1	150,	0	-2.17	-1.54	9.43
ENSG00000186197.12	chr1	236645680	236645860	0.00013	+	236645680	236645860	0	1	180,	0	-3.87	-3.14	15.4
ENSG00000186197.12	chr1	236647468	236647588	6.9e-08	+	236647468	236647588	0	1	120,	0	-7.16	-6.32	13.7
ENSG00000186197.12	chr1	236647826	236647886	1.3e-05	+	236647826	236647886	0	1	60,	0	-4.89	-4.12	6.64
ENSG00000186197.12	chr1	236647945	236648065	0.00013	+	236647945	236648065	0	1	120,	0	-3.87	-3.14	9
ENSG00000244457.2	chr1	236647471	236647590	1.2e-07	+	236647471	236647590	0	1	119,	0	-6.91	-6.08	13.3
ENSG00000116977.18	chr1	236681794	236687922	6.3e-37	+	236681794	236687922	0	3	6,673,42,	0,4894,6086	-36.2	-35	16.3
ENSG00000116977.18	chr1	236706609	236706760	0.0017	+	236706609	236706760	0	1	151,	0	-2.76	-2.08	3.94
ENSG00000116977.18	chr1	236715051	236715232	1.7e-10	+	236715051	236715232	0	1	181,	0	-9.78	-8.88	3.73
ENSG00000116984.12	chr1	236958610	236958910	1.4e-08	+	236958610	236958910	0	1	300,	0	-7.85	-6.99	8.06
ENSG00000116984.12	chr1	237054564	237057845	1.7e-08	+	237054564	237057845	0	2	65,205,	0,3076	-7.78	-6.93	2.77
ENSG00000116984.12	chr1	237060995	237061595	5e-19	+	237060995	237061595	0	1	600,	0	-18.3	-17.3	6.24
ENSG00000116984.12	chr1	237062491	237062582	5.6e-05	+	237062491	237062582	0	1	91,	0	-4.25	-3.5	1.87
ENSG00000116984.12	chr1	237064407	237064587	1.5e-07	+	237064407	237064587	0	1	180,	0	-6.83	-6	3.09
ENSG00000116984.12	chr1	237066951	237067131	3.2e-06	+	237066951	237067131	0	1	180,	0	-5.49	-4.7	3.02
ENSG00000117009.11	chr1	241757091	241757331	2.5e-31	+	241757091	241757331	0	1	240,	0	-30.6	-29.5	6.31
ENSG00000117009.11	chr1	241757838	241757928	0.0026	+	241757838	241757928	0	1	90,	0	-2.58	-1.92	1.74
ENSG00000174371.16	chr1	242011538	242012066	3.1e-06	+	242011538	242012066	0	2	117,34,	0,494	-5.51	-4.72	3.18
ENSG00000174371.16	chr1	242042067	242042278	2.8e-07	+	242042067	242042278	0	1	211,	0	-6.55	-5.73	2.57
ENSG00000054282.15	chr1	243419335	243432470	7.1e-08	+	243419335	243432470	0	2	207,33,	0,13102	-7.15	-6.31	5.36
ENSG00000179456.10	chr1	244217230	244218691	4e-57	+	244217230	244218691	0	1	1461,	0	-56.4	-55.1	34.3
ENSG00000179456.10	chr1	244220032	244220092	0.0023	+	244220032	244220092	0	1	60,	0	-2.64	-1.97	5.14
ENSG00000121644.18	chr1	244816445	244816685	2.5e-15	+	244816445	244816685	0	1	240,	0	-14.6	-13.6	27.4
ENSG00000121644.18	chr1	244817042	244817102	0.0023	+	244817042	244817102	0	1	60,	0	-2.64	-1.98	2.65
ENSG00000121644.18	chr1	244868932	244869202	3.2e-46	+	244868932	244869202	0	1	270,	0	-45.5	-44.2	5.97
ENSG00000203667.9	chr1	244998653	244998952	5e-11	+	244998653	244998952	0	1	299,	0	-10.3	-9.4	5.43
ENSG00000203666.12	chr1	245133636	245133757	0.0049	+	245133636	245133757	0	1	121,	0	-2.31	-1.67	2.79
ENSG00000203666.12	chr1	245254534	245254715	7.6e-05	+	245254534	245254715	0	1	181,	0	-4.12	-3.38	16.3
ENSG00000203666.12	chr1	245286567	245286718	0.0013	+	245286567	245286718	0	1	151,	0	-2.89	-2.21	12
ENSG00000162849.15	chr1	245318286	245318467	5.1e-06	+	245318286	245318467	0	1	181,	0	-5.29	-4.5	13.7
ENSG00000162849.15	chr1	245850663	245850844	4.3e-06	+	245850663	245850844	0	1	181,	0	-5.37	-4.58	20.6
ENSG00000162849.15	chr1	245851052	245851233	0.00013	+	245851052	245851233	0	1	181,	0	-3.87	-3.14	15.4
ENSG00000162849.15	chr1	245865905	245865996	0.0022	+	245865905	245865996	0	1	91,	0	-2.65	-1.98	11.1
ENSG00000162852.13	chr1	246729805	246729985	2.1e-05	+	246729805	246729985	0	1	180,	0	-4.68	-3.91	11.1
ENSG00000162852.13	chr1	246754856	246784733	2.5e-23	+	246754856	246784733	0	2	387,3,	0,29874	-22.6	-21.5	6.57
ENSG00000162852.13	chr1	246805337	246811217	1e-104	+	246805337	246811217	0	2	2,777,	0,5103	-104	-103	21.9
ENSG00000162852.13	chr1	246829044	246829374	5e-12	+	246829044	246829374	0	1	330,	0	-11.3	-10.4	3.71
ENSG00000143653.9	chr1	246887705	246890194	1.6e-37	+	246887705	246890194	0	2	209,1,	0,2488	-36.8	-35.6	6.83
ENSG00000227953.6	chr1	246954159	246954489	1.1e-09	+	246954159	246954489	0	1	330,	0	-8.95	-8.07	32.6
ENSG00000227953.6	chr1	246955506	246955657	0.0023	+	246955506	246955657	0	1	151,	0	-2.64	-1.97	9.43
ENSG00000171161.12	chr1	249132408	249133104	4e-19	+	249132408	249133104	0	2	342,78,	0,618	-18.4	-17.3	63.4
ENSG00000171161.12	chr1	249136942	249138765	1.5e-05	+	249136942	249138765	0	2	37,84,	0,1739	-4.81	-4.04	3.14
ENSG00000171161.12	chr1	249141351	249142848	1e-110	+	249141351	249142848	0	1	1497,	0	-110	-109	32.1
ENSG00000185220.11	chr1	249210943	249211273	1.3e-20	+	249210943	249211273	0	1	330,	0	-19.9	-18.8	16.5
ENSG00000185220.11	chr1	249211481	249212619	1.3e-47	+	249211481	249212619	0	1	1138,	0	-46.9	-45.6	14.3
ENSG00000227232.5	chr1	14403	16646	1e-26	-	14403	16646	0	4	98,34,152,40,	0,601,1392,2203	-26	-24.9	6.61
ENSG00000227232.5	chr1	17354	29570	2.5e-41	-	17354	29570	0	6	14,137,147,99,154,37,	0,251,560,913,7383,12179	-40.6	-39.3	10.3
ENSG00000238009.6	chr1	89979	90964	3.2e-71	-	89979	90964	0	1	985,	0	-70.5	-69.1	11.3
ENSG00000238009.6	chr1	91112	91202	0.00066	-	91112	91202	0	1	90,	0	-3.18	-2.48	10.3
ENSG00000238009.6	chr1	91350	91590	1.3e-11	-	91350	91590	0	1	240,	0	-10.9	-9.94	4.71
ENSG00000238009.6	chr1	133484	133574	0.0068	-	133484	133574	0	1	90,	0	-2.17	-1.54	9.43
ENSG00000239945.1	chr1	89969	90985	1.3e-59	-	89969	90985	0	2	81,699,	0,317	-58.9	-57.5	10.4
ENSG00000237683.5	chr1	135079	135439	1e-16	-	135079	135439	0	1	360,	0	-16	-15	8.06
ENSG00000237683.5	chr1	135647	138423	2.5e-14	-	135647	138423	0	2	155,803,	0,1973	-13.6	-12.6	4.83
ENSG00000268903.1	chr1	135140	135431	2.5e-15	-	135140	135431	0	1	291,	0	-14.6	-13.6	17.1
ENSG00000268903.1	chr1	135662	135895	4e-15	-	135662	135895	0	1	233,	0	-14.4	-13.5	5.4
ENSG00000269981.1	chr1	137851	137965	0.0016	-	137851	137965	0	1	114,	0	-2.8	-2.12	3
ENSG00000228463.9	chr1	228691	234364	8.1e-06	-	228691	234364	0	3	85,85,10,	0,2609,5663	-5.09	-4.32	5.29
ENSG00000228463.9	chr1	236499	237188	1e-34	-	236499	237188	0	1	689,	0	-34	-32.8	9.19
ENSG00000228463.9	chr1	237725	237876	9.8e-07	-	237725	237876	0	1	151,	0	-6.01	-5.2	12.9
ENSG00000233653.3	chr1	329579	330028	0.0039	-	329579	330028	0	2	41,79,	0,370	-2.41	-1.76	10.3
ENSG00000230021.8	chr1	655547	659885	1.3e-05	-	655547	659885	0	2	33,148,	0,4190	-4.89	-4.12	6.64
ENSG00000228327.3	chr1	661443	661803	2.5e-17	-	661443	661803	0	1	360,	0	-16.6	-15.6	4.93
ENSG00000228327.3	chr1	662012	662551	1.6e-19	-	662012	662551	0	1	539,	0	-18.8	-17.8	4.86
ENSG00000228327.3	chr1	662819	663090	1.2e-07	-	662819	663090	0	1	271,	0	-6.93	-6.1	3.86
ENSG00000228327.3	chr1	663328	663927	1e-17	-	663328	663927	0	1	599,	0	-17	-16	4.31
ENSG00000228327.3	chr1	664764	664974	1.7e-05	-	664764	664974	0	1	210,	0	-4.77	-4	2.42
ENSG00000228327.3	chr1	713855	714006	0.0005	-	713855	714006	0	1	151,	0	-3.3	-2.6	4.86
ENSG00000230092.7	chr1	752830	752918	0.0039	-	752830	752918	0	1	88,	0	-2.41	-1.76	10.3
ENSG00000225880.5	chr1	762093	762334	1e-18	-	762093	762334	0	1	241,	0	-18	-16.9	6.91
ENSG00000225880.5	chr1	762393	762902	8.7e-07	-	762393	762902	0	1	509,	0	-6.06	-5.26	12
ENSG00000188976.10	chr1	879673	879943	2.5e-53	-	879673	879943	0	1	270,	0	-52.6	-51.3	3.37
ENSG00000188976.10	chr1	880002	882043	0	-	880002	882043	0	6	178,105,104,136,114,262,	0,419,696,895,1550,1779	-456	#NAME?	9.26
ENSG00000188976.10	chr1	883938	886612	4e-06	-	883938	886612	0	2	45,106,	0,2568	-5.4	-4.61	1.53
ENSG00000188976.10	chr1	887973	889191	4.8e-05	-	887973	889191	0	3	7,114,30,	0,581,1188	-4.32	-3.57	1.54
ENSG00000188976.10	chr1	891388	892760	0	-	891388	892760	0	4	5,121,132,282,	0,86,885,1090	-627	#NAME?	9.6
ENSG00000188976.10	chr1	894286	894689	4e-24	-	894286	894689	0	2	175,95,	0,308	-23.4	-22.3	3.92
ENSG00000187642.9	chr1	910583	911209	5e-49	-	910583	911209	0	1	626,	0	-48.3	-47	16
ENSG00000188290.10	chr1	934517	935052	1.6e-16	-	934517	935052	0	2	295,147,	0,388	-15.8	-14.8	41.1
ENSG00000188290.10	chr1	935228	935405	4.4e-07	-	935228	935405	0	1	177,	0	-6.36	-5.54	6.14
ENSG00000273443.1	chr1	997735	998032	4e-24	-	997735	998032	0	1	297,	0	-23.4	-22.3	24.3
ENSG00000273443.1	chr1	998090	998668	4e-88	-	998090	998668	0	2	98,228,	0,350	-87.4	-85.9	47.7
ENSG00000131591.17	chr1	1017197	1018516	1e-101	-	1017197	1018516	0	1	1319,	0	-101	-99.2	22.3
ENSG00000131591.17	chr1	1018964	1019115	0.0016	-	1018964	1019115	0	1	151,	0	-2.79	-2.11	5.14
ENSG00000131591.17	chr1	1022869	1025946	1.7e-05	-	1022869	1025946	0	2	147,214,	0,2863	-4.77	-4.01	14.6
ENSG00000131591.17	chr1	1026814	1026994	2.4e-05	-	1026814	1026994	0	1	180,	0	-4.62	-3.86	18
ENSG00000131591.17	chr1	1027953	1028044	0.0039	-	1027953	1028044	0	1	91,	0	-2.41	-1.76	10.3
ENSG00000078808.16	chr1	1152317	1154440	1e-268	-	1152317	1154440	0	2	867,603,	0,1520	-268	-266	6.28
ENSG00000078808.16	chr1	1155129	1155220	0.0026	-	1155129	1155220	0	1	91,	0	-2.58	-1.91	3
ENSG00000078808.16	chr1	1155639	1155700	0.0091	-	1155639	1155700	0	1	61,	0	-2.04	-1.41	3.64
ENSG00000078808.16	chr1	1158670	1167411	0	-	1158670	1167411	0	5	67,137,48,479,140,	0,541,3981,5177,8601	-894	#NAME?	13.3
ENSG00000184163.3	chr1	1178312	1178432	7.6e-05	-	1178312	1178432	0	1	120,	0	-4.12	-3.38	16.3
ENSG00000184163.3	chr1	1178790	1178911	0.0022	-	1178790	1178911	0	1	121,	0	-2.65	-1.98	11.1
ENSG00000184163.3	chr1	1179804	1181953	4.2e-07	-	1179804	1181953	0	2	300,60,	0,2089	-6.38	-5.57	24
ENSG00000160087.20	chr1	1189527	1189617	0.0011	-	1189527	1189617	0	1	90,	0	-2.95	-2.27	2.41
ENSG00000160087.20	chr1	1190302	1191426	1e-226	-	1190302	1191426	0	2	565,2,	0,1122	-226	-224	11.8
ENSG00000160087.20	chr1	1203280	1207006	4.7e-07	-	1203280	1207006	0	2	92,117,	0,3609	-6.33	-5.51	4.63
ENSG00000160087.20	chr1	1208459	1208818	8.5e-09	-	1208459	1208818	0	1	359,	0	-8.07	-7.21	10.3
ENSG00000160087.20	chr1	1209085	1209176	0.0019	-	1209085	1209176	0	1	91,	0	-2.73	-2.06	6.86
ENSG00000131584.18	chr1	1228085	1228325	2.5e-11	-	1228085	1228325	0	1	240,	0	-10.6	-9.72	3.1
ENSG00000131584.18	chr1	1229523	1230324	3.2e-63	-	1229523	1230324	0	3	56,227,227,	0,258,574	-62.5	-61.1	9.09
ENSG00000131584.18	chr1	1230851	1231243	5e-17	-	1230851	1231243	0	2	83,128,	0,264	-16.3	-15.3	4.84
ENSG00000131584.18	chr1	1233549	1233640	4.2e-06	-	1233549	1233640	0	1	91,	0	-5.38	-4.6	2.76
ENSG00000131584.18	chr1	1235176	1236963	5e-44	-	1235176	1236963	0	5	109,96,45,184,136,	0,176,361,712,1651	-43.3	-42.1	5.32
ENSG00000131584.18	chr1	1237382	1238713	5.1e-06	-	1237382	1238713	0	3	44,54,172,	0,919,1159	-5.29	-4.51	2.24
ENSG00000131584.18	chr1	1238922	1238983	0.0023	-	1238922	1238983	0	1	61,	0	-2.64	-1.97	5.14
ENSG00000127054.18	chr1	1246964	1248906	2e-77	-	1246964	1248906	0	3	340,130,1301,	0,433,641	-76.7	-75.3	29.9
ENSG00000127054.18	chr1	1249344	1250185	4e-39	-	1249344	1250185	0	1	841,	0	-38.4	-37.2	34.9
ENSG00000127054.18	chr1	1250424	1251574	7.9e-87	-	1250424	1251574	0	2	653,38,	0,1112	-86.1	-84.7	23.1
ENSG00000127054.18	chr1	1254180	1255111	9.99999998481684e-316	-	1254180	1255111	0	1	931,	0	-315	-313	40.4
ENSG00000127054.18	chr1	1255290	1255501	1.3e-06	-	1255290	1255501	0	1	211,	0	-5.88	-5.07	22.3
ENSG00000127054.18	chr1	1255800	1258208	3.2e-60	-	1255800	1258208	0	3	676,77,58,	0,1487,2350	-59.5	-58.1	36
ENSG00000127054.18	chr1	1258567	1260041	0.00012	-	1258567	1260041	0	2	100,81,	0,1393	-3.93	-3.2	8.57
ENSG00000107404.17	chr1	1270804	1271043	1.3e-34	-	1270804	1271043	0	1	239,	0	-33.9	-32.7	2.55
ENSG00000107404.17	chr1	1271102	1273479	1e-132	-	1271102	1273479	0	3	793,38,123,	0,1295,2254	-132	-131	11.9
ENSG00000107404.17	chr1	1273538	1274937	1.6e-26	-	1273538	1274937	0	4	25,168,132,271,	0,110,363,1128	-25.8	-24.7	4.86
ENSG00000107404.17	chr1	1275634	1284700	6.3e-98	-	1275634	1284700	0	6	111,94,490,122,70,425,	0,155,1412,2108,2434,8641	-97.2	-95.7	14.6
ENSG00000162576.16	chr1	1288307	1288697	7.9e-41	-	1288307	1288697	0	1	390,	0	-40.1	-38.9	2.23
ENSG00000162576.16	chr1	1290324	1290535	1.3e-13	-	1290324	1290535	0	1	211,	0	-12.9	-12	7.2
ENSG00000162576.16	chr1	1291013	1293932	2.5e-05	-	1291013	1293932	0	3	119,24,97,	0,1047,2822	-4.6	-3.84	2.22
ENSG00000162576.16	chr1	1296647	1297097	1e-10	-	1296647	1297097	0	1	450,	0	-9.98	-9.08	36
ENSG00000175756.13	chr1	1309109	1309952	0	-	1309109	1309952	0	2	173,573,	0,270	-406	#NAME?	5.93
ENSG00000175756.13	chr1	1310040	1310726	7.9e-25	-	1310040	1310726	0	1	686,	0	-24.1	-23	16.3
ENSG00000221978.11	chr1	1321329	1321659	4e-29	-	1321329	1321659	0	1	330,	0	-28.4	-27.3	6.15
ENSG00000221978.11	chr1	1322227	1323582	0	-	1322227	1323582	0	3	735,93,249,	0,929,1106	-1180	#NAME?	17.5
ENSG00000221978.11	chr1	1326641	1326881	1.3e-25	-	1326641	1326881	0	1	240,	0	-24.9	-23.8	2.06
ENSG00000221978.11	chr1	1334528	1334708	1.6e-07	-	1334528	1334708	0	1	180,	0	-6.79	-5.97	20.6
ENSG00000242485.5	chr1	1337467	1337558	0.00039	-	1337467	1337558	0	1	91,	0	-3.41	-2.7	1.19
ENSG00000242485.5	chr1	1342341	1342693	7.9e-20	-	1342341	1342693	0	2	58,183,	0,169	-19.1	-18	4.71
ENSG00000235098.8	chr1	1354244	1355549	1e-209	-	1354244	1355549	0	2	685,118,	0,1187	-209	-207	33.6
ENSG00000235098.8	chr1	1355875	1356763	0	-	1355875	1356763	0	2	97,587,	0,301	-644	#NAME?	35.3
ENSG00000225285.1	chr1	1365918	1369953	3.2e-43	-	1365918	1369953	0	3	416,39,396,	0,1266,3639	-42.5	-41.2	73.3
ENSG00000160075.11	chr1	1477352	1480123	0	-	1477352	1480123	0	3	195,119,106,	0,1896,2665	-895	#NAME?	8.94
ENSG00000160075.11	chr1	1480242	1480483	2.5e-12	-	1480242	1480483	0	1	241,	0	-11.6	-10.6	2.22
ENSG00000160075.11	chr1	1499998	1510039	5e-36	-	1499998	1510039	0	2	298,182,	0,9859	-35.3	-34.1	6.25
ENSG00000228594.3	chr1	1533421	1534166	1e-134	-	1533421	1534166	0	1	745,	0	-134	-133	13
ENSG00000228594.3	chr1	1534314	1534791	1.6e-40	-	1534314	1534791	0	1	477,	0	-39.8	-38.6	9.58
ENSG00000272106.1	chr1	1550395	1551175	1e-104	-	1550395	1551175	0	1	780,	0	-104	-103	32.8
ENSG00000248333.8	chr1	1571051	1571202	9.1e-07	-	1571051	1571202	0	1	151,	0	-6.04	-5.23	2.41
ENSG00000248333.8	chr1	1572785	1580849	1e-284	-	1572785	1580849	0	10	90,122,91,176,66,159,96,162,179,29,	0,338,1076,2852,3623,4237,4481,4922,7701,8035	-284	-282	23.8
ENSG00000189339.11	chr1	1594722	1595053	5e-17	-	1594722	1595053	0	2	118,212,	0,119	-16.3	-15.3	2.56
ENSG00000189339.11	chr1	1596443	1597372	0	-	1596443	1597372	0	1	929,	0	-1390	#NAME?	63.4
ENSG00000189339.11	chr1	1622452	1624107	6.3e-15	-	1622452	1624107	0	2	380,220,	0,1435	-14.2	-13.3	14.6
ENSG00000008128.22	chr1	1634228	1634408	7.4e-05	-	1634228	1634408	0	1	180,	0	-4.13	-3.39	2.37
ENSG00000008128.22	chr1	1637122	1650663	0	-	1637122	1650663	0	9	49,191,66,159,96,162,164,133,59,	0,1725,2496,3110,3354,3795,6580,10662,13482	-335	#NAME?	24.9
ENSG00000008128.22	chr1	1655373	1655703	9.8e-07	-	1655373	1655703	0	1	330,	0	-6.01	-5.2	19.7
ENSG00000268575.1	chr1	1634234	1634414	0.00017	-	1634234	1634414	0	1	180,	0	-3.77	-3.05	2.34
ENSG00000268575.1	chr1	1637120	1650808	0	-	1637120	1650808	0	9	51,60,66,159,96,123,137,133,12,	0,1843,2498,3112,3356,3836,6582,10664,13676	-325	#NAME?	19.3
ENSG00000268575.1	chr1	1666677	1666946	1e-09	-	1666677	1666946	0	1	269,	0	-9	-8.12	7.86
ENSG00000215790.6	chr1	1666682	1666952	3.1e-08	-	1666682	1666952	0	1	270,	0	-7.51	-6.67	6.25
ENSG00000215790.6	chr1	1671140	1677401	1.3e-16	-	1671140	1677401	0	3	3,418,239,	0,4549,6022	-15.9	-14.9	53.1
ENSG00000008130.15	chr1	1682730	1683270	0	-	1682730	1683270	0	1	540,	0	-441	#NAME?	10.7
ENSG00000008130.15	chr1	1684287	1685554	2.5e-16	-	1684287	1685554	0	3	212,83,65,	0,718,1202	-15.6	-14.6	2.08
ENSG00000078369.17	chr1	1822315	1822556	2.5e-14	-	1822315	1822556	0	1	241,	0	-13.6	-12.7	12.3
ENSG00000178821.12	chr1	1849117	1849560	1.3e-35	-	1849117	1849560	0	1	443,	0	-34.9	-33.8	4.56
ENSG00000178821.12	chr1	1850091	1850181	0.00016	-	1850091	1850181	0	1	90,	0	-3.79	-3.07	3.52
ENSG00000178821.12	chr1	1850239	1850358	0.001	-	1850239	1850358	0	1	119,	0	-2.99	-2.3	6.43
ENSG00000142609.17	chr1	1873496	1877864	9.8e-07	-	1873496	1877864	0	3	99,122,109,	0,2273,4259	-6.01	-5.2	19.7
ENSG00000142609.17	chr1	1885330	1885690	1.5e-05	-	1885330	1885690	0	1	360,	0	-4.81	-4.04	16.3
ENSG00000142609.17	chr1	1886288	1886708	1e-11	-	1886288	1886708	0	1	420,	0	-11	-10.1	15.4
ENSG00000142609.17	chr1	1887216	1890621	3.4e-10	-	1887216	1890621	0	3	73,165,63,	0,842,3342	-9.47	-8.58	34.3
ENSG00000182873.5	chr1	2113710	2113771	0.0004	-	2113710	2113771	0	1	61,	0	-3.4	-2.69	5.14
ENSG00000182873.5	chr1	2114009	2114249	6e-05	-	2114009	2114249	0	1	240,	0	-4.22	-3.48	6.29
ENSG00000162585.16	chr1	2115959	2116860	0	-	2115959	2116860	0	1	901,	0	-385	#NAME?	23.5
ENSG00000162585.16	chr1	2120993	2121564	1e-92	-	2120993	2121564	0	1	571,	0	-92	-90.6	8.35
ENSG00000162585.16	chr1	2121743	2122883	2.5e-29	-	2121743	2122883	0	1	1140,	0	-28.6	-27.5	21.4
ENSG00000162585.16	chr1	2123362	2124353	1e-142	-	2123362	2124353	0	1	991,	0	-142	-141	20.8
ENSG00000162585.16	chr1	2125041	2125639	2.5e-94	-	2125041	2125639	0	2	308,203,	0,395	-93.6	-92.1	6.18
ENSG00000162585.16	chr1	2139031	2139092	0.0026	-	2139031	2139092	0	1	61,	0	-2.59	-1.93	4.29
ENSG00000116151.13	chr1	2306929	2308219	2e-09	-	2306929	2308219	0	1	1290,	0	-8.69	-7.82	31.7
ENSG00000116151.13	chr1	2308368	2308939	1e-10	-	2308368	2308939	0	1	571,	0	-9.98	-9.08	36
ENSG00000116151.13	chr1	2308998	2309329	6.3e-11	-	2308998	2309329	0	1	331,	0	-10.2	-9.34	36.9
ENSG00000116151.13	chr1	2310137	2310288	7.6e-05	-	2310137	2310288	0	1	151,	0	-4.12	-3.38	16.3
ENSG00000157911.9	chr1	2335999	2336178	6.5e-05	-	2335999	2336178	0	1	179,	0	-4.19	-3.44	2.1
ENSG00000157911.9	chr1	2336356	2337133	1e-284	-	2336356	2337133	0	1	777,	0	-284	-282	10.9
ENSG00000157911.9	chr1	2340033	2340124	0.00032	-	2340033	2340124	0	1	91,	0	-3.5	-2.78	2.76
ENSG00000157911.9	chr1	2345146	2345236	0.0059	-	2345146	2345236	0	1	90,	0	-2.23	-1.59	3
ENSG00000157881.13	chr1	2440031	2441517	6.3e-16	-	2440031	2441517	0	3	468,138,22,	0,1200,1464	-15.2	-14.2	9.67
ENSG00000157881.13	chr1	2443073	2443945	9.8e-05	-	2443073	2443945	0	2	49,101,	0,771	-4.01	-3.27	3.26
ENSG00000157881.13	chr1	2453175	2453356	4.3e-08	-	2453175	2453356	0	1	181,	0	-7.37	-6.53	3.97
ENSG00000157881.13	chr1	2457611	2458067	6.9e-08	-	2457611	2458067	0	2	15,165,	0,291	-7.16	-6.32	10.9
ENSG00000238164.6	chr1	2482973	2483573	3.2e-12	-	2482973	2483573	0	1	600,	0	-11.5	-10.6	41.1
ENSG00000238164.6	chr1	2483751	2484770	3.2e-11	-	2483751	2484770	0	1	1019,	0	-10.5	-9.59	37.7
ENSG00000238164.6	chr1	2485188	2485428	4.3e-06	-	2485188	2485428	0	1	240,	0	-5.37	-4.58	20.6
ENSG00000238164.6	chr1	2486423	2486663	0.00039	-	2486423	2486663	0	1	240,	0	-3.41	-2.7	12
ENSG00000238164.6	chr1	2487111	2487502	7.2e-08	-	2487111	2487502	0	1	391,	0	-7.14	-6.31	12
ENSG00000238164.6	chr1	2487650	2488470	7.9e-34	-	2487650	2488470	0	2	485,55,	0,765	-33.1	-31.9	7.2
ENSG00000142606.15	chr1	2522286	2522376	0.0027	-	2522286	2522376	0	1	90,	0	-2.57	-1.91	2.22
ENSG00000177133.10	chr1	2980220	2980281	0.0039	-	2980220	2980281	0	1	61,	0	-2.41	-1.76	10.3
ENSG00000177133.10	chr1	2980609	2984559	1.7e-06	-	2980609	2984559	0	3	10,231,659,	0,26,3291	-5.77	-4.97	21.4
ENSG00000162591.15	chr1	3406483	3409264	9.88131291682493e-324	-	3406483	3409264	0	3	670,48,62,	0,992,2719	-323	-321	59.1
ENSG00000162591.15	chr1	3413584	3413877	1.4e-05	-	3413584	3413877	0	2	99,81,	0,212	-4.84	-4.08	4.29
ENSG00000162591.15	chr1	3417822	3418370	0.0012	-	3417822	3418370	0	2	50,11,	0,537	-2.92	-2.23	2.48
ENSG00000162591.15	chr1	3418429	3421776	0.0089	-	3418429	3421776	0	2	56,5,	0,3342	-2.05	-1.43	2.02
ENSG00000162591.15	chr1	3426445	3426535	0.00012	-	3426445	3426535	0	1	90,	0	-3.93	-3.2	6.86
ENSG00000162591.15	chr1	3527848	3527999	0.00074	-	3527848	3527999	0	1	151,	0	-3.13	-2.44	12.9
ENSG00000116213.15	chr1	3547779	3548079	5e-20	-	3547779	3548079	0	1	300,	0	-19.3	-18.3	7.26
ENSG00000116213.15	chr1	3551000	3551091	0.0013	-	3551000	3551091	0	1	91,	0	-2.89	-2.21	12
ENSG00000116213.15	chr1	3552766	3552917	1.3e-05	-	3552766	3552917	0	1	151,	0	-4.87	-4.1	18.9
ENSG00000227372.10	chr1	3652852	3653092	1.8e-07	-	3652852	3653092	0	1	240,	0	-6.74	-5.91	20.6
ENSG00000227372.10	chr1	3654585	3655274	5e-23	-	3654585	3655274	0	1	689,	0	-22.3	-21.2	4.6
ENSG00000227372.10	chr1	3656678	3656918	1.2e-09	-	3656678	3656918	0	1	240,	0	-8.93	-8.06	5.3
ENSG00000227372.10	chr1	3659074	3662525	1e-131	-	3659074	3662525	0	5	7,154,201,91,355,	0,293,550,769,3096	-131	-130	16.6
ENSG00000227372.10	chr1	3662644	3663870	2e-74	-	3662644	3663870	0	1	1226,	0	-73.7	-72.3	30
ENSG00000130764.9	chr1	3695151	3695810	7.8e-09	-	3695151	3695810	0	1	659,	0	-8.11	-7.25	9.21
ENSG00000130764.9	chr1	3695869	3696228	6.3e-18	-	3695869	3696228	0	1	359,	0	-17.2	-16.2	14.7
ENSG00000130764.9	chr1	3697573	3697813	6.3e-37	-	3697573	3697813	0	1	240,	0	-36.2	-35	3.48
ENSG00000130764.9	chr1	3700441	3713068	0	-	3700441	3713068	0	5	34,180,117,462,643,	0,118,1209,2971,11984	-600	#NAME?	65.1
ENSG00000116198.12	chr1	3731788	3732749	6.3e-26	-	3731788	3732749	0	2	293,37,	0,924	-25.2	-24.1	6.98
ENSG00000116198.12	chr1	3773537	3773778	6.3e-13	-	3773537	3773778	0	1	241,	0	-12.2	-11.3	13.7
ENSG00000198912.10	chr1	3806553	3807497	1e-249	-	3806553	3807497	0	2	84,365,	0,579	-249	-247	13.8
ENSG00000198912.10	chr1	3809555	3811914	0.0052	-	3809555	3811914	0	2	5,56,	0,2303	-2.28	-1.63	3
ENSG00000131697.17	chr1	5923140	5923561	1e-28	-	5923140	5923561	0	1	421,	0	-28	-26.9	6.69
ENSG00000131697.17	chr1	5935007	5936101	4e-14	-	5935007	5936101	0	2	153,88,	0,1006	-13.4	-12.4	9.86
ENSG00000131697.17	chr1	5937122	5937183	0.0037	-	5937122	5937183	0	1	61,	0	-2.43	-1.78	4.86
ENSG00000116251.9	chr1	6259123	6259572	5e-41	-	6259123	6259572	0	1	449,	0	-40.3	-39.1	57.4
ENSG00000158292.6	chr1	6308954	6309193	5.9e-08	-	6308954	6309193	0	1	239,	0	-7.23	-6.39	15
ENSG00000158292.6	chr1	6310026	6311474	3.9e-08	-	6310026	6311474	0	3	37,185,77,	0,473,1371	-7.41	-6.56	27.4
ENSG00000097021.19	chr1	6324627	6341213	5e-30	-	6324627	6341213	0	2	128,52,	0,16534	-29.3	-28.1	2.13
ENSG00000097021.19	chr1	6399573	6418995	2e-49	-	6399573	6418995	0	4	76,118,25,110,	0,10235,12711,19312	-48.7	-47.4	4.5
ENSG00000097021.19	chr1	6445842	6453465	2.7e-05	-	6445842	6453465	0	2	31,149,	0,7474	-4.57	-3.81	11.1
ENSG00000069812.11	chr1	6478339	6479027	3.2e-24	-	6478339	6479027	0	1	688,	0	-23.5	-22.5	48
ENSG00000069812.11	chr1	6479710	6479903	0.0013	-	6479710	6479903	0	2	52,68,	0,125	-2.89	-2.21	12
ENSG00000215788.9	chr1	6521509	6522100	1e-10	-	6521509	6522100	0	2	313,47,	0,544	-9.98	-9.08	36
ENSG00000171680.20	chr1	6526990	6527110	0.00078	-	6526990	6527110	0	1	120,	0	-3.11	-2.42	4.29
ENSG00000171680.20	chr1	6527529	6529468	6.3e-78	-	6527529	6529468	0	4	103,762,200,74,	0,355,1572,1865	-77.2	-75.8	14.9
ENSG00000171680.20	chr1	6529620	6530810	1.6e-40	-	6529620	6530810	0	4	116,120,138,16,	0,675,945,1174	-39.8	-38.6	8.77
ENSG00000171680.20	chr1	6531513	6533165	5.1e-10	-	6531513	6533165	0	4	184,51,96,120,	0,304,1073,1532	-9.29	-8.41	13.7
ENSG00000171680.20	chr1	6533419	6534128	0.00011	-	6533419	6534128	0	2	95,56,	0,653	-3.94	-3.21	4.97
ENSG00000171680.20	chr1	6535132	6545440	7.9e-21	-	6535132	6545440	0	5	66,61,106,130,57,	0,389,858,2456,10251	-20.1	-19.1	4.86
ENSG00000162408.10	chr1	6584544	6584784	6.2e-09	-	6584544	6584784	0	1	240,	0	-8.21	-7.35	2.67
ENSG00000162408.10	chr1	6614235	6614296	0.0017	-	6614235	6614296	0	1	61,	0	-2.76	-2.08	3.94
ENSG00000162413.16	chr1	6651351	6651441	1.5e-06	-	6651351	6651441	0	1	90,	0	-5.82	-5.02	3.11
ENSG00000162413.16	chr1	6652456	6653861	0	-	6652456	6653861	0	1	1405,	0	-325	#NAME?	23.9
ENSG00000162413.16	chr1	6655532	6662106	1e-188	-	6655532	6662106	0	4	85,406,67,250,	0,3574,4277,6324	-188	-187	16.2
ENSG00000162413.16	chr1	6662254	6662793	1e-45	-	6662254	6662793	0	1	539,	0	-45	-43.8	36
ENSG00000007923.15	chr1	6694436	6695125	1e-235	-	6694436	6695125	0	1	689,	0	-235	-233	8.33
ENSG00000007923.15	chr1	6695214	6695603	1e-306	-	6695214	6695603	0	1	389,	0	-306	-304	13.4
ENSG00000007923.15	chr1	6714001	6728253	4e-51	-	6714001	6728253	0	4	98,180,102,69,	0,166,13767,14183	-50.4	-49.1	7.05
ENSG00000007923.15	chr1	6741023	6761835	4.2e-05	-	6741023	6761835	0	2	74,47,	0,20765	-4.38	-3.63	1.52
ENSG00000236266.1	chr1	7887223	7887402	2.3e-07	-	7887223	7887402	0	1	179,	0	-6.64	-5.82	24.9
ENSG00000116285.12	chr1	8073237	8073507	4e-77	-	8073237	8073507	0	1	270,	0	-76.4	-75	2.01
ENSG00000116285.12	chr1	8073955	8074314	1e-251	-	8073955	8074314	0	1	359,	0	-251	-249	3.01
ENSG00000116285.12	chr1	8086277	8086368	3.2e-12	-	8086277	8086368	0	1	91,	0	-11.5	-10.6	9.43
ENSG00000265414.1	chr1	8335268	8335410	0.0041	-	8335268	8335410	0	1	142,	0	-2.39	-1.74	3.86
ENSG00000074800.13	chr1	8934919	8938888	1e-238	-	8934919	8938888	0	3	57,53,250,	0,3354,3719	-238	-236	5.14
ENSG00000074800.13	chr1	8939007	8939068	0.0027	-	8939007	8939068	0	1	61,	0	-2.57	-1.9	3.6
ENSG00000180758.11	chr1	9163794	9164243	2.3e-10	-	9163794	9164243	0	1	449,	0	-9.63	-8.73	3.98
ENSG00000180758.11	chr1	9164451	9164661	6.2e-06	-	9164451	9164661	0	1	210,	0	-5.21	-4.43	3.82
ENSG00000228526.4	chr1	9209861	9211385	1e-138	-	9209861	9211385	0	1	1524,	0	-138	-136	16
ENSG00000228526.4	chr1	9211504	9211774	3.2e-46	-	9211504	9211774	0	1	270,	0	-45.5	-44.3	13.1
ENSG00000228526.4	chr1	9242134	9257042	5e-12	-	9242134	9257042	0	3	317,120,72,	0,1555,14836	-11.3	-10.4	11.1
ENSG00000231789.2	chr1	9741120	9747554	1.6e-07	-	9741120	9747554	0	2	73,162,	0,6272	-6.8	-5.97	2.53
ENSG00000171603.16	chr1	9789561	9789682	9.1e-05	-	9789561	9789682	0	1	121,	0	-4.04	-3.31	1.43
ENSG00000171603.16	chr1	9789770	9789980	2.3e-09	-	9789770	9789980	0	1	210,	0	-8.64	-7.76	2.67
ENSG00000171603.16	chr1	9790159	9791293	0	-	9790159	9791293	0	2	604,114,	0,1020	-958	#NAME?	16.7
ENSG00000171603.16	chr1	9794039	9795114	2.5e-98	-	9794039	9795114	0	2	161,109,	0,966	-97.6	-96.1	2.93
ENSG00000171603.16	chr1	9804461	9809578	1.6e-53	-	9804461	9809578	0	2	240,60,	0,5057	-52.8	-51.5	2.82
ENSG00000178585.14	chr1	9932057	9938023	0.00013	-	9932057	9938023	0	2	89,61,	0,5905	-3.88	-3.14	1.82
ENSG00000160049.11	chr1	10521342	10522647	1.3e-56	-	10521342	10522647	0	2	417,123,	0,1182	-55.9	-54.6	4.48
ENSG00000160049.11	chr1	10522766	10522827	0.00074	-	10522766	10522827	0	1	61,	0	-3.13	-2.44	2.14
ENSG00000160049.11	chr1	10523586	10527276	1.2e-09	-	10523586	10527276	0	2	91,30,	0,3660	-8.93	-8.05	2.11
ENSG00000160049.11	chr1	10532402	10532583	1.5e-05	-	10532402	10532583	0	1	181,	0	-4.81	-4.04	2.61
ENSG00000009724.16	chr1	11105493	11107290	1e-118	-	11105493	11107290	0	3	1297,229,31,	0,1454,1766	-118	-116	15.6
ENSG00000116649.9	chr1	11114759	11114878	1.8e-10	-	11114759	11114878	0	1	119,	0	-9.75	-8.85	1.53
ENSG00000171824.13	chr1	11128971	11131044	2.5e-41	-	11128971	11131044	0	3	10,172,88,	0,644,1985	-40.6	-39.4	2.93
ENSG00000198793.12	chr1	11166981	11167402	5e-46	-	11166981	11167402	0	1	421,	0	-45.3	-44	4.05
ENSG00000198793.12	chr1	11190646	11190737	0.0034	-	11190646	11190737	0	1	91,	0	-2.47	-1.81	1.58
ENSG00000198793.12	chr1	11319332	11322564	1.6e-13	-	11319332	11322564	0	2	148,63,	0,3169	-12.8	-11.8	7.35
ENSG00000116661.9	chr1	11708602	11713575	0	-	11708602	11713575	0	5	283,139,547,369,128,	0,541,982,1920,4845	-3930	#NAME?	86
ENSG00000116661.9	chr1	11714135	11715782	1e-286	-	11714135	11715782	0	3	119,364,86,	0,240,1561	-286	-284	98
ENSG00000116670.14	chr1	11740604	11740815	1.3e-16	-	11740604	11740815	0	1	211,	0	-15.9	-14.9	5.9
ENSG00000177000.10	chr1	11848804	11848955	0.00066	-	11848804	11848955	0	1	151,	0	-3.18	-2.48	7.71
ENSG00000177000.10	chr1	11850152	11850872	1e-132	-	11850152	11850872	0	1	720,	0	-132	-130	31.4
ENSG00000177000.10	chr1	11863014	11863284	9.8e-08	-	11863014	11863284	0	1	270,	0	-7.01	-6.17	4.71
ENSG00000177000.10	chr1	11865538	11866019	1.6e-14	-	11865538	11866019	0	1	481,	0	-13.8	-12.8	31.7
ENSG00000177000.10	chr1	11866287	11866498	7.9e-18	-	11866287	11866498	0	1	211,	0	-17.1	-16.1	5.95
ENSG00000116685.15	chr1	11980064	11982265	5e-66	-	11980064	11982265	0	2	325,34,	0,2167	-65.3	-64	2.25
ENSG00000116685.15	chr1	11982652	11986485	1e-289	-	11982652	11986485	0	2	894,1224,	0,2609	-289	-287	27.4
ENSG00000162496.8	chr1	12628117	12628385	1e-194	-	12628117	12628385	0	1	268,	0	-194	-192	6.05
ENSG00000162496.8	chr1	12640551	12656123	7.9e-66	-	12640551	12656123	0	2	143,125,	0,15447	-65.1	-63.8	20.6
ENSG00000162496.8	chr1	12676781	12677349	1e-24	-	12676781	12677349	0	2	18,191,	0,377	-24	-22.9	5.65
ENSG00000272482.1	chr1	12678905	12679193	2e-16	-	12678905	12679193	0	1	288,	0	-15.7	-14.7	14.1
ENSG00000175147.11	chr1	15438610	15438700	0.0022	-	15438610	15438700	0	1	90,	0	-2.65	-1.98	11.1
ENSG00000175147.11	chr1	15438939	15439120	0.0013	-	15438939	15439120	0	1	181,	0	-2.89	-2.21	12
ENSG00000175147.11	chr1	15441156	15441306	0.0013	-	15441156	15441306	0	1	150,	0	-2.89	-2.21	12
ENSG00000175147.11	chr1	15442444	15442564	0.0018	-	15442444	15442564	0	1	120,	0	-2.74	-2.07	6.86
ENSG00000175147.11	chr1	15442803	15443104	1.5e-05	-	15442803	15443104	0	1	301,	0	-4.81	-4.05	4.65
ENSG00000175147.11	chr1	15443642	15443882	9.3e-05	-	15443642	15443882	0	1	240,	0	-4.03	-3.29	4.8
ENSG00000175147.11	chr1	15444121	15445030	1.7e-06	-	15444121	15445030	0	2	182,208,	0,701	-5.78	-4.98	7.71
ENSG00000132906.17	chr1	15819152	15819452	1.6e-38	-	15819152	15819452	0	1	300,	0	-37.8	-36.6	7.14
ENSG00000132906.17	chr1	15844686	15846411	0.00014	-	15844686	15846411	0	2	204,36,	0,1689	-3.84	-3.11	2.45
ENSG00000132906.17	chr1	15846470	15850718	1.8e-06	-	15846470	15850718	0	2	26,155,	0,4093	-5.75	-4.95	9.14
ENSG00000132906.17	chr1	15850777	15852730	7.9e-13	-	15850777	15852730	0	4	163,144,38,45,	0,300,569,1908	-12.1	-11.1	42.9
ENSG00000116771.5	chr1	15911217	15911545	1.7e-10	-	15911217	15911545	0	1	328,	0	-9.77	-8.87	5.14
ENSG00000224459.1	chr1	16066545	16076014	2.7e-07	-	16066545	16076014	0	2	172,90,	0,9379	-6.57	-5.75	13.7
ENSG00000233954.6	chr1	16134170	16134231	4.9e-07	-	16134170	16134231	0	1	61,	0	-6.31	-5.49	1.94
ENSG00000179743.4	chr1	16161087	16161386	3.5e-09	-	16161087	16161386	0	1	299,	0	-8.45	-7.58	5.14
ENSG00000179743.4	chr1	16161504	16161684	1.3e-07	-	16161504	16161684	0	1	180,	0	-6.89	-6.06	25.7
ENSG00000179743.4	chr1	16161861	16162399	3.2e-95	-	16161861	16162399	0	1	538,	0	-94.5	-93	30.6
ENSG00000116809.11	chr1	16268363	16268722	2e-20	-	16268363	16268722	0	1	359,	0	-19.7	-18.7	8.11
ENSG00000116809.11	chr1	16269814	16270491	2e-39	-	16269814	16270491	0	2	200,398,	0,279	-38.7	-37.5	8.57
ENSG00000116809.11	chr1	16270639	16272450	0	-	16270639	16272450	0	4	456,143,266,241,	0,552,792,1570	#NAME?	#NAME?	37.3
ENSG00000116809.11	chr1	16272628	16273516	1.3e-32	-	16272628	16273516	0	2	183,87,	0,801	-31.9	-30.8	17.1
ENSG00000116809.11	chr1	16299590	16302597	0.0027	-	16299590	16302597	0	2	30,120,	0,2887	-2.57	-1.91	2.79
ENSG00000233078.1	chr1	16332654	16333021	1e-111	-	16332654	16333021	0	2	187,134,	0,233	-111	-110	14.1
ENSG00000142627.12	chr1	16451100	16455992	1e-188	-	16451100	16455992	0	2	715,64,	0,4828	-188	-187	5.57
ENSG00000142627.12	chr1	16459665	16460018	1e-31	-	16459665	16460018	0	2	198,43,	0,310	-31	-29.8	2.3
ENSG00000142627.12	chr1	16461001	16482582	1e-236	-	16461001	16482582	0	9	61,154,116,333,156,28,670,68,240,	0,529,1148,3346,3768,11916,13871,16389,21341	-236	-234	56.1
ENSG00000142632.16	chr1	16524857	16525128	0.0001	-	16524857	16525128	0	1	271,	0	-3.98	-3.24	3.62
ENSG00000132881.11	chr1	16558253	16558551	3.5e-07	-	16558253	16558551	0	1	298,	0	-6.45	-5.63	17.1
ENSG00000132881.11	chr1	16558610	16558729	0.00024	-	16558610	16558729	0	1	119,	0	-3.62	-2.91	14.6
ENSG00000132881.11	chr1	16563418	16563598	0.00024	-	16563418	16563598	0	1	180,	0	-3.62	-2.91	14.6
ENSG00000037637.10	chr1	16577106	16578125	2.5e-96	-	16577106	16578125	0	1	1019,	0	-95.6	-94.1	10.6
ENSG00000037637.10	chr1	16641889	16678949	1.4e-08	-	16641889	16678949	0	2	41,200,	0,36860	-7.86	-7	5.57
ENSG00000187144.11	chr1	16736139	16736438	1.9e-08	-	16736139	16736438	0	1	299,	0	-7.72	-6.87	20.6
ENSG00000187144.11	chr1	16752094	16752184	0.0093	-	16752094	16752184	0	1	90,	0	-2.03	-1.41	4.29
ENSG00000080947.14	chr1	16802435	16803675	3.2e-35	-	16802435	16803675	0	3	122,106,251,	0,458,989	-34.5	-33.4	37.1
ENSG00000080947.14	chr1	16804750	16809899	1.6e-12	-	16804750	16809899	0	2	182,118,	0,5031	-11.8	-10.9	42
ENSG00000080947.14	chr1	16810943	16817571	3.2e-14	-	16810943	16817571	0	8	16,84,97,236,109,166,62,67,	0,374,1120,1977,5235,6169,6416,6561	-13.5	-12.6	25.7
ENSG00000219481.10	chr1	16890190	16892213	0	-	16890190	16892213	0	3	491,112,86,	0,1111,1937	-560	#NAME?	15.1
ENSG00000219481.10	chr1	16928673	16930763	2e-16	-	16928673	16930763	0	2	871,28,	0,2062	-15.7	-14.7	5.46
ENSG00000219481.10	chr1	16933904	16934144	2e-22	-	16933904	16934144	0	1	240,	0	-21.7	-20.6	4.95
ENSG00000219481.10	chr1	16939876	16940057	1.6e-16	-	16939876	16940057	0	1	181,	0	-15.8	-14.8	8.68
ENSG00000215908.8	chr1	16945463	16948455	1.3e-47	-	16945463	16948455	0	3	135,180,15,	0,876,2977	-46.9	-45.7	6.84
ENSG00000215908.8	chr1	16950476	16951928	2e-14	-	16950476	16951928	0	3	16,195,59,	0,291,1393	-13.7	-12.7	4.73
ENSG00000215908.8	chr1	16952256	16956282	0	-	16952256	16956282	0	5	244,147,145,183,118,	0,591,1383,2706,3908	#NAME?	#NAME?	76.5
ENSG00000215908.8	chr1	16957177	16957267	0.0013	-	16957177	16957267	0	1	90,	0	-2.89	-2.21	12
ENSG00000215908.8	chr1	16957356	16971178	1e-138	-	16957356	16971178	0	6	248,84,97,252,118,38,	0,668,1413,2233,12166,13784	-138	-136	48.6
ENSG00000236698.1	chr1	17012346	17012550	3.5e-06	-	17012346	17012550	0	1	204,	0	-5.46	-4.67	5.31
ENSG00000268869.5	chr1	17017753	17022984	1.4e-06	-	17017753	17022984	0	3	36,205,59,	0,846,5172	-5.84	-5.04	6.51
ENSG00000268869.5	chr1	17026108	17029206	0.00042	-	17026108	17029206	0	3	8,162,11,	0,245,3087	-3.38	-2.67	13.7
ENSG00000186715.10	chr1	17084848	17085358	5e-36	-	17084848	17085358	0	3	233,37,61,	0,321,449	-35.3	-34.1	3.46
ENSG00000186715.10	chr1	17085446	17086454	7.9e-49	-	17085446	17086454	0	5	84,103,131,211,71,	0,114,317,524,937	-48.1	-46.8	15.3
ENSG00000186715.10	chr1	17087327	17090960	7.9e-15	-	17087327	17090960	0	3	41,148,52,	0,122,3581	-14.1	-13.1	3.86
ENSG00000159363.17	chr1	17312631	17312781	6.5e-05	-	17312631	17312781	0	1	150,	0	-4.19	-3.45	2.22
ENSG00000159363.17	chr1	17330886	17331316	4.2e-07	-	17330886	17331316	0	2	20,130,	0,300	-6.38	-5.56	2.55
ENSG00000117118.9	chr1	17359621	17378791	3.2e-28	-	17359621	17378791	0	4	19,128,79,42,	0,11634,12014,19128	-27.5	-26.4	5.62
ENSG00000179051.13	chr1	17734334	17734798	1e-114	-	17734334	17734798	0	1	464,	0	-114	-112	4.66
ENSG00000255275.3	chr1	19211875	19238476	4e-44	-	19211875	19238476	0	9	17,156,48,93,182,128,131,93,20,	0,91,1082,3980,4630,23157,24960,26002,26581	-43.4	-42.2	10.6
ENSG00000255275.3	chr1	19244972	19247615	0.0002	-	19244972	19247615	0	3	24,96,61,	0,1199,2582	-3.7	-2.97	2.68
ENSG00000159423.16	chr1	19211974	19217285	7.9e-46	-	19211974	19217285	0	5	148,48,93,94,98,	0,983,3881,4531,5213	-45.1	-43.8	10.1
ENSG00000169991.10	chr1	19234779	19238480	1e-304	-	19234779	19238480	0	4	381,131,93,24,	0,2056,3098,3677	-304	-302	29.6
ENSG00000169991.10	chr1	19244975	19282343	1e-06	-	19244975	19282343	0	4	21,96,61,182,	0,1196,2579,37186	-5.99	-5.19	13.7
ENSG00000169991.10	chr1	19282492	19282642	0.00029	-	19282492	19282642	0	1	150,	0	-3.54	-2.82	6
ENSG00000169991.10	chr1	19282880	19283150	1e-10	-	19282880	19283150	0	1	270,	0	-9.98	-9.08	36
ENSG00000272084.1	chr1	19400005	19400185	0.0039	-	19400005	19400185	0	1	180,	0	-2.41	-1.76	10.3
ENSG00000127481.14	chr1	19413278	19415341	1e-33	-	19413278	19415341	0	3	37,114,89,	0,1031,1974	-33	-31.9	2.35
ENSG00000127481.14	chr1	19455559	19464672	5e-20	-	19455559	19464672	0	2	9,172,	0,8941	-19.3	-18.2	2
ENSG00000127481.14	chr1	19465692	19468166	1.3e-19	-	19465692	19468166	0	4	22,105,178,26,	0,1589,2148,2448	-18.9	-17.9	2.03
ENSG00000127481.14	chr1	19536619	19536770	1.7e-06	-	19536619	19536770	0	1	151,	0	-5.77	-4.97	12.4
ENSG00000127463.13	chr1	19545517	19545938	1e-289	-	19545517	19545938	0	1	421,	0	-289	-287	6.27
ENSG00000127463.13	chr1	19568843	19570134	2.6e-08	-	19568843	19570134	0	2	124,27,	0,1264	-7.59	-6.74	1.61
ENSG00000162482.4	chr1	19615383	19615564	2.7e-05	-	19615383	19615564	0	1	181,	0	-4.57	-3.81	15.4
ENSG00000077549.17	chr1	19670885	19683170	1.6e-16	-	19670885	19683170	0	3	43,66,42,	0,795,12243	-15.8	-14.8	1.52
ENSG00000077549.17	chr1	19712074	19746635	2.5e-71	-	19712074	19746635	0	4	46,77,91,117,	0,140,34080,34444	-70.6	-69.2	22.2
ENSG00000077549.17	chr1	19811141	19812033	2.7e-07	-	19811141	19812033	0	2	17,104,	0,788	-6.57	-5.75	6.29
ENSG00000162542.13	chr1	20008735	20008944	1.5e-07	-	20008735	20008944	0	1	209,	0	-6.83	-6	3.09
ENSG00000162542.13	chr1	20009182	20009749	6.3e-57	-	20009182	20009749	0	1	567,	0	-56.2	-54.9	28.5
ENSG00000188257.10	chr1	20304833	20305484	0	-	20304833	20305484	0	1	651,	0	-419	#NAME?	6
ENSG00000188257.10	chr1	20306172	20306232	0.012	-	20306172	20306232	0	1	60,	0	-1.93	-1.32	2.57
ENSG00000162545.5	chr1	20809952	20811970	6.3e-45	-	20809952	20811970	0	3	260,279,264,	0,907,1754	-44.2	-42.9	10.3
ENSG00000162545.5	chr1	20812088	20812713	1e-255	-	20812088	20812713	0	1	625,	0	-255	-253	16
ENSG00000090432.6	chr1	20826237	20828670	1e-266	-	20826237	20828670	0	2	1675,109,	0,2324	-266	-264	16
ENSG00000090432.6	chr1	20829761	20834654	7.9e-19	-	20829761	20834654	0	2	41,257,	0,4636	-18.1	-17.1	16.3
ENSG00000117242.7	chr1	20974869	20975526	0	-	20974869	20975526	0	1	657,	0	-368	#NAME?	57
ENSG00000117242.7	chr1	20977165	20977613	6.3e-42	-	20977165	20977613	0	1	448,	0	-41.2	-40	3.76
ENSG00000244038.9	chr1	20987767	20987888	3.1e-07	-	20987767	20987888	0	1	121,	0	-6.51	-5.69	1.53
ENSG00000189410.11	chr1	21046851	21047032	7.9e-15	-	21046851	21047032	0	1	181,	0	-14.1	-13.1	3.9
ENSG00000189410.11	chr1	21047449	21050949	1e-132	-	21047449	21050949	0	5	1039,160,109,169,108,	0,1799,2669,3126,3392	-132	-130	19
ENSG00000189410.11	chr1	21054510	21058050	2.7e-07	-	21054510	21058050	0	4	69,106,164,110,	0,2728,2994,3430	-6.57	-5.75	9.43
ENSG00000189410.11	chr1	21059057	21059330	0.00042	-	21059057	21059330	0	2	76,74,	0,199	-3.38	-2.67	13.7
ENSG00000127483.17	chr1	21112921	21113041	0.0039	-	21112921	21113041	0	1	120,	0	-2.41	-1.76	10.3
ENSG00000127483.17	chr1	21113695	21113816	7.6e-05	-	21113695	21113816	0	1	121,	0	-4.12	-3.38	16.3
ENSG00000075151.20	chr1	21190999	21191150	6.8e-06	-	21190999	21191150	0	1	151,	0	-5.17	-4.39	2.01
ENSG00000075151.20	chr1	21267961	21268448	7.9e-39	-	21267961	21268448	0	2	16,465,	0,22	-38.1	-36.9	4.06
ENSG00000075151.20	chr1	21502807	21503381	1e-09	-	21502807	21503381	0	2	44,167,	0,407	-8.99	-8.11	4.38
ENSG00000117298.14	chr1	21544038	21544099	0.00059	-	21544038	21544099	0	1	61,	0	-3.23	-2.53	1.79
ENSG00000117298.14	chr1	21544217	21544996	1e-133	-	21544217	21544996	0	1	779,	0	-133	-132	13.6
ENSG00000117298.14	chr1	21545383	21545862	1.6e-40	-	21545383	21545862	0	1	479,	0	-39.8	-38.5	3.33
ENSG00000117298.14	chr1	21546101	21548255	0	-	21546101	21548255	0	2	523,16,	0,2138	-368	#NAME?	13.5
ENSG00000117298.14	chr1	21599335	21605944	1.3e-59	-	21599335	21605944	0	2	69,261,	0,6348	-58.9	-57.6	14.6
ENSG00000117298.14	chr1	21606523	21616899	1.6e-34	-	21606523	21616899	0	3	39,188,43,	0,10039,10333	-33.8	-32.7	18.4
ENSG00000117298.14	chr1	21671579	21671997	2e-23	-	21671579	21671997	0	2	51,129,	0,289	-22.7	-21.6	14.2
ENSG00000076864.19	chr1	21923216	21929406	1.3e-79	-	21923216	21929406	0	7	541,43,135,103,124,114,110,	0,962,1237,1676,2770,4960,6080	-78.9	-77.5	10.9
ENSG00000076864.19	chr1	21930124	21930305	0.00024	-	21930124	21930305	0	1	181,	0	-3.62	-2.91	14.6
ENSG00000076864.19	chr1	21994156	21995796	0.00042	-	21994156	21995796	0	3	18,83,50,	0,847,1590	-3.38	-2.67	13.7
ENSG00000090686.15	chr1	22109349	22109590	3.7e-09	-	22109349	22109590	0	1	241,	0	-8.43	-7.57	30.9
ENSG00000142798.17	chr1	22148737	22149277	0	-	22148737	22149277	0	1	540,	0	-448	#NAME?	9.2
ENSG00000142798.17	chr1	22149516	22150184	1.3e-30	-	22149516	22150184	0	2	465,76,	0,592	-29.9	-28.7	4.24
ENSG00000142798.17	chr1	22150602	22150753	0.00022	-	22150602	22150753	0	1	151,	0	-3.65	-2.93	1.44
ENSG00000142798.17	chr1	22170684	22170745	0.002	-	22170684	22170745	0	1	61,	0	-2.69	-2.02	1.38
ENSG00000142798.17	chr1	22181427	22181927	9.8e-08	-	22181427	22181927	0	2	49,131,	0,369	-7.01	-6.18	1.7
ENSG00000142798.17	chr1	22211941	22214000	3.2e-14	-	22211941	22214000	0	3	3,120,88,	0,1766,1971	-13.5	-12.5	1.82
ENSG00000240553.1	chr1	23414405	23414522	0.0046	-	23414405	23414522	0	1	117,	0	-2.34	-1.69	1.74
ENSG00000169641.13	chr1	23410755	23410816	0.0016	-	23410755	23410816	0	1	61,	0	-2.8	-2.12	2.83
ENSG00000169641.13	chr1	23414414	23414535	0.0019	-	23414414	23414535	0	1	121,	0	-2.73	-2.06	1.73
ENSG00000169641.13	chr1	23414654	23414835	9.1e-07	-	23414654	23414835	0	1	181,	0	-6.04	-5.23	2.63
ENSG00000169641.13	chr1	23415104	23417047	1e-230	-	23415104	23417047	0	2	442,128,	0,1815	-230	-228	24.8
ENSG00000169641.13	chr1	23417346	23418088	2.5e-81	-	23417346	23418088	0	2	45,406,	0,336	-80.6	-79.2	12.2
ENSG00000169641.13	chr1	23418717	23418778	0.0026	-	23418717	23418778	0	1	61,	0	-2.59	-1.92	1.76
ENSG00000169641.13	chr1	23419047	23419678	5e-48	-	23419047	23419678	0	1	631,	0	-47.3	-46	7.04
ENSG00000169641.13	chr1	23419887	23420427	6.3e-15	-	23419887	23420427	0	1	540,	0	-14.2	-13.2	3.57
ENSG00000169641.13	chr1	23420846	23460029	4e-32	-	23420846	23460029	0	4	27,106,66,72,	0,14668,15231,39111	-31.4	-30.3	6.56
ENSG00000125945.14	chr1	23687911	23688301	1e-59	-	23687911	23688301	0	1	390,	0	-59	-57.7	13.4
ENSG00000125945.14	chr1	23688479	23688540	0.00079	-	23688479	23688540	0	1	61,	0	-3.1	-2.4	3.55
ENSG00000125945.14	chr1	23688748	23689018	2.1e-08	-	23688748	23689018	0	1	270,	0	-7.67	-6.82	3.35
ENSG00000125945.14	chr1	23689106	23689346	3.2e-12	-	23689106	23689346	0	1	240,	0	-11.5	-10.6	4.67
ENSG00000125945.14	chr1	23689524	23689675	9.1e-06	-	23689524	23689675	0	1	151,	0	-5.04	-4.26	2.78
ENSG00000125945.14	chr1	23694626	23694687	0.0022	-	23694626	23694687	0	1	61,	0	-2.65	-1.98	11.1
ENSG00000204219.9	chr1	23707553	23707822	1.7e-10	-	23707553	23707822	0	1	269,	0	-9.77	-8.87	2.19
ENSG00000204219.9	chr1	23710345	23710495	7.1e-06	-	23710345	23710495	0	1	150,	0	-5.15	-4.37	3.26
ENSG00000204219.9	chr1	23724381	23730086	6.3e-16	-	23724381	23730086	0	2	67,113,	0,5592	-15.2	-14.3	1.89
ENSG00000204219.9	chr1	23735139	23743871	1.3e-14	-	23735139	23743871	0	2	80,130,	0,8602	-13.9	-12.9	2.5
ENSG00000204219.9	chr1	23745578	23745698	0.00028	-	23745578	23745698	0	1	120,	0	-3.56	-2.85	2.36
ENSG00000204219.9	chr1	23745875	23751203	0.0011	-	23745875	23751203	0	2	4,146,	0,5182	-2.97	-2.28	2.23
ENSG00000088280.18	chr1	23756249	23756370	1.7e-05	-	23756249	23756370	0	1	121,	0	-4.78	-4.02	2.21
ENSG00000088280.18	chr1	23758192	23758372	3.2e-07	-	23758192	23758372	0	1	180,	0	-6.49	-5.67	1.8
ENSG00000088280.18	chr1	23763527	23763792	2.2e-06	-	23763527	23763792	0	2	10,170,	0,95	-5.65	-4.86	3.24
ENSG00000088280.18	chr1	23768763	23778015	3.8e-10	-	23768763	23778015	0	3	1,135,44,	0,230,9208	-9.42	-8.53	2.22
ENSG00000088280.18	chr1	23806657	23811001	1e-10	-	23806657	23811001	0	3	15,188,37,	0,3840,4307	-9.98	-9.08	36
ENSG00000007968.6	chr1	23836069	23842885	7.9e-29	-	23836069	23842885	0	2	571,59,	0,6757	-28.1	-27	11.1
ENSG00000007968.6	chr1	23857531	23857712	1.9e-10	-	23857531	23857712	0	1	181,	0	-9.72	-8.83	35.1
ENSG00000117318.8	chr1	23884618	23885037	1e-249	-	23884618	23885037	0	2	288,102,	0,317	-249	-247	3.29
ENSG00000117318.8	chr1	23885775	23885956	2e-36	-	23885775	23885956	0	1	181,	0	-35.7	-34.5	2.66
ENSG00000117308.14	chr1	24122297	24122597	3.2e-65	-	24122297	24122597	0	1	300,	0	-64.5	-63.1	3.34
ENSG00000117308.14	chr1	24125546	24125978	4.9e-05	-	24125546	24125978	0	2	57,123,	0,309	-4.31	-3.56	3.29
ENSG00000117308.14	chr1	24126874	24127115	1.1e-05	-	24126874	24127115	0	1	241,	0	-4.95	-4.18	6.43
ENSG00000117305.14	chr1	24128464	24128974	4e-46	-	24128464	24128974	0	1	510,	0	-45.4	-44.2	4.47
ENSG00000179163.11	chr1	24171951	24172190	7.9e-15	-	24171951	24172190	0	1	239,	0	-14.1	-13.2	2.68
ENSG00000179163.11	chr1	24194516	24194784	6.9e-10	-	24194516	24194784	0	1	268,	0	-9.16	-8.27	9
ENSG00000188529.14	chr1	24294049	24294200	0.0013	-	24294049	24294200	0	1	151,	0	-2.9	-2.22	1.32
ENSG00000142661.18	chr1	24383572	24383902	1.6e-20	-	24383572	24383902	0	1	330,	0	-19.8	-18.8	5.01
ENSG00000142661.18	chr1	24394856	24397695	3.8e-05	-	24394856	24397695	0	2	1,89,	0,2750	-4.42	-3.67	1.91
ENSG00000142661.18	chr1	24413213	24416104	1.3e-08	-	24413213	24416104	0	2	104,77,	0,2814	-7.87	-7.01	2.59
ENSG00000142661.18	chr1	24417479	24419498	3.6e-07	-	24417479	24419498	0	3	7,142,62,	0,1184,1957	-6.44	-5.62	2.37
ENSG00000142661.18	chr1	24432419	24434594	4e-55	-	24432419	24434594	0	3	148,160,112,	0,1143,2063	-54.4	-53.1	11.5
ENSG00000142677.3	chr1	24465166	24469551	0.0011	-	24465166	24469551	0	2	38,22,	0,4363	-2.95	-2.27	2.41
ENSG00000185436.11	chr1	24483122	24485573	0	-	24483122	24485573	0	2	1259,84,	0,2367	-695	#NAME?	116
ENSG00000185436.11	chr1	24507274	24513730	0.00023	-	24507274	24513730	0	2	70,50,	0,6406	-3.64	-2.92	12.9
ENSG00000001460.17	chr1	24684567	24685107	1.3e-35	-	24684567	24685107	0	1	540,	0	-34.9	-33.7	17.7
ENSG00000001460.17	chr1	24717872	24717963	0.00039	-	24717872	24717963	0	1	91,	0	-3.41	-2.7	8.14
[truncated: 31,689 more rows]
