# Supplementary material for: IGF2BP2 Promotes Liver Cancer Growth Through an m6A-FEN1-Dependent Mechanism
Source: Front Oncol. 2020 Nov 2;10:578816. doi: 10.3389/fonc.2020.578816 (PMC7667992; doi:10.3389/fonc.2020.578816)
Supplement: Supplementary file 3 [file DataSheet_2.xlsx]

## Sheet: HepG2_shMettl3_m6A-seq
name	chr	chromStart	chromEnd	score	strand	thickStart	thickEnd	itemRgb	blockCount	blockSizes	blockStarts	lg.p	lg.fdr	fold_enrchment
ENSG00000243485.3	chr1	29553	29787	4e-12	+	29553	29787	0	1	234,	0	-11.4	-10.5	30.4
ENSG00000233750.3	chr1	133406	133615	0.00023	+	133406	133615	0	1	209,	0	-3.64	-2.89	13.2
ENSG00000233750.3	chr1	133972	134151	1.7e-05	+	133972	134151	0	1	179,	0	-4.76	-3.96	5.18
ENSG00000237094.7	chr1	325731	326032	2.5e-08	+	325731	326032	0	1	301,	0	-7.6	-6.72	2.87
ENSG00000237094.7	chr1	326181	326272	0.00069	+	326181	326272	0	1	91,	0	-3.16	-2.43	2.1
ENSG00000237094.7	chr1	326391	327699	2.5e-13	+	326391	327699	0	2	123,148,	0,1160	-12.6	-11.6	5.4
ENSG00000237094.7	chr1	327968	328239	1.5e-09	+	327968	328239	0	1	271,	0	-8.82	-7.92	3.69
ENSG00000237094.7	chr1	329808	334141	2.1e-07	+	329808	334141	0	2	168,13,	0,4320	-6.67	-5.82	12.7
ENSG00000250575.1	chr1	326213	326273	0.00069	+	326213	326273	0	1	60,	0	-3.16	-2.43	2.1
ENSG00000250575.1	chr1	326508	327699	5e-15	+	326508	327699	0	2	61,352,	0,839	-14.3	-13.3	5.21
ENSG00000250575.1	chr1	327993	328112	0.00058	+	327993	328112	0	1	119,	0	-3.24	-2.51	3.17
ENSG00000229376.3	chr1	659656	660133	0.0015	+	659656	660133	0	2	84,36,	0,441	-2.82	-2.11	10.7
ENSG00000177757.2	chr1	752750	752901	7.2e-05	+	752750	752901	0	1	151,	0	-4.14	-3.36	10.1
ENSG00000228794.8	chr1	788118	789342	1e-106	+	788118	789342	0	2	28,572,	0,652	-106	-105	13.3
ENSG00000228794.8	chr1	791679	791829	0.00011	+	791679	791829	0	1	150,	0	-3.96	-3.19	14.2
ENSG00000187634.10	chr1	878196	878406	2.5e-06	+	878196	878406	0	1	210,	0	-5.61	-4.79	19.3
ENSG00000187634.10	chr1	878688	879158	0.0021	+	878688	879158	0	2	69,81,	0,389	-2.67	-1.96	10.1
ENSG00000187634.10	chr1	879276	879425	0.0015	+	879276	879425	0	1	149,	0	-2.82	-2.11	10.7
ENSG00000187634.10	chr1	879662	879931	1e-110	+	879662	879931	0	1	269,	0	-110	-108	3.87
ENSG00000187961.13	chr1	900856	901095	1.6e-27	+	900856	901095	0	1	239,	0	-26.8	-25.6	7.08
ENSG00000187583.10	chr1	901876	902115	0.0012	+	901876	902115	0	2	118,32,	0,207	-2.93	-2.21	9.13
ENSG00000187583.10	chr1	909005	909927	7.1e-08	+	909005	909927	0	4	15,219,49,106,	0,207,690,816	-7.15	-6.28	9.47
ENSG00000187583.10	chr1	910164	911215	2e-72	+	910164	911215	0	2	324,124,	0,927	-71.7	-70.3	32
ENSG00000187608.8	chr1	936517	936606	0.0045	+	936517	936606	0	1	89,	0	-2.35	-1.67	9.13
ENSG00000187608.8	chr1	948807	949921	1e-235	+	948807	949921	0	2	149,558,	0,556	-235	-233	35.2
ENSG00000188157.13	chr1	955562	957720	2e-61	+	955562	957720	0	2	191,140,	0,2018	-60.7	-59.4	19.3
ENSG00000188157.13	chr1	978783	981572	0	+	978783	981572	0	10	54,195,201,149,106,117,165,144,125,33,	0,134,419,705,930,1757,1955,2329,2560,2756	-417	#NAME?	17.2
ENSG00000188157.13	chr1	981721	982303	7.9e-55	+	981721	982303	0	3	8,339,104,	0,55,478	-54.1	-52.8	7.12
ENSG00000188157.13	chr1	982634	983981	1e-126	+	982634	983981	0	5	200,213,120,354,73,	0,220,521,757,1274	-126	-125	12.3
ENSG00000188157.13	chr1	984160	986908	0	+	984160	986908	0	10	279,216,230,135,97,165,112,12,117,76,	0,455,785,1122,1452,1646,1945,2251,2472,2672	-413	#NAME?	12.9
ENSG00000188157.13	chr1	989077	991138	0	+	989077	991138	0	3	280,104,935,	0,750,1126	-1050	#NAME?	34.3
ENSG00000242590.1	chr1	990412	991410	0	+	990412	991410	0	2	183,133,	0,865	-730	#NAME?	21
ENSG00000217801.9	chr1	995724	998520	0.0017	+	995724	998520	0	3	49,98,62,	0,675,2734	-2.77	-2.06	2.9
ENSG00000217801.9	chr1	1000796	1001597	1e-27	+	1000796	1001597	0	2	59,388,	0,413	-27	-25.9	5.86
ENSG00000272141.1	chr1	1104826	1105066	1.7e-05	+	1104826	1105066	0	1	240,	0	-4.78	-3.98	16.7
ENSG00000272141.1	chr1	1105124	1105185	0.0045	+	1105124	1105185	0	1	61,	0	-2.35	-1.67	9.13
ENSG00000272141.1	chr1	1105304	1105514	5.1e-05	+	1105304	1105514	0	1	210,	0	-4.29	-3.51	14.7
ENSG00000176022.4	chr1	1168002	1168152	0.00015	+	1168002	1168152	0	1	150,	0	-3.83	-3.07	8.12
ENSG00000176022.4	chr1	1168301	1168958	6.3e-40	+	1168301	1168958	0	1	657,	0	-39.2	-38	21.2
ENSG00000176022.4	chr1	1169196	1170391	1e-219	+	1169196	1170391	0	1	1195,	0	-219	-218	19.6
ENSG00000162572.19	chr1	1221034	1221415	0.00072	+	1221034	1221415	0	2	10,110,	0,271	-3.14	-2.42	11.7
ENSG00000162572.19	chr1	1226812	1227171	4e-17	+	1226812	1227171	0	1	359,	0	-16.4	-15.4	15
ENSG00000169972.11	chr1	1244606	1244786	0.00016	+	1244606	1244786	0	1	180,	0	-3.79	-3.03	13.7
ENSG00000169972.11	chr1	1245175	1245450	0.0054	+	1245175	1245450	0	2	56,35,	0,240	-2.27	-1.59	2.88
ENSG00000169972.11	chr1	1246816	1246997	2e-28	+	1246816	1246997	0	1	181,	0	-27.7	-26.5	3.63
ENSG00000224051.6	chr1	1260284	1260660	1.6e-14	+	1260284	1260660	0	2	198,40,	0,336	-13.8	-12.8	13.4
ENSG00000224051.6	chr1	1262701	1264277	0	+	1262701	1264277	0	1	1576,	0	#NAME?	#NAME?	55.5
ENSG00000169962.4	chr1	1269073	1269522	7.8e-07	+	1269073	1269522	0	1	449,	0	-6.11	-5.27	20.8
ENSG00000169962.4	chr1	1269640	1269731	0.0015	+	1269640	1269731	0	1	91,	0	-2.82	-2.11	10.7
ENSG00000224870.6	chr1	1334901	1336862	0	+	1334901	1336862	0	1	1961,	0	-542	#NAME?	41.6
ENSG00000224870.6	chr1	1337069	1337218	3e-08	+	1337069	1337218	0	1	149,	0	-7.52	-6.65	2.6
ENSG00000225905.1	chr1	1355909	1358071	4e-19	+	1355909	1358071	0	2	35,223,	0,1939	-18.4	-17.4	11.8
ENSG00000205116.3	chr1	1361507	1363167	1.6e-96	+	1361507	1363167	0	2	258,234,	0,1426	-95.8	-94.3	66
ENSG00000179403.11	chr1	1370270	1370947	1.3e-06	+	1370270	1370947	0	2	256,45,	0,632	-5.87	-5.04	5.92
ENSG00000179403.11	chr1	1372440	1376135	0	+	1372440	1376135	0	2	424,1675,	0,2020	-1910	#NAME?	132
ENSG00000179403.11	chr1	1376403	1376494	0.0065	+	1376403	1376494	0	1	91,	0	-2.19	-1.52	8.63
ENSG00000179403.11	chr1	1377032	1377093	0.0031	+	1377032	1377093	0	1	61,	0	-2.51	-1.81	9.64
ENSG00000179403.11	chr1	1377152	1377333	7.6e-05	+	1377152	1377333	0	1	181,	0	-4.12	-3.35	14.7
ENSG00000179403.11	chr1	1377782	1377962	0.00034	+	1377782	1377962	0	1	180,	0	-3.47	-2.72	12.7
ENSG00000215915.9	chr1	1387461	1392529	1.3e-15	+	1387461	1392529	0	7	41,70,156,60,126,125,21,	0,283,2263,3378,3709,4143,5047	-14.9	-13.9	7.67
ENSG00000215915.9	chr1	1403833	1403984	3.5e-07	+	1403833	1403984	0	1	151,	0	-6.46	-5.61	4.28
ENSG00000160072.19	chr1	1407148	1407448	5.2e-06	+	1407148	1407448	0	1	300,	0	-5.28	-4.46	18.3
ENSG00000160072.19	chr1	1413754	1418887	1e-164	+	1413754	1418887	0	6	371,60,70,166,118,23,	0,674,2492,3763,4170,5110	-164	-162	12.5
ENSG00000160072.19	chr1	1420321	1421260	3.2e-43	+	1420321	1421260	0	2	230,99,	0,840	-42.5	-41.3	10.1
ENSG00000160072.19	chr1	1421499	1421987	1.5e-08	+	1421499	1421987	0	2	116,64,	0,424	-7.83	-6.95	2.56
ENSG00000160072.19	chr1	1425605	1430897	4e-34	+	1425605	1430897	0	2	446,33,	0,5259	-33.4	-32.2	12.3
ENSG00000160072.19	chr1	1431045	1431584	4e-84	+	1431045	1431584	0	1	539,	0	-83.4	-82	6.69
ENSG00000197785.13	chr1	1447530	1447710	5.1e-08	+	1447530	1447710	0	1	180,	0	-7.29	-6.42	24.4
ENSG00000197785.13	chr1	1447768	1451444	8.7e-05	+	1447768	1451444	0	3	85,161,53,	0,141,3623	-4.06	-3.29	5.33
ENSG00000197785.13	chr1	1452603	1459706	1e-179	+	1452603	1459706	0	9	189,155,70,166,70,156,57,126,54,	0,397,1697,2917,3324,5520,6287,6615,7049	-179	-177	10.7
ENSG00000197785.13	chr1	1462584	1470067	1e-155	+	1462584	1470067	0	4	34,168,109,762,	0,490,2018,6721	-155	-153	7.3
ENSG00000197530.12	chr1	1550824	1551722	1e-87	+	1550824	1551722	0	3	189,222,69,	0,434,829	-87	-85.6	53.8
ENSG00000197530.12	chr1	1551810	1552081	1.6e-31	+	1551810	1552081	0	1	271,	0	-30.8	-29.6	16.5
ENSG00000197530.12	chr1	1558683	1559476	1e-108	+	1558683	1559476	0	2	396,323,	0,470	-108	-106	37.4
ENSG00000197530.12	chr1	1560159	1561101	3.2e-96	+	1560159	1561101	0	3	122,221,436,	0,185,506	-95.5	-94	28.4
ENSG00000197530.12	chr1	1561668	1562886	1e-137	+	1561668	1562886	0	3	466,371,211,	0,548,1007	-137	-135	17.8
ENSG00000197530.12	chr1	1562975	1563852	4e-67	+	1562975	1563852	0	2	235,454,	0,423	-66.4	-65	15.5
ENSG00000197530.12	chr1	1563911	1564462	2.2e-06	+	1563911	1564462	0	2	191,49,	0,502	-5.65	-4.83	6.22
ENSG00000197530.12	chr1	1564581	1565840	2e-13	+	1564581	1565840	0	3	110,320,169,	0,183,1090	-12.7	-11.7	12.3
ENSG00000269737.1	chr1	1604109	1604347	4e-11	+	1604109	1604347	0	1	238,	0	-10.4	-9.44	10.7
ENSG00000067606.15	chr1	1987250	1991005	0.00017	+	1987250	1991005	0	3	65,90,26,	0,672,3729	-3.78	-3.02	5.07
ENSG00000067606.15	chr1	2036161	2043130	3.2e-07	+	2036161	2043130	0	2	173,38,	0,6931	-6.5	-5.65	9.13
ENSG00000067606.15	chr1	2113283	2116834	0	+	2113283	2116834	0	3	70,116,474,	0,2738,3077	-416	#NAME?	29.1
ENSG00000269554.1	chr1	2121714	2122761	1.6e-33	+	2121714	2122761	0	1	1047,	0	-32.8	-31.6	41.6
ENSG00000157933.9	chr1	2160163	2163985	1e-207	+	2160163	2163985	0	2	1011,68,	0,3754	-207	-205	135
ENSG00000157933.9	chr1	2234456	2235122	7.9e-19	+	2234456	2235122	0	3	86,116,38,	0,267,628	-18.1	-17.1	2.69
ENSG00000157933.9	chr1	2235241	2238204	1e-236	+	2235241	2238204	0	4	306,293,231,189,	0,490,2217,2774	-236	-234	19.1
ENSG00000157933.9	chr1	2238473	2239102	1e-109	+	2238473	2239102	0	1	629,	0	-109	-108	14.1
ENSG00000157933.9	chr1	2239161	2239432	1e-52	+	2239161	2239432	0	1	271,	0	-52	-50.7	3.74
ENSG00000157933.9	chr1	2239611	2239911	1e-122	+	2239611	2239911	0	1	300,	0	-122	-120	8.15
ENSG00000157933.9	chr1	2240449	2240630	1e-12	+	2240449	2240630	0	1	181,	0	-12	-11	2.4
ENSG00000157916.18	chr1	2334756	2335026	1e-47	+	2334756	2335026	0	1	270,	0	-47	-45.7	4.88
ENSG00000157916.18	chr1	2335924	2336194	2e-35	+	2335924	2336194	0	1	270,	0	-34.7	-33.5	6.01
ENSG00000157916.18	chr1	2336343	2336883	0	+	2336343	2336883	0	1	540,	0	-469	#NAME?	16.1
ENSG00000149527.17	chr1	2426935	2428122	0.00049	+	2426935	2428122	0	2	74,77,	0,1110	-3.31	-2.57	12.2
ENSG00000149527.17	chr1	2433764	2433885	0.0015	+	2433764	2433885	0	1	121,	0	-2.82	-2.11	10.7
ENSG00000149527.17	chr1	2435351	2435681	1.7e-05	+	2435351	2435681	0	1	330,	0	-4.78	-3.98	16.7
ENSG00000149527.17	chr1	2435830	2436670	6.3e-29	+	2435830	2436670	0	1	840,	0	-28.2	-27.1	44.6
ENSG00000149527.17	chr1	2436728	2436879	0.00023	+	2436728	2436879	0	1	151,	0	-3.63	-2.88	13.2
ENSG00000272449.1	chr1	2478137	2478460	2e-14	+	2478137	2478460	0	1	323,	0	-13.7	-12.8	16.7
ENSG00000272449.1	chr1	2478518	2478723	1.1e-06	+	2478518	2478723	0	1	205,	0	-5.95	-5.11	20.3
ENSG00000157873.17	chr1	2487230	2487500	3.2e-18	+	2487230	2487500	0	1	270,	0	-17.5	-16.5	52.3
ENSG00000157873.17	chr1	2487619	2489194	4e-39	+	2487619	2489194	0	3	81,368,30,	0,185,1545	-38.4	-37.2	10.3
ENSG00000157873.17	chr1	2490329	2490688	5e-13	+	2490329	2490688	0	1	359,	0	-12.3	-11.3	30.9
ENSG00000157873.17	chr1	2491315	2492190	7.1e-05	+	2491315	2492190	0	2	102,198,	0,677	-4.15	-3.37	3.44
ENSG00000157873.17	chr1	2494551	2495179	1e-165	+	2494551	2495179	0	1	628,	0	-165	-163	66
ENSG00000225931.3	chr1	2498025	2499462	3.5e-05	+	2498025	2499462	0	2	19,158,	0,1279	-4.45	-3.66	15.7
ENSG00000225931.3	chr1	2500442	2500620	0.00016	+	2500442	2500620	0	1	178,	0	-3.79	-3.03	13.7
ENSG00000225931.3	chr1	2500943	2501150	0.00016	+	2500943	2501150	0	1	207,	0	-3.79	-3.03	13.7
ENSG00000157870.14	chr1	2518018	2519825	2.5e-35	+	2518018	2519825	0	5	12,199,254,52,51,	0,170,462,1161,1756	-34.6	-33.4	45.2
ENSG00000157870.14	chr1	2519914	2520123	9.5e-06	+	2519914	2520123	0	1	209,	0	-5.02	-4.22	2.91
ENSG00000157870.14	chr1	2520450	2521387	2.5e-29	+	2520450	2521387	0	2	29,539,	0,398	-28.6	-27.4	3.81
ENSG00000157870.14	chr1	2522430	2522490	8.3e-05	+	2522430	2522490	0	1	60,	0	-4.08	-3.31	2.63
ENSG00000142611.16	chr1	2985791	3102740	0.00072	+	2985791	3102740	0	2	69,52,	0,116897	-3.14	-2.42	11.7
ENSG00000142611.16	chr1	3102918	3103039	0.0023	+	3102918	3103039	0	1	121,	0	-2.63	-1.93	6.09
ENSG00000142611.16	chr1	3328448	3328658	2.5e-05	+	3328448	3328658	0	1	210,	0	-4.61	-3.82	16.2
ENSG00000142611.16	chr1	3350361	3350542	0.0003	+	3350361	3350542	0	1	181,	0	-3.53	-2.78	11.7
ENSG00000142611.16	chr1	3350601	3350781	0.0012	+	3350601	3350781	0	1	180,	0	-2.93	-2.21	10.7
ENSG00000130762.14	chr1	3371198	3385174	1e-292	+	3371198	3385174	0	5	177,607,189,367,67,	0,8431,11370,12336,13909	-292	-290	53
ENSG00000130762.14	chr1	3385352	3388251	1e-292	+	3385352	3388251	0	3	148,161,81,	0,644,2818	-292	-290	23.9
ENSG00000130762.14	chr1	3389556	3390138	1e-113	+	3389556	3390138	0	2	238,182,	0,400	-113	-112	11.6
ENSG00000130762.14	chr1	3390944	3397527	0	+	3390944	3397527	0	7	77,75,93,738,74,102,516,	0,327,1589,3494,5136,5431,6067	-549	#NAME?	27.4
ENSG00000158109.14	chr1	3541714	3542360	1.3e-40	+	3541714	3542360	0	3	123,92,84,	0,273,562	-39.9	-38.7	9.98
ENSG00000158109.14	chr1	3546124	3546244	3.1e-05	+	3546124	3546244	0	1	120,	0	-4.51	-3.73	1.47
ENSG00000078900.14	chr1	3649383	3650132	1e-24	+	3649383	3650132	0	1	749,	0	-24	-22.9	21.2
ENSG00000078900.14	chr1	3650221	3650401	0.00043	+	3650221	3650401	0	1	180,	0	-3.37	-2.63	3.3
ENSG00000078900.14	chr1	3652225	3652406	8.3e-06	+	3652225	3652406	0	1	181,	0	-5.08	-4.27	10.1
ENSG00000235169.7	chr1	3689559	3692005	2e-49	+	3689559	3692005	0	2	186,143,	0,2303	-48.7	-47.4	12.2
ENSG00000235169.7	chr1	3692123	3692486	1e-24	+	3692123	3692486	0	2	111,128,	0,235	-24	-22.9	6
ENSG00000272153.1	chr1	3701600	3701896	0	+	3701600	3701896	0	1	296,	0	-369	#NAME?	42.7
ENSG00000169598.15	chr1	3774010	3774251	3.2e-13	+	3774010	3774251	0	1	241,	0	-12.5	-11.5	34
ENSG00000236423.5	chr1	3830786	3831070	2.5e-06	+	3830786	3831070	0	2	68,112,	0,172	-5.61	-4.79	19.3
ENSG00000236423.5	chr1	3833340	3833431	0.003	+	3833340	3833431	0	1	91,	0	-2.52	-1.82	9.13
ENSG00000069424.14	chr1	6067688	6078813	7.6e-05	+	6067688	6078813	0	2	32,119,	0,11006	-4.12	-3.35	14.7
ENSG00000069424.14	chr1	6158674	6159065	2.5e-40	+	6158674	6159065	0	1	391,	0	-39.6	-38.4	5.96
ENSG00000069424.14	chr1	6159573	6159664	0.0023	+	6159573	6159664	0	1	91,	0	-2.64	-1.94	3.55
ENSG00000069424.14	chr1	6159813	6160024	1.8e-08	+	6159813	6160024	0	1	211,	0	-7.74	-6.86	3.65
ENSG00000158286.12	chr1	6265893	6266603	3.2e-05	+	6265893	6266603	0	3	268,174,8,	0,295,702	-4.5	-3.71	7.1
ENSG00000158286.12	chr1	6267733	6267973	1.9e-09	+	6267733	6267973	0	1	240,	0	-8.71	-7.81	7.91
ENSG00000158286.12	chr1	6270768	6270919	1.7e-05	+	6270768	6270919	0	1	151,	0	-4.76	-3.97	9.64
ENSG00000271746.1	chr1	6454002	6454182	0.001	+	6454002	6454182	0	1	180,	0	-2.98	-2.26	11.2
ENSG00000187017.14	chr1	6500767	6500857	0.0045	+	6500767	6500857	0	1	90,	0	-2.35	-1.67	9.13
ENSG00000187017.14	chr1	6501116	6504592	0.0031	+	6501116	6504592	0	2	9,52,	0,3424	-2.51	-1.81	9.64
ENSG00000187017.14	chr1	6505899	6520456	0	+	6505899	6520456	0	11	96,129,75,95,451,97,494,81,9,12,400,	0,1491,2203,2627,2801,4534,5763,11344,11426,11521,14157	-5730	#NAME?	63.7
ENSG00000173662.19	chr1	6634744	6634924	1.6e-06	+	6634744	6634924	0	1	180,	0	-5.8	-4.97	8.37
ENSG00000173662.19	chr1	6639607	6639728	0.0019	+	6639607	6639728	0	1	121,	0	-2.72	-2.01	3.93
ENSG00000204859.11	chr1	6640673	6642147	2e-71	+	6640673	6642147	0	2	686,30,	0,1444	-70.7	-69.4	11.3
ENSG00000204859.11	chr1	6649041	6649340	1e-283	+	6649041	6649340	0	1	299,	0	-283	-281	40.3
ENSG00000116273.5	chr1	6679878	6682059	1e-117	+	6679878	6682059	0	2	519,589,	0,1592	-117	-115	11.9
ENSG00000041988.15	chr1	6688518	6693396	1e-277	+	6688518	6693396	0	4	233,82,66,967,	0,1184,1829,3911	-277	-275	38
ENSG00000041988.15	chr1	6694448	6695137	0	+	6694448	6695137	0	1	689,	0	-371	#NAME?	10.1
ENSG00000041988.15	chr1	6695196	6695616	0	+	6695196	6695616	0	1	420,	0	-424	#NAME?	19.4
ENSG00000049245.12	chr1	7832799	7833070	2e-15	+	7832799	7833070	0	1	271,	0	-14.7	-13.7	46.2
ENSG00000049246.14	chr1	7844916	7845502	8.5e-05	+	7844916	7845502	0	2	149,2,	0,584	-4.07	-3.3	4.67
ENSG00000049246.14	chr1	7887245	7887426	1.1e-06	+	7887245	7887426	0	1	181,	0	-5.94	-5.11	6.98
ENSG00000230679.1	chr1	8938950	8939669	0.0012	+	8938950	8939669	0	2	69,46,	0,673	-2.93	-2.21	6.6
ENSG00000234546.3	chr1	9242121	9251123	7.9e-45	+	9242121	9251123	0	3	254,175,17,	0,1570,8985	-44.1	-42.9	34
ENSG00000234546.3	chr1	9251539	9251747	3.5e-06	+	9251539	9251747	0	1	208,	0	-5.46	-4.64	5.68
ENSG00000049239.12	chr1	9300060	9305476	1.6e-51	+	9300060	9305476	0	2	17,493,	0,4923	-50.8	-49.6	14.2
ENSG00000049239.12	chr1	9323573	9323844	5e-13	+	9323573	9323844	0	1	271,	0	-12.3	-11.3	8.96
ENSG00000049239.12	chr1	9323933	9324324	1.6e-18	+	9323933	9324324	0	1	391,	0	-17.8	-16.8	7.29
ENSG00000049239.12	chr1	9324532	9325612	6.3e-28	+	9324532	9325612	0	1	1080,	0	-27.2	-26.1	6.15
ENSG00000049239.12	chr1	9329058	9329448	7.9e-52	+	9329058	9329448	0	1	390,	0	-51.1	-49.8	10.5
ENSG00000049239.12	chr1	9329897	9330227	2.8e-10	+	9329897	9330227	0	1	330,	0	-9.55	-8.63	3.22
ENSG00000049239.12	chr1	9330646	9330946	1e-12	+	9330646	9330946	0	1	300,	0	-12	-11	3.69
ENSG00000171621.13	chr1	9415833	9427860	1e-276	+	9415833	9427860	0	2	811,354,	0,11673	-276	-274	39.5
ENSG00000171621.13	chr1	9428038	9428188	6.9e-06	+	9428038	9428188	0	1	150,	0	-5.16	-4.35	2.46
ENSG00000171621.13	chr1	9428725	9428964	4e-32	+	9428725	9428964	0	1	239,	0	-31.4	-30.2	11
ENSG00000171612.6	chr1	9599570	9599720	5.9e-06	+	9599570	9599720	0	1	150,	0	-5.23	-4.42	12.2
ENSG00000188807.12	chr1	9662267	9662477	5.5e-08	+	9662267	9662477	0	1	210,	0	-7.26	-6.39	3.83
ENSG00000188807.12	chr1	9673107	9673556	2e-51	+	9673107	9673556	0	1	449,	0	-50.7	-49.4	22.4
ENSG00000188807.12	chr1	9673884	9674124	1.1e-05	+	9673884	9674124	0	1	240,	0	-4.96	-4.16	2.61
ENSG00000171608.15	chr1	9777595	9778902	1e-06	+	9777595	9778902	0	2	89,151,	0,1156	-5.98	-5.15	3.51
ENSG00000171608.15	chr1	9780580	9780870	2.8e-09	+	9780580	9780870	0	2	139,71,	0,219	-8.55	-7.66	20.3
ENSG00000171608.15	chr1	9786991	9787470	5e-25	+	9786991	9787470	0	1	479,	0	-24.3	-23.2	5.87
ENSG00000171608.15	chr1	9788574	9788634	0.00074	+	9788574	9788634	0	1	60,	0	-3.13	-2.4	1.77
ENSG00000130939.18	chr1	10093188	10093488	1e-33	+	10093188	10093488	0	1	300,	0	-33	-31.8	5.83
ENSG00000054523.17	chr1	10363532	10363683	0.00021	+	10363532	10363683	0	1	151,	0	-3.67	-2.92	4.36
ENSG00000054523.17	chr1	10364581	10364762	1.1e-05	+	10364581	10364762	0	1	181,	0	-4.97	-4.16	8.63
ENSG00000054523.17	chr1	10438272	10438933	2.5e-42	+	10438272	10438933	0	1	661,	0	-41.6	-40.4	4.42
ENSG00000054523.17	chr1	10439022	10439412	7.9e-14	+	10439022	10439412	0	1	390,	0	-13.1	-12.1	3.08
ENSG00000054523.17	chr1	10440731	10440881	2.2e-09	+	10440731	10440881	0	1	150,	0	-8.65	-7.75	2.58
ENSG00000142657.20	chr1	10468190	10472899	3.9e-06	+	10468190	10472899	0	3	7,135,9,	0,3284,4700	-5.41	-4.59	1.31
ENSG00000251503.8	chr1	10491230	10493941	2.2e-10	+	10491230	10493941	0	2	228,43,	0,2668	-9.65	-8.74	4
ENSG00000251503.8	chr1	10502467	10511492	0.00069	+	10502467	10511492	0	2	31,59,	0,8966	-3.16	-2.43	2.1
ENSG00000175279.21	chr1	10491252	10493933	1.7e-10	+	10491252	10493933	0	2	206,35,	0,2646	-9.78	-8.86	4.03
ENSG00000241563.3	chr1	10510221	10511513	0.0003	+	10510221	10511513	0	2	158,80,	0,1212	-3.53	-2.78	7.61
ENSG00000142655.12	chr1	10532404	10577167	4e-29	+	10532404	10577167	0	4	233,116,48,83,	0,2539,22926,44680	-28.4	-27.3	25.9
ENSG00000142655.12	chr1	10596042	10596434	1.3e-64	+	10596042	10596434	0	2	75,165,	0,227	-63.9	-62.5	8.46
ENSG00000142655.12	chr1	10596553	10659369	0.00014	+	10596553	10659369	0	2	76,75,	0,62741	-3.84	-3.07	3.04
ENSG00000142655.12	chr1	10678452	10684437	2.5e-16	+	10678452	10684437	0	3	22,268,41,	0,4623,5944	-15.6	-14.6	4.85
ENSG00000142655.12	chr1	10687330	10690635	0	+	10687330	10690635	0	2	90,1048,	0,2257	#NAME?	#NAME?	55.6
ENSG00000272078.1	chr1	10699506	10699776	5.2e-05	+	10699506	10699776	0	1	270,	0	-4.28	-3.5	15.2
ENSG00000272078.1	chr1	10699865	10700075	0.0006	+	10699865	10700075	0	1	210,	0	-3.22	-2.49	7.1
ENSG00000272078.1	chr1	10707992	10708172	1.5e-05	+	10707992	10708172	0	1	180,	0	-4.82	-4.02	7.27
ENSG00000272078.1	chr1	10711071	10711132	0.0063	+	10711071	10711132	0	1	61,	0	-2.2	-1.52	5.33
ENSG00000272078.1	chr1	10712057	10712417	2.1e-07	+	10712057	10712417	0	1	360,	0	-6.67	-5.82	19.3
ENSG00000272078.1	chr1	10712834	10712955	5.2e-05	+	10712834	10712955	0	1	121,	0	-4.28	-3.5	15.2
ENSG00000272078.1	chr1	10713402	10713583	7.6e-05	+	10713402	10713583	0	1	181,	0	-4.12	-3.35	14.7
ENSG00000272078.1	chr1	10713731	10714091	5e-30	+	10713731	10714091	0	1	360,	0	-29.3	-28.1	20.8
ENSG00000120948.15	chr1	11083396	11083696	1e-250	+	11083396	11083696	0	1	300,	0	-250	-248	4.95
ENSG00000120948.15	chr1	11083875	11084025	3.2e-19	+	11083875	11084025	0	1	150,	0	-18.5	-17.5	1.83
ENSG00000120942.13	chr1	11333262	11333562	1.6e-15	+	11333262	11333562	0	1	300,	0	-14.8	-13.8	5.16
ENSG00000120942.13	chr1	11345951	11346221	2.5e-36	+	11345951	11346221	0	1	270,	0	-35.6	-34.4	3.63
ENSG00000120942.13	chr1	11347864	11348104	7.9e-49	+	11347864	11348104	0	1	240,	0	-48.1	-46.8	9.69
ENSG00000120942.13	chr1	11355149	11355568	2.5e-12	+	11355149	11355568	0	1	419,	0	-11.6	-10.6	37
ENSG00000120942.13	chr1	11355776	11355927	0.00023	+	11355776	11355927	0	1	151,	0	-3.64	-2.89	5.75
ENSG00000132879.13	chr1	11714491	11715411	1e-162	+	11714491	11715411	0	3	147,96,27,	0,422,893	-162	-160	16.1
ENSG00000132879.13	chr1	11715679	11716114	1.6e-41	+	11715679	11716114	0	2	77,252,	0,183	-40.8	-39.6	8.39
ENSG00000132879.13	chr1	11721769	11722039	7.1e-07	+	11721769	11722039	0	1	270,	0	-6.15	-5.31	2.63
ENSG00000116663.10	chr1	11724736	11728954	1.6e-21	+	11724736	11728954	0	2	56,242,	0,3976	-20.8	-19.7	11.7
ENSG00000116663.10	chr1	11731422	11732107	0.00013	+	11731422	11732107	0	2	27,123,	0,562	-3.89	-3.13	2.72
ENSG00000177674.15	chr1	11796140	11805907	4.9e-09	+	11796140	11805907	0	3	152,36,50,	0,8449,9717	-8.31	-7.42	10.1
ENSG00000177674.15	chr1	11810225	11810612	3.2e-95	+	11810225	11810612	0	1	387,	0	-94.5	-93	5.12
ENSG00000011021.21	chr1	11866272	11875948	5e-29	+	11866272	11875948	0	3	134,60,46,	0,915,9630	-28.3	-27.2	10.4
ENSG00000083444.16	chr1	11994780	12004627	0.00016	+	11994780	12004627	0	2	132,49,	0,9798	-3.79	-3.03	5.24
ENSG00000083444.16	chr1	12004715	12010573	1e-186	+	12004715	12010573	0	4	4,92,134,160,	0,3317,5114,5698	-186	-184	7.66
ENSG00000083444.16	chr1	12020780	12024292	5e-16	+	12020780	12024292	0	3	44,105,61,	0,2808,3451	-15.3	-14.3	2.01
ENSG00000083444.16	chr1	12034817	12035595	0	+	12034817	12035595	0	1	778,	0	-453	#NAME?	12.3
ENSG00000116688.16	chr1	12040387	12040478	0.0003	+	12040387	12040478	0	1	91,	0	-3.53	-2.78	11.2
ENSG00000116688.16	chr1	12040537	12042596	4e-12	+	12040537	12042596	0	4	4,44,145,17,	0,1329,1489,2042	-11.4	-10.5	2.34
ENSG00000116688.16	chr1	12071593	12072253	1e-151	+	12071593	12072253	0	1	660,	0	-151	-149	5.65
ENSG00000116688.16	chr1	12072522	12072642	1.4e-06	+	12072522	12072642	0	1	120,	0	-5.84	-5	1.52
ENSG00000116691.10	chr1	12079522	12088834	1e-250	+	12079522	12088834	0	5	87,196,348,85,57,	0,2179,2629,3367,9255	-250	-248	17
ENSG00000116691.10	chr1	12091252	12091657	3.2e-18	+	12091252	12091657	0	2	208,60,	0,345	-17.5	-16.5	3.6
ENSG00000116691.10	chr1	12091804	12092102	1e-139	+	12091804	12092102	0	1	298,	0	-139	-138	18.6
ENSG00000048707.13	chr1	12337000	12337121	0.00017	+	12337000	12337121	0	1	121,	0	-3.78	-3.02	7.1
ENSG00000048707.13	chr1	12568951	12569252	1.6e-91	+	12568951	12569252	0	1	301,	0	-90.8	-89.3	7.72
ENSG00000229484.1	chr1	12587765	12588462	1e-114	+	12587765	12588462	0	2	69,369,	0,328	-114	-113	48.9
ENSG00000116731.22	chr1	14105025	14105176	4.3e-06	+	14105025	14105176	0	1	151,	0	-5.37	-4.56	3.6
ENSG00000116731.22	chr1	14106551	14106672	8.7e-05	+	14106551	14106672	0	1	121,	0	-4.06	-3.29	5.33
ENSG00000116731.22	chr1	14109065	14109156	0.0022	+	14109065	14109156	0	1	91,	0	-2.65	-1.95	2.59
ENSG00000116731.22	chr1	14113167	14113318	9.1e-06	+	14113167	14113318	0	1	151,	0	-5.04	-4.24	4.82
ENSG00000189337.15	chr1	15287184	15382661	1e-58	+	15287184	15382661	0	4	187,137,171,75,	0,74060,83300,95402	-58	-56.7	8.26
ENSG00000189337.15	chr1	15386731	15386792	0.0019	+	15386731	15386792	0	1	61,	0	-2.71	-2	1.88
ENSG00000189337.15	chr1	15443549	15443730	0.00011	+	15443549	15443730	0	1	181,	0	-3.96	-3.19	14.2
ENSG00000189337.15	chr1	15443849	15443970	0.0015	+	15443849	15443970	0	1	121,	0	-2.82	-2.11	10.7
ENSG00000189337.15	chr1	15444089	15444329	8.3e-05	+	15444089	15444329	0	1	240,	0	-4.08	-3.31	7.36
ENSG00000171729.13	chr1	15479117	15479177	0.0052	+	15479117	15479177	0	1	60,	0	-2.28	-1.6	2
ENSG00000171729.13	chr1	15541588	15546857	1e-142	+	15541588	15546857	0	2	339,1036,	0,4233	-142	-140	12.2
ENSG00000142634.12	chr1	15736420	15736570	0.0031	+	15736420	15736570	0	1	150,	0	-2.51	-1.81	9.64
ENSG00000142634.12	chr1	15753707	15753768	0.0013	+	15753707	15753768	0	1	61,	0	-2.9	-2.18	2.21
ENSG00000142634.12	chr1	15754439	15755351	2e-39	+	15754439	15755351	0	2	66,263,	0,649	-38.7	-37.5	8.7
ENSG00000142634.12	chr1	15755409	15755738	9.8e-08	+	15755409	15755738	0	1	329,	0	-7.01	-6.15	4.2
ENSG00000142634.12	chr1	15755796	15756154	6.3e-74	+	15755796	15756154	0	1	358,	0	-73.2	-71.8	16.3
ENSG00000116138.12	chr1	15894442	15894772	6.3e-20	+	15894442	15894772	0	1	330,	0	-19.2	-18.2	3.7
ENSG00000116138.12	chr1	15895310	15895491	2.5e-39	+	15895310	15895491	0	1	181,	0	-38.6	-37.3	9.16
ENSG00000235084.3	chr1	15931091	15931330	6.3e-64	+	15931091	15931330	0	1	239,	0	-63.2	-61.9	6.35
ENSG00000235084.3	chr1	15931388	15931538	2e-14	+	15931388	15931538	0	1	150,	0	-13.7	-12.7	2.91
ENSG00000197312.11	chr1	15943994	15944235	2.5e-12	+	15943994	15944235	0	1	241,	0	-11.6	-10.7	37
ENSG00000197312.11	chr1	15986489	15987119	1.3e-14	+	15986489	15987119	0	1	630,	0	-13.9	-12.9	3.29
ENSG00000197312.11	chr1	15987478	15987689	1.4e-09	+	15987478	15987689	0	1	211,	0	-8.85	-7.95	2.34
ENSG00000197312.11	chr1	15987897	15988198	1.3e-10	+	15987897	15988198	0	1	301,	0	-9.88	-8.96	3
ENSG00000197312.11	chr1	15988617	15988677	2.7e-05	+	15988617	15988677	0	1	60,	0	-4.57	-3.78	2.59
ENSG00000215695.1	chr1	15986512	15987111	7.9e-15	+	15986512	15987111	0	1	599,	0	-14.1	-13.1	3.2
ENSG00000215695.1	chr1	15987469	15987679	3.8e-09	+	15987469	15987679	0	1	210,	0	-8.42	-7.52	2.29
ENSG00000215695.1	chr1	15987917	15988217	6.3e-11	+	15987917	15988217	0	1	300,	0	-10.2	-9.26	2.89
ENSG00000116786.11	chr1	16046402	16054825	0	+	16046402	16054825	0	6	13,60,229,819,70,64,	0,1421,5409,7106,8171,8359	-340	#NAME?	25.4
ENSG00000116786.11	chr1	16057748	16058439	0.00074	+	16057748	16058439	0	2	4,56,	0,635	-3.13	-2.4	1.54
ENSG00000116786.11	chr1	16059210	16061055	1e-63	+	16059210	16061055	0	2	13,764,	0,1081	-63	-61.6	4.98
ENSG00000162458.12	chr1	16091016	16091493	7.8e-06	+	16091016	16091493	0	2	164,46,	0,431	-5.11	-4.3	3.12
ENSG00000162458.12	chr1	16111178	16111478	2.4e-07	+	16111178	16111478	0	1	300,	0	-6.62	-5.77	2.65
ENSG00000065526.10	chr1	16174358	16200197	5e-18	+	16174358	16200197	0	3	287,321,201,	0,24952,25638	-17.3	-16.3	10.9
ENSG00000065526.10	chr1	16200376	16200557	1.4e-07	+	16200376	16200557	0	1	181,	0	-6.84	-5.98	7.74
ENSG00000065526.10	chr1	16200825	16202991	6.3e-21	+	16200825	16202991	0	2	65,295,	0,1871	-20.2	-19.2	5.37
ENSG00000065526.10	chr1	16254897	16255497	1.6e-38	+	16254897	16255497	0	1	600,	0	-37.8	-36.6	5.86
ENSG00000065526.10	chr1	16255795	16256096	1.6e-18	+	16255795	16256096	0	1	301,	0	-17.8	-16.8	5.25
ENSG00000065526.10	chr1	16257083	16257832	2.6e-08	+	16257083	16257832	0	1	749,	0	-7.59	-6.72	3.01
ENSG00000065526.10	chr1	16258251	16259060	2.5e-61	+	16258251	16259060	0	1	809,	0	-60.6	-59.3	7.72
ENSG00000065526.10	chr1	16259268	16259419	1.1e-05	+	16259268	16259419	0	1	151,	0	-4.96	-4.16	2.54
ENSG00000065526.10	chr1	16259927	16260168	3.2e-12	+	16259927	16260168	0	1	241,	0	-11.5	-10.5	3
ENSG00000065526.10	chr1	16260436	16260557	4.2e-05	+	16260436	16260557	0	1	121,	0	-4.38	-3.59	2.03
ENSG00000065526.10	chr1	16261723	16262144	2.5e-13	+	16261723	16262144	0	1	421,	0	-12.6	-11.6	3.06
ENSG00000065526.10	chr1	16263937	16264117	1.6e-08	+	16263937	16264117	0	1	180,	0	-7.8	-6.92	2.62
ENSG00000065526.10	chr1	16265936	16266536	2e-53	+	16265936	16266536	0	1	600,	0	-52.7	-51.4	8.46
ENSG00000183888.4	chr1	16330730	16333009	0	+	16330730	16333009	0	2	150,596,	0,1683	-465	#NAME?	18.2
ENSG00000183888.4	chr1	16333246	16333306	0.0012	+	16333246	16333306	0	1	60,	0	-2.93	-2.21	5.07
ENSG00000183888.4	chr1	16333454	16333545	0.00085	+	16333454	16333545	0	1	91,	0	-3.07	-2.34	2.68
ENSG00000227959.1	chr1	16481734	16481823	0.0063	+	16481734	16481823	0	1	89,	0	-2.2	-1.52	5.33
ENSG00000055070.16	chr1	16693663	16694275	4e-14	+	16693663	16694275	0	2	140,70,	0,542	-13.4	-12.4	12.4
ENSG00000055070.16	chr1	16714286	16721983	1e-282	+	16714286	16721983	0	5	3,77,50,255,451,	0,2758,3583,5436,7246	-282	-280	6.81
ENSG00000157191.19	chr1	16767196	16767316	0.00026	+	16767196	16767316	0	1	120,	0	-3.59	-2.84	7.1
ENSG00000157191.19	chr1	16768046	16774435	5e-26	+	16768046	16774435	0	3	68,101,71,	0,2080,6318	-25.3	-24.1	2.87
ENSG00000157191.19	chr1	16778266	16778477	1.6e-08	+	16778266	16778477	0	1	211,	0	-7.79	-6.91	3.72
ENSG00000157191.19	chr1	16785407	16785856	3.2e-43	+	16785407	16785856	0	1	449,	0	-42.5	-41.3	3.06
ENSG00000157191.19	chr1	16786243	16786334	3.6e-07	+	16786243	16786334	0	1	91,	0	-6.44	-5.59	1.83
ENSG00000186301.8	chr1	16972116	16972985	1e-19	+	16972116	16972985	0	2	57,122,	0,747	-19	-17.9	2.52
ENSG00000186301.8	chr1	16974040	16974875	2e-98	+	16974040	16974875	0	4	36,169,131,82,	0,238,522,753	-97.7	-96.2	6.61
ENSG00000058453.16	chr1	17256666	17266565	5e-22	+	17256666	17266565	0	9	36,62,166,107,237,97,84,234,177,	0,114,257,1119,6465,7469,8228,8737,9722	-21.3	-20.2	52.8
ENSG00000058453.16	chr1	17267841	17274901	7.9e-75	+	17267841	17274901	0	6	88,183,145,147,231,76,	0,2753,4115,4912,5414,6984	-74.1	-72.7	49.2
ENSG00000058453.16	chr1	17274990	17275355	0.00016	+	17274990	17275355	0	2	29,62,	0,303	-3.8	-3.04	5.92
ENSG00000058453.16	chr1	17279887	17279948	0.00062	+	17279887	17279948	0	1	61,	0	-3.21	-2.48	3.64
ENSG00000058453.16	chr1	17280007	17280068	0.00019	+	17280007	17280068	0	1	61,	0	-3.72	-2.96	3.97
ENSG00000058453.16	chr1	17281247	17287370	1.1e-08	+	17281247	17287370	0	5	125,239,160,168,118,	0,559,1244,3830,6005	-7.97	-7.09	26.4
ENSG00000058453.16	chr1	17287579	17297306	1.3e-73	+	17287579	17297306	0	9	46,170,121,164,216,225,150,201,176,	0,4638,4914,5323,7118,8031,8700,9168,9551	-72.9	-71.5	23.4
ENSG00000058453.16	chr1	17297425	17299114	1.3e-11	+	17297425	17299114	0	3	37,183,260,	0,534,1429	-10.9	-9.92	10.3
ENSG00000227684.2	chr1	17077023	17077463	1.6e-12	+	17077023	17077463	0	1	440,	0	-11.8	-10.9	19.5
ENSG00000226526.1	chr1	17331152	17331413	4e-48	+	17331152	17331413	0	1	261,	0	-47.4	-46.1	12.4
ENSG00000074964.16	chr1	17866359	17930064	4e-97	+	17866359	17930064	0	6	86,80,186,34,92,62,	0,40688,47595,48581,62262,63643	-96.4	-94.9	8.32
ENSG00000074964.16	chr1	17931306	17939666	1e-238	+	17931306	17939666	0	3	71,176,114,	0,2990,8246	-238	-237	14.9
ENSG00000074964.16	chr1	17942506	17944890	1e-153	+	17942506	17944890	0	2	191,80,	0,2304	-153	-152	20.6
ENSG00000074964.16	chr1	17944948	17945885	4.1e-09	+	17944948	17945885	0	2	69,52,	0,885	-8.39	-7.5	3.88
ENSG00000074964.16	chr1	17949536	17949657	2.5e-06	+	17949536	17949657	0	1	121,	0	-5.6	-4.77	1.71
ENSG00000074964.16	chr1	17953869	17958837	7.9e-19	+	17953869	17958837	0	2	129,22,	0,4946	-18.1	-17.1	2.72
ENSG00000074964.16	chr1	17975059	17982385	3.2e-31	+	17975059	17982385	0	3	111,87,12,	0,6071,7314	-30.5	-29.4	2.99
ENSG00000074964.16	chr1	17982504	18020556	1e-108	+	17982504	18020556	0	6	93,155,149,175,73,15,	0,544,8437,31563,35110,38037	-108	-106	6.02
ENSG00000074964.16	chr1	18021573	18024189	0	+	18021573	18024189	0	2	202,847,	0,1769	-347	#NAME?	23.4
ENSG00000117148.7	chr1	18152492	18152641	0.00034	+	18152492	18152641	0	1	149,	0	-3.47	-2.72	12.7
ENSG00000179023.8	chr1	18807565	18808044	1.3e-24	+	18807565	18808044	0	1	479,	0	-23.9	-22.8	38.6
ENSG00000179023.8	chr1	18809210	18809450	1.7e-06	+	18809210	18809450	0	1	240,	0	-5.78	-4.95	19.8
ENSG00000179023.8	chr1	18810197	18810407	3.1e-08	+	18810197	18810407	0	1	210,	0	-7.51	-6.64	4.74
ENSG00000179023.8	chr1	18811004	18811992	2e-23	+	18811004	18811992	0	1	988,	0	-22.7	-21.6	15.7
ENSG00000053372.4	chr1	19578032	19578389	6.3e-44	+	19578032	19578389	0	1	357,	0	-43.2	-42	9.77
ENSG00000053372.4	chr1	19585196	19585583	0	+	19585196	19585583	0	1	387,	0	-424	#NAME?	8.44
ENSG00000040487.12	chr1	19638819	19652008	1e-159	+	19638819	19652008	0	4	564,242,130,20,	0,5274,12307,13169	-159	-157	73.1
ENSG00000040487.12	chr1	19652788	19653081	1.4e-08	+	19652788	19653081	0	2	93,57,	0,236	-7.85	-6.96	3.09
ENSG00000040487.12	chr1	19653862	19654111	0.00071	+	19653862	19654111	0	2	44,47,	0,202	-3.15	-2.42	2.13
ENSG00000040487.12	chr1	19654289	19655734	0	+	19654289	19655734	0	2	286,669,	0,776	#NAME?	#NAME?	37.5
ENSG00000173436.13	chr1	19923470	19924374	1.1e-10	+	19923470	19924374	0	2	133,47,	0,857	-9.96	-9.03	3.65
ENSG00000173436.13	chr1	19953178	19953329	1.2e-05	+	19953178	19953329	0	1	151,	0	-4.92	-4.11	6.76
ENSG00000270136.5	chr1	19923472	19927328	5e-10	+	19923472	19927328	0	2	131,48,	0,3808	-9.3	-8.39	3.3
ENSG00000270136.5	chr1	19981541	19983896	0	+	19981541	19983896	0	3	152,112,538,	0,275,1817	-705	#NAME?	22.9
ENSG00000270136.5	chr1	19983984	19984430	1e-287	+	19983984	19984430	0	1	446,	0	-287	-285	15.5
ENSG00000158747.13	chr1	19981545	19983874	0	+	19981545	19983874	0	3	148,113,516,	0,271,1813	-695	#NAME?	22.6
ENSG00000158747.13	chr1	19983992	19984441	1e-305	+	19983992	19984441	0	1	449,	0	-305	-303	16.8
ENSG00000158747.13	chr1	19984590	19984949	8.9e-10	+	19984590	19984949	0	1	359,	0	-9.05	-8.14	2.11
ENSG00000169914.5	chr1	20233363	20234378	1.3e-19	+	20233363	20234378	0	2	74,316,	0,699	-18.9	-17.9	7.18
ENSG00000183114.7	chr1	20879320	20879709	1.9e-06	+	20879320	20879709	0	1	389,	0	-5.73	-4.9	17.3
ENSG00000183114.7	chr1	20880187	20880636	1e-18	+	20880187	20880636	0	1	449,	0	-18	-16.9	55.8
ENSG00000183114.7	chr1	20880755	20881354	2.5e-24	+	20880755	20881354	0	1	599,	0	-23.6	-22.5	10.6
ENSG00000158828.5	chr1	20960245	20960336	0.00069	+	20960245	20960336	0	1	91,	0	-3.16	-2.43	8.63
ENSG00000158828.5	chr1	20971006	20971156	8.5e-05	+	20971006	20971156	0	1	150,	0	-4.07	-3.3	1.83
ENSG00000158828.5	chr1	20972199	20975429	1e-207	+	20972199	20975429	0	2	17,432,	0,2798	-207	-205	44.4
ENSG00000158828.5	chr1	20975577	20975668	5e-05	+	20975577	20975668	0	1	91,	0	-4.3	-3.52	1.58
ENSG00000158828.5	chr1	20977287	20977616	6.3e-33	+	20977287	20977616	0	1	329,	0	-32.2	-31	3.59
ENSG00000187952.9	chr1	21754854	21756029	0	+	21754854	21756029	0	1	1175,	0	-458	#NAME?	51.8
ENSG00000142794.18	chr1	21779967	21780177	1.4e-07	+	21779967	21780177	0	1	210,	0	-6.84	-5.98	7.74
ENSG00000142794.18	chr1	21780535	21780715	0.0011	+	21780535	21780715	0	1	180,	0	-2.96	-2.24	9.13
ENSG00000187942.11	chr1	22148750	22149320	1e-111	+	22148750	22149320	0	1	570,	0	-111	-109	9.84
ENSG00000187942.11	chr1	22149498	22150068	6.3e-14	+	22149498	22150068	0	1	570,	0	-13.2	-12.2	4.13
ENSG00000187942.11	chr1	22150606	22150966	1.6e-17	+	22150606	22150966	0	1	360,	0	-16.8	-15.8	4.46
ENSG00000218510.6	chr1	22351082	22351232	0.002	+	22351082	22351232	0	1	150,	0	-2.7	-1.99	4.74
ENSG00000218510.6	chr1	22352225	22352345	0.00076	+	22352225	22352345	0	1	120,	0	-3.12	-2.4	3.12
ENSG00000218510.6	chr1	22356915	22357302	1e-130	+	22356915	22357302	0	1	387,	0	-130	-128	12.7
ENSG00000070831.15	chr1	22379179	22379330	7.6e-05	+	22379179	22379330	0	1	151,	0	-4.12	-3.35	14.7
ENSG00000184677.16	chr1	22816889	22817070	3e-06	+	22816889	22817070	0	1	181,	0	-5.53	-4.71	3.15
ENSG00000184677.16	chr1	22838232	22838623	7.9e-35	+	22838232	22838623	0	1	391,	0	-34.1	-32.9	7.83
ENSG00000184677.16	chr1	22850827	22853005	2e-24	+	22850827	22853005	0	2	110,311,	0,1867	-23.7	-22.6	6.54
ENSG00000184677.16	chr1	22853094	22853304	1.4e-06	+	22853094	22853304	0	1	210,	0	-5.84	-5.01	2.48
ENSG00000184677.16	chr1	22854262	22854773	7.9e-28	+	22854262	22854773	0	1	511,	0	-27.1	-26	6.9
ENSG00000184677.16	chr1	22855401	22855582	1.2e-06	+	22855401	22855582	0	1	181,	0	-5.93	-5.09	3.37
ENSG00000184677.16	chr1	22855641	22855972	2.5e-22	+	22855641	22855972	0	1	331,	0	-21.6	-20.6	10.9
ENSG00000184677.16	chr1	22856900	22857021	6e-07	+	22856900	22857021	0	1	121,	0	-6.22	-5.38	3.07
ENSG00000004487.15	chr1	23345940	23346269	1.1e-05	+	23345940	23346269	0	1	329,	0	-4.97	-4.16	9.64
ENSG00000004487.15	chr1	23346418	23376960	1e-104	+	23346418	23376960	0	4	22,166,60,81,	0,10543,24501,30461	-104	-103	3.3
ENSG00000249087.6	chr1	23695519	23695917	0.00011	+	23695519	23695917	0	2	3,207,	0,191	-3.96	-3.19	14.2
ENSG00000011007.12	chr1	24069973	24070549	0.0017	+	24069973	24070549	0	2	95,26,	0,550	-2.76	-2.05	2.38
ENSG00000011007.12	chr1	24076392	24077498	1.6e-16	+	24076392	24077498	0	2	46,164,	0,942	-15.8	-14.8	3.08
ENSG00000011007.12	chr1	24077617	24080593	0	+	24077617	24080593	0	3	903,112,4,	0,1279,2972	-410	#NAME?	14
ENSG00000011007.12	chr1	24083587	24086273	6.3e-50	+	24083587	24086273	0	2	28,272,	0,2414	-49.2	-47.9	5.49
ENSG00000057757.9	chr1	24105014	24105075	0.0021	+	24105014	24105075	0	1	61,	0	-2.67	-1.96	10.1
ENSG00000057757.9	chr1	24113913	24114064	4e-11	+	24113913	24114064	0	1	151,	0	-10.4	-9.45	2.53
ENSG00000011009.10	chr1	24117607	24119248	1e-31	+	24117607	24119248	0	3	133,47,207,	0,853,1434	-31	-29.8	7.86
ENSG00000189266.11	chr1	24287954	24288074	1.7e-06	+	24287954	24288074	0	1	120,	0	-5.76	-4.93	1.37
ENSG00000001461.16	chr1	24745939	24746149	1.5e-06	+	24745939	24746149	0	1	210,	0	-5.81	-4.98	5.75
ENSG00000133226.16	chr1	24989259	24989320	0.00011	+	24989259	24989320	0	1	61,	0	-3.97	-3.2	2.42
ENSG00000133226.16	chr1	24993271	24995858	2e-23	+	24993271	24995858	0	2	145,245,	0,2342	-22.7	-21.6	3.13
ENSG00000133226.16	chr1	24996755	24998005	7.9e-22	+	24996755	24998005	0	2	51,129,	0,1121	-21.1	-20	2.55
ENSG00000169504.14	chr1	25071847	25124406	1e-165	+	25071847	25124406	0	3	269,37,174,	0,47820,52385	-165	-164	21.8
ENSG00000272432.1	chr1	25574441	25574499	0.0045	+	25574441	25574499	0	1	58,	0	-2.35	-1.67	9.13
ENSG00000183726.10	chr1	25664796	25665009	2e-11	+	25664796	25665009	0	2	151,59,	0,154	-10.7	-9.79	3.97
ENSG00000183726.10	chr1	25665098	25665278	5.2e-06	+	25665098	25665278	0	1	180,	0	-5.28	-4.46	18.3
ENSG00000238084.4	chr1	25725211	25725391	6.3e-12	+	25725211	25725391	0	1	180,	0	-11.2	-10.3	4.9
ENSG00000204178.9	chr1	25785125	25785365	5e-74	+	25785125	25785365	0	1	240,	0	-73.3	-71.9	8.59
ENSG00000204178.9	chr1	25825443	25825593	0.00013	+	25825443	25825593	0	1	150,	0	-3.87	-3.11	3.15
ENSG00000157978.11	chr1	25870190	25876485	0.002	+	25870190	25876485	0	2	87,34,	0,6261	-2.7	-1.99	4.06
ENSG00000157978.11	chr1	25880351	25880532	7.8e-05	+	25880351	25880532	0	1	181,	0	-4.11	-3.33	12.2
ENSG00000157978.11	chr1	25889479	25890350	4e-97	+	25889479	25890350	0	2	165,226,	0,645	-96.4	-94.9	16.3
ENSG00000157978.11	chr1	25891608	25893698	3.2e-39	+	25891608	25893698	0	2	90,360,	0,1730	-38.5	-37.3	8.88
ENSG00000157978.11	chr1	25893877	25894208	1e-27	+	25893877	25894208	0	1	331,	0	-27	-25.9	7.24
ENSG00000162430.16	chr1	26138319	26139275	8.1e-05	+	26138319	26139275	0	2	51,99,	0,857	-4.09	-3.32	2.01
ENSG00000162430.16	chr1	26140146	26140597	3e-07	+	26140146	26140597	0	3	8,113,30,	0,225,421	-6.52	-5.67	2.48
ENSG00000162430.16	chr1	26142174	26142713	6.3e-72	+	26142174	26142713	0	1	539,	0	-71.2	-69.8	6.37
ENSG00000255054.3	chr1	26138291	26149666	1.4e-09	+	26138291	26149666	0	4	79,21,102,180,	0,2172,2276,11195	-8.84	-7.94	2.69
ENSG00000117640.17	chr1	26146513	26146912	0.00016	+	26146513	26146912	0	2	7,234,	0,165	-3.79	-3.03	10.1
ENSG00000117640.17	chr1	26146971	26147463	1.1e-10	+	26146971	26147463	0	2	179,211,	0,281	-9.95	-9.03	22.3
ENSG00000117640.17	chr1	26149450	26149661	6.6e-09	+	26149450	26149661	0	1	211,	0	-8.18	-7.29	2.62
ENSG00000236528.1	chr1	26186337	26189589	7.9e-18	+	26186337	26189589	0	2	29,264,	0,2988	-17.1	-16.1	4.84
ENSG00000236528.1	chr1	26189735	26189823	0.00026	+	26189735	26189823	0	1	88,	0	-3.58	-2.83	2
ENSG00000158008.9	chr1	26348328	26348479	0.00049	+	26348328	26348479	0	1	151,	0	-3.31	-2.57	12.2
ENSG00000158008.9	chr1	26348627	26349195	4.1e-06	+	26348627	26349195	0	1	568,	0	-5.39	-4.57	18.3
ENSG00000158008.9	chr1	26349522	26349881	1.7e-06	+	26349522	26349881	0	1	359,	0	-5.78	-4.95	19.8
ENSG00000175087.9	chr1	26448513	26449111	6.3e-20	+	26448513	26449111	0	1	598,	0	-19.2	-18.1	9.01
ENSG00000197245.5	chr1	26489827	26489888	0.00052	+	26489827	26489888	0	1	61,	0	-3.28	-2.55	3.11
ENSG00000142684.7	chr1	26496391	26497396	0	+	26496391	26497396	0	2	283,488,	0,517	-412	#NAME?	14.7
ENSG00000142684.7	chr1	26497780	26498018	7.8e-07	+	26497780	26498018	0	1	238,	0	-6.11	-5.27	20.8
ENSG00000142675.17	chr1	26503953	26506702	7.6e-05	+	26503953	26506702	0	2	137,44,	0,2705	-4.12	-3.35	14.7
ENSG00000142675.17	chr1	26506910	26507285	1.6e-11	+	26506910	26507285	0	2	191,80,	0,295	-10.8	-9.86	7.61
ENSG00000142675.17	chr1	26515362	26516078	8.9e-10	+	26515362	26516078	0	2	82,309,	0,407	-9.05	-8.14	3.86
ENSG00000130695.13	chr1	26581857	26582337	1.6e-27	+	26581857	26582337	0	1	480,	0	-26.8	-25.7	6.85
ENSG00000130695.13	chr1	26595828	26597562	1e-16	+	26595828	26597562	0	3	27,155,58,	0,122,1676	-16	-15	4.57
ENSG00000130695.13	chr1	26603701	26603942	2.5e-13	+	26603701	26603942	0	1	241,	0	-12.6	-11.6	3.4
ENSG00000142669.13	chr1	26606559	26607715	6.3e-29	+	26606559	26607715	0	2	135,460,	0,696	-28.2	-27	4.06
ENSG00000117682.16	chr1	26793967	26795750	1e-298	+	26793967	26795750	0	2	51,368,	0,1415	-298	-296	32.7
ENSG00000198830.10	chr1	26798940	26799788	1e-97	+	26798940	26799788	0	2	178,92,	0,756	-97	-95.5	6.7
ENSG00000198830.10	chr1	26799906	26800295	5e-15	+	26799906	26800295	0	1	389,	0	-14.3	-13.3	3.98
ENSG00000198830.10	chr1	26800503	26801239	2e-29	+	26800503	26801239	0	2	123,177,	0,559	-28.7	-27.6	2.21
ENSG00000117676.13	chr1	26856311	26857282	2.3e-08	+	26856311	26857282	0	2	163,47,	0,924	-7.63	-6.75	25.4
ENSG00000117676.13	chr1	26857865	26869673	6.6e-07	+	26857865	26869673	0	3	64,45,71,	0,5550,11737	-6.18	-5.34	7.44
ENSG00000117676.13	chr1	26872427	26873732	2e-51	+	26872427	26873732	0	3	99,117,53,	0,930,1252	-50.7	-49.4	16.2
ENSG00000117676.13	chr1	26879316	26880020	7.9e-31	+	26879316	26880020	0	2	71,139,	0,565	-30.1	-28.9	5.53
ENSG00000117676.13	chr1	26881702	26882617	2.6e-08	+	26881702	26882617	0	3	10,89,51,	0,325,864	-7.58	-6.7	2.75
ENSG00000117676.13	chr1	26898589	26899729	1.1e-10	+	26898589	26899729	0	2	195,15,	0,1125	-9.95	-9.03	3.15
ENSG00000117676.13	chr1	26900654	26901103	0	+	26900654	26901103	0	1	449,	0	-614	#NAME?	47
ENSG00000117676.13	chr1	26901311	26901431	1.7e-05	+	26901311	26901431	0	1	120,	0	-4.77	-3.98	1.58
ENSG00000117713.17	chr1	27022523	27022793	1e-64	+	27022523	27022793	0	1	270,	0	-64	-62.6	25.7
ENSG00000117713.17	chr1	27022972	27023212	1e-18	+	27022972	27023212	0	1	240,	0	-18	-17	29.9
ENSG00000117713.17	chr1	27023391	27023930	2e-42	+	27023391	27023930	0	1	539,	0	-41.7	-40.5	24.2
ENSG00000117713.17	chr1	27057818	27057908	6.8e-05	+	27057818	27057908	0	1	90,	0	-4.17	-3.39	1.64
ENSG00000117713.17	chr1	27101263	27101384	0.00011	+	27101263	27101384	0	1	121,	0	-3.95	-3.18	1.79
ENSG00000117713.17	chr1	27105602	27107338	0	+	27105602	27107338	0	1	1736,	0	-385	#NAME?	13.8
ENSG00000060642.10	chr1	27114052	27114604	1.3e-11	+	27114052	27114604	0	3	245,26,119,	0,402,433	-10.9	-9.93	35
ENSG00000060642.10	chr1	27114722	27114873	0.00043	+	27114722	27114873	0	1	151,	0	-3.37	-2.63	7.36
ENSG00000060642.10	chr1	27124080	27124291	3.8e-08	+	27124080	27124291	0	1	211,	0	-7.42	-6.55	2.58
ENSG00000204160.11	chr1	27153528	27158513	0.00022	+	27153528	27158513	0	2	102,19,	0,4966	-3.65	-2.89	4.26
ENSG00000204160.11	chr1	27180270	27180778	1.6e-32	+	27180270	27180778	0	1	508,	0	-31.8	-30.6	4.9
ENSG00000204160.11	chr1	27181554	27181853	1.3e-10	+	27181554	27181853	0	1	299,	0	-9.89	-8.97	2.21
ENSG00000175793.11	chr1	27189628	27190948	1e-261	+	27189628	27190948	0	1	1320,	0	-261	-260	59.3
ENSG00000090273.13	chr1	27226758	27226818	0.0063	+	27226758	27226818	0	1	60,	0	-2.2	-1.52	2.16
ENSG00000090273.13	chr1	27237697	27248727	0	+	27237697	27248727	0	3	29,204,95,	0,10519,10935	-803	#NAME?	11.3
ENSG00000090273.13	chr1	27248905	27269503	0	+	27248905	27269503	0	6	78,78,204,66,117,142,	0,1674,19042,19338,20245,20456	-27900	#NAME?	100
ENSG00000090273.13	chr1	27272076	27272877	0	+	27272076	27272877	0	2	101,257,	0,544	-784	#NAME?	5.58
ENSG00000253368.3	chr1	27320197	27320767	5e-72	+	27320197	27320767	0	1	570,	0	-71.3	-69.9	41.1
ENSG00000253368.3	chr1	27320825	27326491	1e-191	+	27320825	27326491	0	2	296,154,	0,5512	-191	-190	76.1
ENSG00000142784.15	chr1	27561276	27561427	1.7e-06	+	27561276	27561427	0	1	151,	0	-5.78	-4.95	19.8
ENSG00000142784.15	chr1	27631584	27632967	5e-20	+	27631584	27632967	0	2	100,291,	0,1092	-19.3	-18.2	4.36
ENSG00000186501.14	chr1	27661965	27662354	1e-100	+	27661965	27662354	0	1	389,	0	-100	-98.8	6.77
ENSG00000186501.14	chr1	27662442	27662682	1.3e-12	+	27662442	27662682	0	1	240,	0	-11.9	-10.9	2.28
ENSG00000142765.17	chr1	27671776	27676323	1e-236	+	27671776	27676323	0	6	240,149,73,46,73,435,	0,2135,2522,2681,3794,4112	-236	-234	23.7
ENSG00000142765.17	chr1	27676919	27677070	8.3e-06	+	27676919	27677070	0	1	151,	0	-5.08	-4.27	2.68
ENSG00000142765.17	chr1	27677248	27677517	2.1e-09	+	27677248	27677517	0	1	269,	0	-8.68	-7.78	2.56
ENSG00000142765.17	chr1	27677725	27678114	3.2e-16	+	27677725	27678114	0	2	102,168,	0,221	-15.5	-14.5	4.41
ENSG00000181773.6	chr1	27720709	27720919	6.6e-07	+	27720709	27720919	0	1	210,	0	-6.18	-5.34	3.26
ENSG00000117751.17	chr1	28169840	28176988	1.3e-83	+	28169840	28176988	0	3	1,65,385,	0,3698,6763	-82.9	-81.5	4.85
ENSG00000130775.15	chr1	28208760	28209476	5e-21	+	28208760	28209476	0	1	716,	0	-20.3	-19.2	46.2
ENSG00000130775.15	chr1	28212480	28212689	0.0006	+	28212480	28212689	0	1	209,	0	-3.22	-2.49	11.2
ENSG00000130775.15	chr1	28212748	28213017	1.2e-05	+	28212748	28213017	0	1	269,	0	-4.92	-4.12	9.89
ENSG00000130768.14	chr1	28261593	28261744	0.00034	+	28261593	28261744	0	1	151,	0	-3.47	-2.72	12.7
ENSG00000130768.14	chr1	28285427	28285518	0.00062	+	28285427	28285518	0	1	91,	0	-3.21	-2.48	5.41
ENSG00000158156.7	chr1	28293175	28294100	5e-52	+	28293175	28294100	0	1	925,	0	-51.3	-50	8.31
ENSG00000130770.17	chr1	28562619	28563095	0	+	28562619	28563095	0	2	162,224,	0,252	-443	#NAME?	16.3
ENSG00000130766.4	chr1	28586037	28598273	1e-107	+	28586037	28598273	0	3	411,66,89,	0,9656,12147	-107	-105	15.3
ENSG00000130766.4	chr1	28607364	28607693	6.3e-23	+	28607364	28607693	0	1	329,	0	-22.2	-21.1	3
ENSG00000130772.13	chr1	28660993	28661380	1e-205	+	28660993	28661380	0	1	387,	0	-205	-203	17.7
ENSG00000204138.12	chr1	28793005	28793245	6.3e-18	+	28793005	28793245	0	1	240,	0	-17.2	-16.2	3.31
ENSG00000204138.12	chr1	28800364	28800514	0.00012	+	28800364	28800514	0	1	150,	0	-3.93	-3.16	1.88
ENSG00000204138.12	chr1	28823085	28823206	0.00035	+	28823085	28823206	0	1	121,	0	-3.45	-2.7	2.03
ENSG00000180198.15	chr1	28844733	28845201	3.2e-06	+	28844733	28845201	0	2	87,64,	0,404	-5.5	-4.68	6.6
ENSG00000180198.15	chr1	28845379	28858499	3.2e-48	+	28845379	28858499	0	4	90,82,93,185,	0,10990,11655,12935	-47.5	-46.3	3.86
ENSG00000180198.15	chr1	28864465	28864706	1e-73	+	28864465	28864706	0	1	241,	0	-73	-71.6	3.09
ENSG00000180198.15	chr1	28865123	28865274	3e-06	+	28865123	28865274	0	1	151,	0	-5.52	-4.7	1.31
ENSG00000188060.6	chr1	28919214	28921865	1e-149	+	28919214	28921865	0	2	42,1660,	0,991	-149	-147	12.8
ENSG00000162419.12	chr1	29040632	29041350	7.9e-22	+	29040632	29041350	0	1	718,	0	-21.1	-20	22.7
ENSG00000198492.14	chr1	29063401	29063671	4e-15	+	29063401	29063671	0	1	270,	0	-14.4	-13.4	5.78
ENSG00000198492.14	chr1	29063880	29063940	0.003	+	29063880	29063940	0	1	60,	0	-2.52	-1.82	5.58
ENSG00000198492.14	chr1	29069280	29069401	1.2e-08	+	29069280	29069401	0	1	121,	0	-7.92	-7.04	2
ENSG00000198492.14	chr1	29069729	29070478	1e-190	+	29069729	29070478	0	1	749,	0	-190	-188	8.09
ENSG00000198492.14	chr1	29095479	29095719	5e-29	+	29095479	29095719	0	1	240,	0	-28.3	-27.2	3.62
ENSG00000116329.10	chr1	29189931	29190262	5.2e-07	+	29189931	29190262	0	1	331,	0	-6.28	-5.44	21.3
ENSG00000159023.18	chr1	29213602	29220342	4.5e-10	+	29213602	29220342	0	2	120,90,	0,6650	-9.35	-8.43	12.2
ENSG00000159023.18	chr1	29241172	29314374	0	+	29241172	29314374	0	2	108,432,	0,72770	-694	#NAME?	31.7
ENSG00000060656.19	chr1	29563147	29585102	3.2e-30	+	29563147	29585102	0	3	82,132,86,	0,18639,21869	-29.5	-28.3	5.15
ENSG00000060656.19	chr1	29606636	29609381	5e-26	+	29606636	29609381	0	2	17,194,	0,2551	-25.3	-24.1	6.38
ENSG00000060656.19	chr1	29610453	29611327	0.0001	+	29610453	29611327	0	2	35,85,	0,789	-3.98	-3.22	1.65
ENSG00000060656.19	chr1	29616199	29630454	1.3e-16	+	29616199	29630454	0	3	25,158,88,	0,2181,14167	-15.9	-14.9	2.35
ENSG00000060656.19	chr1	29652275	29652666	7.9e-15	+	29652275	29652666	0	1	391,	0	-14.1	-13.1	2.43
ENSG00000186056.9	chr1	31191827	31192036	7.2e-09	+	31191827	31192036	0	1	209,	0	-8.14	-7.25	26.9
ENSG00000186056.9	chr1	31194294	31194384	0.0045	+	31194294	31194384	0	1	90,	0	-2.35	-1.67	9.13
ENSG00000121766.14	chr1	31836883	31837150	4e-18	+	31836883	31837150	0	1	267,	0	-17.4	-16.4	2.72
ENSG00000142910.15	chr1	32042672	32042912	5.6e-09	+	32042672	32042912	0	1	240,	0	-8.25	-7.36	7.61
ENSG00000142910.15	chr1	32052219	32052929	6.3e-79	+	32052219	32052929	0	2	137,490,	0,220	-78.2	-76.8	25.4
ENSG00000235790.7	chr1	32122597	32122973	1.7e-05	+	32122597	32122973	0	2	65,115,	0,261	-4.77	-3.97	5.07
ENSG00000121774.17	chr1	32503469	32503649	3.2e-20	+	32503469	32503649	0	1	180,	0	-19.5	-18.5	1.51
ENSG00000121775.17	chr1	32568256	32568407	3.2e-07	+	32568256	32568407	0	1	151,	0	-6.5	-5.65	2.77
ENSG00000025800.13	chr1	32573638	32622480	4e-22	+	32573638	32622480	0	4	97,102,134,27,	0,34885,46550,48815	-21.4	-20.3	5.33
ENSG00000025800.13	chr1	32636484	32636784	1e-150	+	32636484	32636784	0	1	300,	0	-150	-148	10.3
ENSG00000025800.13	chr1	32641719	32641780	0.006	+	32641719	32641780	0	1	61,	0	-2.22	-1.54	1.48
ENSG00000250135.1	chr1	32636478	32636768	1e-148	+	32636478	32636768	0	1	290,	0	-148	-147	9.41
ENSG00000084652.15	chr1	32645286	32645784	7.9e-11	+	32645286	32645784	0	2	91,119,	0,379	-10.1	-9.16	8.83
ENSG00000084652.15	chr1	32645843	32655829	1e-190	+	32645843	32655829	0	5	272,336,92,171,174,	0,999,4282,7711,9812	-190	-188	12.5
ENSG00000084652.15	chr1	32659683	32660992	0	+	32659683	32660992	0	2	78,490,	0,819	-1410	#NAME?	45.7
ENSG00000084652.15	chr1	32663527	32663677	2e-17	+	32663527	32663677	0	1	150,	0	-16.7	-15.7	3.01
ENSG00000160050.14	chr1	32666196	32667363	2e-18	+	32666196	32667363	0	2	114,67,	0,1100	-17.7	-16.7	39.6
ENSG00000160050.14	chr1	32667422	32667873	2e-30	+	32667422	32667873	0	2	278,52,	0,399	-29.7	-28.5	7.1
ENSG00000160050.14	chr1	32668741	32669931	2.9e-09	+	32668741	32669931	0	3	19,167,145,	0,738,1045	-8.54	-7.65	2.94
ENSG00000160051.11	chr1	32671779	32671959	0.00083	+	32671779	32671959	0	1	180,	0	-3.08	-2.35	3.26
ENSG00000160051.11	chr1	32672078	32672677	1.3e-28	+	32672078	32672677	0	2	284,75,	0,524	-27.9	-26.7	20.2
ENSG00000160051.11	chr1	32672944	32673303	2e-11	+	32672944	32673303	0	1	359,	0	-10.7	-9.81	6.2
ENSG00000160051.11	chr1	32673422	32673840	1e-23	+	32673422	32673840	0	1	418,	0	-23	-21.9	9.94
ENSG00000084623.11	chr1	32696966	32697175	1e-209	+	32696966	32697175	0	1	209,	0	-209	-207	2.85
ENSG00000183615.5	chr1	32713067	32714019	7.8e-07	+	32713067	32714019	0	2	216,48,	0,904	-6.11	-5.27	20.8
ENSG00000183615.5	chr1	32714193	32714340	0.0015	+	32714193	32714340	0	1	147,	0	-2.83	-2.12	10.7
ENSG00000182866.16	chr1	32739995	32740358	0.0035	+	32739995	32740358	0	2	40,21,	0,342	-2.45	-1.76	2.4
ENSG00000182866.16	chr1	32741194	32741526	6.3e-05	+	32741194	32741526	0	2	79,12,	0,320	-4.2	-3.42	5.45
ENSG00000182866.16	chr1	32741644	32742333	6.3e-17	+	32741644	32742333	0	3	20,153,126,	0,293,563	-16.2	-15.2	15.2
ENSG00000182866.16	chr1	32751139	32751408	4.2e-08	+	32751139	32751408	0	1	269,	0	-7.38	-6.51	7.48
ENSG00000116478.11	chr1	32797646	32798730	0	+	32797646	32798730	0	3	197,49,113,	0,655,971	-1120	#NAME?	19.3
ENSG00000162526.6	chr1	32829231	32829351	0.0002	+	32829231	32829351	0	1	120,	0	-3.7	-2.95	2.83
ENSG00000254553.1	chr1	32936764	32936855	0.0031	+	32936764	32936855	0	1	91,	0	-2.51	-1.81	9.64
ENSG00000273274.1	chr1	32936777	32936868	0.0045	+	32936777	32936868	0	1	91,	0	-2.35	-1.67	9.13
ENSG00000162521.18	chr1	33116742	33117098	5e-53	+	33116742	33117098	0	3	181,77,13,	0,214,343	-52.3	-51	15.4
ENSG00000162522.10	chr1	33235502	33236012	1.4e-08	+	33235502	33236012	0	1	510,	0	-7.86	-6.98	3.38
ENSG00000162522.10	chr1	33237060	33237151	0.0001	+	33237060	33237151	0	1	91,	0	-4	-3.24	2.24
ENSG00000162522.10	chr1	33237480	33238623	1e-151	+	33237480	33238623	0	2	562,158,	0,985	-151	-149	9.57
ENSG00000116497.17	chr1	33292139	33292410	2.5e-19	+	33292139	33292410	0	1	271,	0	-18.6	-17.6	5.4
ENSG00000160094.14	chr1	33764565	33765696	0	+	33764565	33765696	0	1	1131,	0	-480	#NAME?	28.5
ENSG00000256142.1	chr1	33765004	33765692	0	+	33765004	33765692	0	1	688,	0	-475	#NAME?	29.7
ENSG00000121903.14	chr1	33944882	33954151	1e-21	+	33944882	33954151	0	2	424,87,	0,9182	-21	-19.9	15.2
ENSG00000121903.14	chr1	33956786	33957267	6e-09	+	33956786	33957267	0	1	481,	0	-8.22	-7.33	12.2
ENSG00000121903.14	chr1	33958895	33960128	3.2e-18	+	33958895	33960128	0	2	320,311,	0,922	-17.5	-16.5	44.1
ENSG00000121903.14	chr1	33960397	33960608	0.00048	+	33960397	33960608	0	1	211,	0	-3.32	-2.59	3.65
ENSG00000197056.9	chr1	35579420	35579481	0.0022	+	35579420	35579481	0	1	61,	0	-2.66	-1.95	2.41
ENSG00000146463.11	chr1	35824778	35824959	0.00011	+	35824778	35824959	0	1	181,	0	-3.97	-3.2	2.54
ENSG00000146463.11	chr1	35885289	35885590	2e-42	+	35885289	35885590	0	1	301,	0	-41.7	-40.5	8.22
ENSG00000020129.15	chr1	36023133	36023284	0.00021	+	36023133	36023284	0	1	151,	0	-3.67	-2.92	4.74
ENSG00000020129.15	chr1	36023373	36023584	7.9e-05	+	36023373	36023584	0	1	211,	0	-4.1	-3.33	3.89
ENSG00000020129.15	chr1	36023792	36023943	7.1e-05	+	36023792	36023943	0	1	151,	0	-4.15	-3.37	3.81
ENSG00000020129.15	chr1	36025972	36028867	1e-125	+	36025972	36028867	0	3	923,242,65,	0,2020,2830	-125	-123	18.4
ENSG00000116819.6	chr1	36060119	36060419	8.3e-06	+	36060119	36060419	0	1	300,	0	-5.08	-4.27	10.1
ENSG00000134698.10	chr1	36319394	36319454	0.00059	+	36319394	36319454	0	1	60,	0	-3.23	-2.5	4.57
ENSG00000134698.10	chr1	36321307	36321577	5e-29	+	36321307	36321577	0	1	270,	0	-28.3	-27.2	15.4
ENSG00000092847.11	chr1	36367606	36367667	0.00011	+	36367606	36367667	0	1	61,	0	-3.94	-3.17	2.06
ENSG00000092847.11	chr1	36385392	36385543	0.00022	+	36385392	36385543	0	1	151,	0	-3.65	-2.89	1.77
ENSG00000092850.11	chr1	36552854	36553337	2.5e-05	+	36552854	36553337	0	3	58,144,9,	0,185,474	-4.61	-3.82	16.2
ENSG00000092850.11	chr1	36553605	36553696	0.0091	+	36553605	36553696	0	1	91,	0	-2.04	-1.38	8.12
ENSG00000116863.10	chr1	36554564	36556931	2.5e-14	+	36554564	36556931	0	2	152,87,	0,2280	-13.6	-12.7	14.7
ENSG00000116863.10	chr1	36557649	36559325	1e-184	+	36557649	36559325	0	3	46,101,628,	0,373,1048	-184	-183	7.11
ENSG00000116871.15	chr1	36621739	36637267	0	+	36621739	36637267	0	4	325,76,345,154,	0,1076,14832,15374	-612	#NAME?	70.5
ENSG00000116871.15	chr1	36637979	36639075	1e-196	+	36637979	36639075	0	2	249,111,	0,985	-196	-195	29.6
ENSG00000116871.15	chr1	36641802	36644698	0	+	36641802	36644698	0	5	380,146,106,329,687,	0,495,1267,1671,2209	#NAME?	#NAME?	272
ENSG00000116871.15	chr1	36644786	36645971	0	+	36644786	36645971	0	4	372,91,194,123,	0,480,688,1062	-502	#NAME?	41.6
ENSG00000054118.13	chr1	36752472	36752653	1.3e-11	+	36752472	36752653	0	1	181,	0	-10.9	-9.96	1.82
ENSG00000054118.13	chr1	36754770	36755311	0	+	36754770	36755311	0	1	541,	0	-718	#NAME?	15.5
ENSG00000054118.13	chr1	36762327	36767211	1e-215	+	36762327	36767211	0	3	44,199,58,	0,4159,4826	-215	-213	5.23
ENSG00000054118.13	chr1	36769429	36769939	0	+	36769429	36769939	0	1	510,	0	-340	#NAME?	7.22
ENSG00000214193.9	chr1	36784877	36786859	1e-183	+	36784877	36786859	0	5	36,95,1124,64,203,	0,165,398,1638,1779	-183	-181	32.3
ENSG00000214193.9	chr1	36787066	36787276	1.5e-05	+	36787066	36787276	0	1	210,	0	-4.82	-4.02	7.27
ENSG00000214193.9	chr1	36787335	36789473	6.3e-26	+	36787335	36789473	0	3	44,301,103,	0,629,2035	-25.2	-24.1	43.1
ENSG00000214193.9	chr1	36789651	36789712	0.0022	+	36789651	36789712	0	1	61,	0	-2.65	-1.95	4.74
ENSG00000214193.9	chr1	36790039	36790338	2.5e-08	+	36790039	36790338	0	1	299,	0	-7.6	-6.73	9.64
ENSG00000116883.8	chr1	36789660	36793370	0.0046	+	36789660	36793370	0	2	10,50,	0,3660	-2.34	-1.66	5.58
ENSG00000163874.8	chr1	37940182	37947321	1e-275	+	37940182	37947321	0	4	48,481,431,120,	0,877,5417,7019	-275	-273	33.3
ENSG00000163874.8	chr1	37948451	37948931	1e-179	+	37948451	37948931	0	1	480,	0	-179	-178	19.4
ENSG00000163879.10	chr1	38022549	38023406	7.9e-21	+	38022549	38023406	0	2	127,203,	0,654	-20.1	-19	11.7
ENSG00000163879.10	chr1	38027106	38027406	5e-21	+	38027106	38027406	0	1	300,	0	-20.3	-19.3	20.8
ENSG00000163879.10	chr1	38027614	38027824	1.6e-12	+	38027614	38027824	0	1	210,	0	-11.8	-10.8	10.1
ENSG00000134690.10	chr1	38172676	38174112	2e-15	+	38172676	38174112	0	2	60,119,	0,1317	-14.7	-13.7	2.49
ENSG00000185090.14	chr1	38265464	38266271	1e-175	+	38265464	38266271	0	1	807,	0	-175	-173	8.77
ENSG00000197982.13	chr1	38273423	38274858	0	+	38273423	38274858	0	2	981,209,	0,1226	-555	#NAME?	39.1
ENSG00000228436.2	chr1	39379286	39385068	3.2e-17	+	39379286	39385068	0	2	14,223,	0,5559	-16.5	-15.5	7.81
ENSG00000174574.15	chr1	39456924	39457133	7.2e-07	+	39456924	39457133	0	1	209,	0	-6.14	-5.3	5
ENSG00000168653.10	chr1	39491989	39494454	4e-13	+	39491989	39494454	0	2	85,60,	0,2405	-12.4	-11.4	2.13
ENSG00000127603.23	chr1	39816549	39823550	1.3e-50	+	39816549	39823550	0	3	141,225,504,	0,2129,6497	-49.9	-48.6	7.2
ENSG00000127603.23	chr1	39851217	39852865	2.5e-59	+	39851217	39852865	0	2	384,7,	0,1641	-58.6	-57.3	8.21
ENSG00000127603.23	chr1	39853074	39853255	1.8e-07	+	39853074	39853255	0	1	181,	0	-6.74	-5.89	2.61
ENSG00000127603.23	chr1	39853644	39875018	1e-97	+	39853644	39875018	0	2	686,274,	0,21100	-97	-95.5	9.64
ENSG00000127603.23	chr1	39875347	39875528	2.2e-10	+	39875347	39875528	0	1	181,	0	-9.65	-8.73	3.51
ENSG00000127603.23	chr1	39875827	39876158	4e-21	+	39875827	39876158	0	1	331,	0	-20.4	-19.3	4.58
ENSG00000127603.23	chr1	39876817	39877448	4e-95	+	39876817	39877448	0	1	631,	0	-94.4	-92.9	11.8
ENSG00000127603.23	chr1	39877627	39877958	1e-33	+	39877627	39877958	0	1	331,	0	-33	-31.8	7.19
ENSG00000127603.23	chr1	39878077	39878648	2e-62	+	39878077	39878648	0	1	571,	0	-61.7	-60.3	7.93
ENSG00000127603.23	chr1	39878857	39879517	3.2e-55	+	39878857	39879517	0	1	660,	0	-54.5	-53.2	12.4
ENSG00000127603.23	chr1	39879666	39880147	3e-09	+	39879666	39880147	0	1	481,	0	-8.53	-7.63	4.14
ENSG00000183682.7	chr1	39977025	39987067	7.8e-06	+	39977025	39987067	0	3	10,149,20,	0,402,10022	-5.11	-4.3	17.8
ENSG00000237624.1	chr1	39980716	39981041	3.2e-11	+	39980716	39981041	0	1	325,	0	-10.5	-9.6	34
ENSG00000237624.1	chr1	39981424	39982162	3.2e-54	+	39981424	39982162	0	1	738,	0	-53.5	-52.2	90.8
ENSG00000084072.16	chr1	40218917	40219207	2.5e-23	+	40218917	40219207	0	2	21,249,	0,41	-22.6	-21.5	4.08
ENSG00000131236.16	chr1	40505934	40506054	0.00049	+	40505934	40506054	0	1	120,	0	-3.31	-2.57	12.2
ENSG00000131236.16	chr1	40506321	40506441	0.0001	+	40506321	40506441	0	1	120,	0	-3.98	-3.22	11.2
ENSG00000131236.16	chr1	40523144	40525769	2e-23	+	40523144	40525769	0	3	23,125,31,	0,1861,2594	-22.7	-21.6	1.92
ENSG00000117000.8	chr1	40627044	40627284	2.8e-10	+	40627044	40627284	0	1	240,	0	-9.56	-8.64	10.1
ENSG00000117000.8	chr1	40702618	40702709	0.001	+	40702618	40702709	0	1	91,	0	-2.99	-2.26	2.88
ENSG00000117000.8	chr1	40705845	40706145	1.3e-13	+	40705845	40706145	0	1	300,	0	-12.9	-12	3.93
ENSG00000084073.8	chr1	40723838	40723928	8.5e-06	+	40723838	40723928	0	1	90,	0	-5.07	-4.26	3.91
ENSG00000084073.8	chr1	40758218	40758428	5e-17	+	40758218	40758428	0	1	210,	0	-16.3	-15.3	2.32
ENSG00000084070.11	chr1	40828089	40839826	2.5e-48	+	40828089	40839826	0	2	19,458,	0,11279	-47.6	-46.3	12.6
ENSG00000187801.14	chr1	40915803	40916552	4e-11	+	40915803	40916552	0	2	44,225,	0,524	-10.4	-9.48	13.7
ENSG00000187801.14	chr1	40928584	40928913	1.6e-18	+	40928584	40928913	0	1	329,	0	-17.8	-16.8	5.55
ENSG00000164002.11	chr1	40980295	40980356	0.00079	+	40980295	40980356	0	1	61,	0	-3.1	-2.37	2.05
ENSG00000164002.11	chr1	40980414	40981307	6.3e-19	+	40980414	40981307	0	1	893,	0	-18.2	-17.2	6.12
ENSG00000117010.15	chr1	40997351	41006260	0.00015	+	40997351	41006260	0	3	108,39,3,	0,1463,8906	-3.83	-3.07	8.12
ENSG00000117010.15	chr1	41012529	41012769	1.6e-08	+	41012529	41012769	0	1	240,	0	-7.79	-6.91	4.74
ENSG00000066136.19	chr1	41157301	41157741	2.5e-09	+	41157301	41157741	0	2	238,62,	0,378	-8.61	-7.71	19.8
ENSG00000066136.19	chr1	41236407	41236677	7.9e-26	+	41236407	41236677	0	1	270,	0	-25.1	-24	3.32
ENSG00000171793.13	chr1	41473192	41474456	1e-14	+	41473192	41474456	0	2	25,126,	0,1138	-14	-13	2.21
ENSG00000281207.1	chr1	41483470	41483621	0.0015	+	41483470	41483621	0	1	151,	0	-2.82	-2.11	10.7
ENSG00000204060.5	chr1	41848512	41848633	0.0031	+	41848512	41848633	0	1	121,	0	-2.51	-1.81	9.64
ENSG00000127125.8	chr1	42922302	42922363	0.00052	+	42922302	42922363	0	1	61,	0	-3.28	-2.54	4.06
ENSG00000127125.8	chr1	42925664	42925754	7.1e-05	+	42925664	42925754	0	1	90,	0	-4.15	-3.38	1.7
ENSG00000171960.10	chr1	43124331	43124390	0.00034	+	43124331	43124390	0	1	59,	0	-3.47	-2.72	12.7
ENSG00000065978.17	chr1	43148097	43148335	0	+	43148097	43148335	0	1	238,	0	-4370	#NAME?	29.6
ENSG00000065978.17	chr1	43166551	43166641	5e-37	+	43166551	43166641	0	1	90,	0	-36.3	-35.1	1.34
ENSG00000164008.13	chr1	43232939	43235408	1.3e-09	+	43232939	43235408	0	2	356,60,	0,2409	-8.87	-7.96	12.9
ENSG00000164008.13	chr1	43240904	43241231	1.6e-51	+	43240904	43241231	0	1	327,	0	-50.8	-49.6	6.24
ENSG00000164010.13	chr1	43296012	43296103	0.0032	+	43296012	43296103	0	1	91,	0	-2.49	-1.79	5.83
ENSG00000164010.13	chr1	43296311	43296461	0.00011	+	43296311	43296461	0	1	150,	0	-3.96	-3.19	14.2
ENSG00000164011.17	chr1	43316382	43316921	1e-132	+	43316382	43316921	0	2	32,328,	0,211	-132	-131	15.9
ENSG00000164011.17	chr1	43316980	43317579	7.9e-70	+	43316980	43317579	0	1	599,	0	-69.1	-67.7	8.77
ENSG00000186973.10	chr1	43613566	43613654	0.00072	+	43613566	43613654	0	1	88,	0	-3.14	-2.42	11.7
ENSG00000243710.7	chr1	43687840	43689835	2.4e-07	+	43687840	43689835	0	3	126,174,119,	0,654,1876	-6.62	-5.77	22.3
ENSG00000179178.10	chr1	43737937	43738505	2.3e-08	+	43737937	43738505	0	2	73,257,	0,311	-7.63	-6.75	25.4
ENSG00000179178.10	chr1	43738983	43739044	0.0063	+	43738983	43739044	0	1	61,	0	-2.2	-1.52	5.33
ENSG00000179178.10	chr1	43739253	43739374	0.0015	+	43739253	43739374	0	1	121,	0	-2.82	-2.11	10.7
ENSG00000066056.13	chr1	43778039	43778812	2e-16	+	43778039	43778812	0	2	233,7,	0,766	-15.7	-14.7	12.1
ENSG00000066056.13	chr1	43779409	43779469	0.00016	+	43779409	43779469	0	1	60,	0	-3.79	-3.03	13.7
ENSG00000117399.13	chr1	43824691	43825051	1.6e-26	+	43824691	43825051	0	1	360,	0	-25.8	-24.7	11.7
ENSG00000198198.14	chr1	43916074	43916943	6.3e-27	+	43916074	43916943	0	1	869,	0	-26.2	-25.1	6
ENSG00000198198.14	chr1	43917242	43917303	0.0072	+	43917242	43917303	0	1	61,	0	-2.14	-1.47	2.88
ENSG00000229348.1	chr1	43919626	43922294	0.00085	+	43919626	43922294	0	2	98,46,	0,2622	-3.07	-2.35	6.85
ENSG00000142949.16	chr1	43994400	44010829	2e-49	+	43994400	44010829	0	4	27,215,80,128,	0,2146,9468,16301	-48.7	-47.5	39.1
ENSG00000142949.16	chr1	44054658	44057576	4e-87	+	44054658	44057576	0	3	13,582,94,	0,1984,2824	-86.4	-85	6.2
ENSG00000142949.16	chr1	44063558	44063819	2e-23	+	44063558	44063819	0	2	166,75,	0,186	-22.7	-21.7	3.66
ENSG00000142949.16	chr1	44069357	44069807	0	+	44069357	44069807	0	1	450,	0	-774	#NAME?	11.4
ENSG00000142949.16	chr1	44071212	44072009	2.5e-19	+	44071212	44072009	0	2	81,99,	0,698	-18.6	-17.6	1.97
ENSG00000142949.16	chr1	44079193	44079374	1.6e-22	+	44079193	44079374	0	1	181,	0	-21.8	-20.7	2.96
ENSG00000142949.16	chr1	44085523	44085969	4e-48	+	44085523	44085969	0	2	6,204,	0,242	-47.4	-46.1	4.47
ENSG00000142949.16	chr1	44087810	44088021	1.3e-67	+	44087810	44088021	0	1	211,	0	-66.9	-65.5	2.5
ENSG00000066135.12	chr1	44133564	44134854	1.3e-22	+	44133564	44134854	0	2	126,84,	0,1206	-21.9	-20.8	3.14
ENSG00000066135.12	chr1	44137297	44137508	2.5e-13	+	44137297	44137508	0	1	211,	0	-12.6	-11.6	3.8
ENSG00000066135.12	chr1	44170079	44170439	5e-27	+	44170079	44170439	0	1	360,	0	-26.3	-25.2	6.18
ENSG00000126091.19	chr1	44395852	44396211	1.3e-69	+	44395852	44396211	0	1	359,	0	-68.9	-67.5	10.2
ENSG00000126091.19	chr1	44396538	44396837	1.6e-26	+	44396538	44396837	0	1	299,	0	-25.8	-24.7	8.84
ENSG00000117407.16	chr1	44402464	44402853	1.6e-33	+	44402464	44402853	0	1	389,	0	-32.8	-31.6	19.7
ENSG00000117408.10	chr1	44412610	44413059	6.3e-93	+	44412610	44413059	0	1	449,	0	-92.2	-90.7	25.9
ENSG00000117408.10	chr1	44413178	44415105	4e-11	+	44413178	44415105	0	2	178,62,	0,1865	-10.4	-9.52	5.33
ENSG00000117408.10	chr1	44415164	44418975	1e-128	+	44415164	44418975	0	2	661,87,	0,3724	-128	-126	23.7
ENSG00000117408.10	chr1	44419064	44422269	4e-81	+	44419064	44422269	0	3	91,141,38,	0,2927,3167	-80.4	-79	32.4
ENSG00000132768.13	chr1	44435701	44436274	1e-164	+	44435701	44436274	0	2	293,7,	0,566	-164	-162	8.64
ENSG00000132768.13	chr1	44437944	44438294	6.3e-73	+	44437944	44438294	0	2	62,208,	0,142	-72.2	-70.8	4.33
ENSG00000117410.13	chr1	44440610	44440851	4e-14	+	44440610	44440851	0	1	241,	0	-13.4	-12.4	4.48
ENSG00000117411.16	chr1	44445151	44445272	0.0015	+	44445151	44445272	0	1	121,	0	-2.82	-2.11	10.7
ENSG00000117411.16	chr1	44446279	44446894	2.2e-07	+	44446279	44446894	0	2	7,114,	0,501	-6.65	-5.79	3.59
ENSG00000117411.16	chr1	44446982	44447378	3.2e-16	+	44446982	44447378	0	2	163,18,	0,378	-15.5	-14.5	2.28
ENSG00000117411.16	chr1	44455973	44456513	0	+	44455973	44456513	0	1	540,	0	-2130	#NAME?	25.6
ENSG00000159214.12	chr1	44457499	44457739	1.1e-08	+	44457499	44457739	0	1	240,	0	-7.97	-7.09	26.4
ENSG00000159214.12	chr1	44457917	44458068	2.3e-05	+	44457917	44458068	0	1	151,	0	-4.64	-3.84	5.75
ENSG00000178028.13	chr1	44679126	44679456	3.2e-21	+	44679126	44679456	0	1	330,	0	-20.5	-19.4	37
ENSG00000178028.13	chr1	44684735	44686058	1e-169	+	44684735	44686058	0	4	178,72,99,370,	0,342,716,953	-169	-167	9.54
ENSG00000187147.17	chr1	44877784	44877845	0.0046	+	44877784	44877845	0	1	61,	0	-2.34	-1.66	2.66
ENSG00000187147.17	chr1	45079968	45092072	0.00079	+	45079968	45092072	0	3	1,46,104,	0,8445,12000	-3.1	-2.37	4.57
ENSG00000187147.17	chr1	45097615	45098407	5e-47	+	45097615	45098407	0	3	269,151,91,	0,291,701	-46.3	-45	25.4
ENSG00000187147.17	chr1	45098495	45101898	9.3e-09	+	45098495	45101898	0	3	72,122,197,	0,2721,3206	-8.03	-7.14	2.79
ENSG00000187147.17	chr1	45110303	45114014	1.3e-36	+	45110303	45114014	0	5	163,87,56,79,35,	0,363,589,778,3676	-35.9	-34.7	2.45
ENSG00000187147.17	chr1	45115273	45115597	2.5e-30	+	45115273	45115597	0	2	168,43,	0,281	-29.6	-28.5	4.7
ENSG00000142945.12	chr1	45216201	45219486	5e-31	+	45216201	45219486	0	3	35,123,82,	0,2602,3203	-30.3	-29.2	2.86
ENSG00000142945.12	chr1	45228105	45232782	2.5e-48	+	45228105	45232782	0	4	18,114,124,14,	0,111,4392,4663	-47.6	-46.4	2.66
ENSG00000222009.8	chr1	45279042	45280004	1e-106	+	45279042	45280004	0	2	170,695,	0,267	-106	-104	15.4
ENSG00000126088.12	chr1	45477848	45478434	2.6e-06	+	45477848	45478434	0	2	109,72,	0,514	-5.58	-4.75	10.7
ENSG00000126088.12	chr1	45478493	45478969	1e-235	+	45478493	45478969	0	2	198,162,	0,314	-235	-234	6.34
ENSG00000126088.12	chr1	45480407	45480558	2.3e-06	+	45480407	45480558	0	1	151,	0	-5.64	-4.82	1.42
ENSG00000281912.1	chr1	45769761	45769972	3.5e-05	+	45769761	45769972	0	1	211,	0	-4.45	-3.66	15.7
ENSG00000186603.5	chr1	45792635	45792755	0.0045	+	45792635	45792755	0	1	120,	0	-2.35	-1.67	9.13
ENSG00000132773.11	chr1	45805847	45806087	2.5e-18	+	45805847	45806087	0	1	240,	0	-17.6	-16.6	5.54
ENSG00000132773.11	chr1	45808812	45809230	1e-117	+	45808812	45809230	0	1	418,	0	-117	-116	7.8
ENSG00000117448.13	chr1	46016481	46016780	4e-24	+	46016481	46016780	0	1	299,	0	-23.4	-22.3	3.32
ENSG00000132780.16	chr1	46049682	46054398	1e-95	+	46049682	46054398	0	2	195,76,	0,4640	-95	-93.5	3.8
ENSG00000132780.16	chr1	46054547	46070623	1e-188	+	46054547	46070623	0	6	73,48,80,73,111,35,	0,2347,5818,11509,13379,16041	-188	-186	5.79
ENSG00000132780.16	chr1	46073057	46073538	1e-195	+	46073057	46073538	0	1	481,	0	-195	-193	8.33
ENSG00000132780.16	chr1	46073686	46075009	6.3e-28	+	46073686	46075009	0	2	323,38,	0,1285	-27.2	-26.1	3.58
ENSG00000132780.16	chr1	46083117	46083238	7.2e-08	+	46083117	46083238	0	1	121,	0	-7.14	-6.27	1.29
ENSG00000132780.16	chr1	46084275	46084456	2.3e-08	+	46084275	46084456	0	1	181,	0	-7.63	-6.75	2.26
ENSG00000086015.20	chr1	46269318	46269528	1e-07	+	46269318	46269528	0	1	210,	0	-7	-6.13	13.7
ENSG00000086015.20	chr1	46497103	46497995	5.9e-10	+	46497103	46497995	0	2	154,146,	0,746	-9.23	-8.32	2.62
ENSG00000086015.20	chr1	46500268	46501796	1e-283	+	46500268	46501796	0	1	1528,	0	-283	-281	21.3
ENSG00000171357.5	chr1	46669274	46685827	1.3e-06	+	46669274	46685827	0	2	22,457,	0,16096	-5.88	-5.05	11.4
ENSG00000173660.11	chr1	46769302	46774882	0	+	46769302	46774882	0	2	190,110,	0,5470	-747	#NAME?	7.36
ENSG00000117481.10	chr1	46827472	46827563	0.00065	+	46827472	46827563	0	1	91,	0	-3.19	-2.45	1.82
ENSG00000224805.2	chr1	47644978	47645552	3.5e-05	+	47644978	47645552	0	2	132,13,	0,561	-4.45	-3.66	14.7
ENSG00000186564.5	chr1	47902257	47902408	1.5e-05	+	47902257	47902408	0	1	151,	0	-4.82	-4.02	7.27
ENSG00000117834.12	chr1	48688356	48690450	2e-16	+	48688356	48690450	0	2	214,55,	0,2039	-15.7	-14.7	6.09
ENSG00000117834.12	chr1	48713032	48713391	1e-13	+	48713032	48713391	0	1	359,	0	-13	-12	2
ENSG00000123080.10	chr1	51434415	51435252	7.9e-92	+	51434415	51435252	0	1	837,	0	-91.1	-89.6	22.2
ENSG00000123080.10	chr1	51435371	51435685	2e-11	+	51435371	51435685	0	2	200,70,	0,244	-10.7	-9.73	3.7
ENSG00000123080.10	chr1	51436162	51439887	1.6e-27	+	51436162	51439887	0	2	7,323,	0,3402	-26.8	-25.7	4.45
ENSG00000123091.4	chr1	51702239	51702419	3.3e-09	+	51702239	51702419	0	1	180,	0	-8.48	-7.59	3.21
ENSG00000123091.4	chr1	51735753	51737046	1e-129	+	51735753	51737046	0	2	44,224,	0,1069	-129	-127	5.28
ENSG00000227070.1	chr1	51983980	52026587	3.6e-07	+	51983980	52026587	0	2	175,34,	0,42573	-6.44	-5.59	5.67
ENSG00000117859.18	chr1	52195363	52205869	1e-105	+	52195363	52205869	0	3	18,317,55,	0,116,10451	-105	-104	18.1
ENSG00000117859.18	chr1	52253159	52253446	1.7e-07	+	52253159	52253446	0	2	1,60,	0,227	-6.77	-5.92	1.52
ENSG00000223390.1	chr1	52499150	52499414	5.8e-07	+	52499150	52499414	0	1	264,	0	-6.24	-5.4	11.9
ENSG00000134717.17	chr1	52552272	52552464	5.1e-05	+	52552272	52552464	0	2	10,81,	0,111	-4.29	-3.51	1.37
ENSG00000157077.14	chr1	52704074	52704464	0.00016	+	52704074	52704464	0	1	390,	0	-3.8	-3.04	2.3
ENSG00000272100.1	chr1	52819158	52819438	1e-114	+	52819158	52819438	0	1	280,	0	-114	-113	16.4
ENSG00000134748.12	chr1	52878224	52882380	1e-235	+	52878224	52882380	0	6	72,113,27,98,49,61,	0,1326,2068,2209,2785,4095	-235	-233	6.92
ENSG00000134748.12	chr1	52883517	52883697	2e-13	+	52883517	52883697	0	1	180,	0	-12.7	-11.8	4.08
ENSG00000157184.5	chr1	53662488	53662668	2.5e-06	+	53662488	53662668	0	1	180,	0	-5.6	-4.77	4.71
ENSG00000157184.5	chr1	53676135	53676404	7.9e-38	+	53676135	53676404	0	1	269,	0	-37.1	-35.9	5.21
ENSG00000157184.5	chr1	53676522	53676821	1.6e-31	+	53676522	53676821	0	1	299,	0	-30.8	-29.6	4.61
ENSG00000157184.5	chr1	53676940	53679123	4e-18	+	53676940	53679123	0	2	51,188,	0,1995	-17.4	-16.4	3.75
ENSG00000211452.10	chr1	54357901	54360109	4.2e-09	+	54357901	54360109	0	2	48,250,	0,1958	-8.38	-7.49	3.55
ENSG00000116212.14	chr1	54413652	54417895	4e-18	+	54413652	54417895	0	2	2,237,	0,4006	-17.4	-16.4	2.8
ENSG00000116212.14	chr1	54428015	54433603	1e-36	+	54428015	54433603	0	3	67,85,266,	0,3953,5322	-36	-34.8	2.94
ENSG00000116205.10	chr1	54519319	54519875	1e-06	+	54519319	54519875	0	2	112,69,	0,487	-5.99	-5.16	3.47
ENSG00000116205.10	chr1	54562047	54562377	7.9e-22	+	54562047	54562377	0	1	330,	0	-21.1	-20	7.73
ENSG00000116221.15	chr1	54665879	54666210	1e-135	+	54665879	54666210	0	1	331,	0	-135	-133	6.96
ENSG00000116221.15	chr1	54686372	54686463	0.00062	+	54686372	54686463	0	1	91,	0	-3.21	-2.48	6.09
ENSG00000162390.17	chr1	55072861	55073628	3.4e-05	+	55072861	55073628	0	2	77,14,	0,753	-4.47	-3.68	2.42
ENSG00000162390.17	chr1	55074725	55075625	1.6e-27	+	55074725	55075625	0	1	900,	0	-26.8	-25.7	6.09
ENSG00000162390.17	chr1	55100460	55100641	0.0032	+	55100460	55100641	0	1	181,	0	-2.49	-1.79	5.83
ENSG00000184313.19	chr1	55164680	55164981	1e-168	+	55164680	55164981	0	1	301,	0	-168	-166	27.4
ENSG00000271723.5	chr1	55207352	55207921	1e-108	+	55207352	55207921	0	1	569,	0	-108	-107	7.36
ENSG00000243725.6	chr1	55207343	55207942	1e-109	+	55207343	55207942	0	1	599,	0	-109	-108	7.39
ENSG00000242396.1	chr1	55352604	55353473	7.9e-42	+	55352604	55353473	0	2	204,113,	0,756	-41.1	-39.8	7.72
ENSG00000162399.6	chr1	55474101	55474252	0.0031	+	55474101	55474252	0	1	151,	0	-2.51	-1.81	9.64
ENSG00000169174.10	chr1	55505220	55509645	1e-110	+	55505220	55509645	0	2	497,130,	0,4295	-110	-108	46.5
ENSG00000169174.10	chr1	55521797	55523817	5e-16	+	55521797	55523817	0	3	65,184,109,	0,1206,1911	-15.3	-14.3	4.94
ENSG00000169174.10	chr1	55525212	55529094	3.2e-39	+	55525212	55529094	0	3	124,182,53,	0,1835,3829	-38.5	-37.3	8.26
ENSG00000169174.10	chr1	55529301	55529750	2e-19	+	55529301	55529750	0	1	449,	0	-18.7	-17.7	4.37
ENSG00000169174.10	chr1	55529838	55530346	6.3e-54	+	55529838	55530346	0	1	508,	0	-53.2	-51.9	4.65
ENSG00000162409.10	chr1	57111054	57111115	0.00049	+	57111054	57111115	0	1	61,	0	-3.31	-2.57	12.2
ENSG00000157131.10	chr1	57378239	57383596	1e-89	+	57378239	57383596	0	2	59,359,	0,4998	-89	-87.6	10
ENSG00000162599.15	chr1	61554025	61554236	4.5e-09	+	61554025	61554236	0	1	211,	0	-8.35	-7.46	4.44
ENSG00000162599.15	chr1	61920977	61921038	0.0035	+	61920977	61921038	0	1	61,	0	-2.45	-1.76	2.4
ENSG00000162599.15	chr1	61921247	61921367	0.00095	+	61921247	61921367	0	1	120,	0	-3.02	-2.3	1.94
ENSG00000132849.19	chr1	62330123	62330970	7.9e-28	+	62330123	62330970	0	2	182,58,	0,789	-27.1	-26	14.6
ENSG00000132849.19	chr1	62331209	62340991	0.00081	+	62331209	62340991	0	2	74,77,	0,9705	-3.09	-2.36	9.13
ENSG00000162607.12	chr1	62902536	62905501	1e-111	+	62902536	62905501	0	2	535,32,	0,2933	-111	-109	13.3
ENSG00000162607.12	chr1	62910557	62910797	6.3e-32	+	62910557	62910797	0	1	240,	0	-31.2	-30	3.16
ENSG00000235545.1	chr1	63154152	63175347	1.1e-05	+	63154152	63175347	0	2	171,39,	0,21156	-4.97	-4.16	8.63
ENSG00000079739.15	chr1	64058976	64059737	6.3e-55	+	64058976	64059737	0	2	429,258,	0,503	-54.2	-52.9	22.3
ENSG00000079739.15	chr1	64125348	64125588	5e-21	+	64125348	64125588	0	1	240,	0	-20.3	-19.2	2.2
ENSG00000185483.11	chr1	64239752	64239993	1.6e-13	+	64239752	64239993	0	1	241,	0	-12.8	-11.8	40.6
ENSG00000185483.11	chr1	64643224	64643434	0.002	+	64643224	64643434	0	1	210,	0	-2.7	-1.99	5.58
ENSG00000185483.11	chr1	64644692	64644903	1.1e-05	+	64644692	64644903	0	1	211,	0	-4.95	-4.14	17.3
ENSG00000162437.14	chr1	65243479	65243719	4.7e-10	+	65243479	65243719	0	1	240,	0	-9.33	-8.42	4.37
ENSG00000162437.14	chr1	65298645	65298795	5.9e-07	+	65298645	65298795	0	1	150,	0	-6.23	-5.39	2.48
ENSG00000162433.14	chr1	65613713	65614189	6.3e-43	+	65613713	65614189	0	2	27,304,	0,172	-42.2	-41	5.44
ENSG00000116675.15	chr1	65858115	65858326	1.6e-13	+	65858115	65858326	0	1	211,	0	-12.8	-11.8	12.7
ENSG00000198160.14	chr1	67390607	67391864	4.8e-06	+	67390607	67391864	0	2	171,40,	0,1217	-5.32	-4.5	7.1
ENSG00000198160.14	chr1	67450435	67450556	0.00013	+	67450435	67450556	0	1	121,	0	-3.88	-3.12	2.1
ENSG00000116717.11	chr1	68150863	68151450	7.9e-97	+	68150863	68151450	0	2	358,92,	0,495	-96.1	-94.6	25.7
ENSG00000116717.11	chr1	68151629	68151900	1.3e-29	+	68151629	68151900	0	1	271,	0	-28.9	-27.7	4.74
ENSG00000116717.11	chr1	68151959	68152260	2.5e-83	+	68151959	68152260	0	1	301,	0	-82.6	-81.2	7.86
ENSG00000116717.11	chr1	68153451	68153721	1e-107	+	68153451	68153721	0	1	270,	0	-107	-105	3.23
ENSG00000116754.13	chr1	70687192	70687463	1.3e-12	+	70687192	70687463	0	1	271,	0	-11.9	-10.9	4.25
ENSG00000116754.13	chr1	70710383	70712478	6e-10	+	70710383	70712478	0	2	115,66,	0,2029	-9.22	-8.31	1.76
ENSG00000116754.13	chr1	70716085	70716550	5e-31	+	70716085	70716550	0	2	101,260,	0,205	-30.3	-29.2	2.23
ENSG00000162623.15	chr1	75198835	75199835	6.3e-27	+	75198835	75199835	0	2	267,34,	0,966	-26.2	-25.1	3.22
ENSG00000117054.13	chr1	76190151	76190211	0.0091	+	76190151	76190211	0	1	60,	0	-2.04	-1.38	8.12
ENSG00000117054.13	chr1	76190390	76198228	1.3e-09	+	76190390	76198228	0	3	112,100,28,	0,3683,7810	-8.87	-7.97	3.86
ENSG00000232015.2	chr1	78319039	78319495	0.00055	+	78319039	78319495	0	2	90,78,	0,378	-3.26	-2.53	1.58
ENSG00000162616.8	chr1	78478781	78478901	2.7e-05	+	78478781	78478901	0	1	120,	0	-4.57	-3.78	2.49
ENSG00000137960.5	chr1	78511686	78511896	2.5e-08	+	78511686	78511896	0	1	210,	0	-7.6	-6.73	9.64
ENSG00000117114.19	chr1	82408869	82409229	2.5e-16	+	82408869	82409229	0	1	360,	0	-15.6	-14.6	7.01
ENSG00000117114.19	chr1	82456143	82456653	5e-30	+	82456143	82456653	0	1	510,	0	-29.3	-28.2	7.96
ENSG00000227288.3	chr1	81967568	81967957	2.8e-08	+	81967568	81967957	0	1	389,	0	-7.56	-6.68	3.31
ENSG00000142875.19	chr1	84543804	84610003	2e-15	+	84543804	84610003	0	2	250,50,	0,66149	-14.7	-13.7	28.4
ENSG00000117133.10	chr1	84944941	84946656	2.5e-81	+	84944941	84946656	0	2	251,18,	0,1697	-80.6	-79.2	9.4
ENSG00000142871.15	chr1	86048477	86048897	6.3e-11	+	86048477	86048897	0	1	420,	0	-10.2	-9.31	3.26
ENSG00000097033.14	chr1	87170312	87170462	0.0017	+	87170312	87170462	0	1	150,	0	-2.76	-2.05	1.96
ENSG00000153936.16	chr1	87380330	87380840	1e-183	+	87380330	87380840	0	1	510,	0	-183	-181	16.9
ENSG00000153936.16	chr1	87570289	87570499	3.2e-11	+	87570289	87570499	0	1	210,	0	-10.5	-9.54	1.86
ENSG00000143013.12	chr1	87794359	87796911	7.9e-11	+	87794359	87796911	0	2	568,2,	0,2550	-10.1	-9.18	15.2
ENSG00000065243.18	chr1	89149964	89150175	1.6e-08	+	89149964	89150175	0	1	211,	0	-7.8	-6.92	25.9
ENSG00000065243.18	chr1	89298999	89299270	5e-21	+	89298999	89299270	0	1	271,	0	-20.3	-19.2	5.7
ENSG00000197147.12	chr1	90048379	90048470	0.0014	+	90048379	90048470	0	1	91,	0	-2.86	-2.15	2.42
ENSG00000197147.12	chr1	90048559	90048859	1.2e-08	+	90048559	90048859	0	1	300,	0	-7.93	-7.05	4.02
ENSG00000197147.12	chr1	90049726	90050206	2e-16	+	90049726	90050206	0	1	480,	0	-15.7	-14.7	7.51
ENSG00000171492.14	chr1	90399384	90399655	3.2e-18	+	90399384	90399655	0	1	271,	0	-17.5	-16.5	3.56
ENSG00000171492.14	chr1	90400013	90400703	3.2e-23	+	90400013	90400703	0	1	690,	0	-22.5	-21.4	4.45
ENSG00000171492.14	chr1	90400821	90401212	0	+	90400821	90401212	0	1	391,	0	-773	#NAME?	38.2
ENSG00000215873.2	chr1	91794424	91794601	0.0006	+	91794424	91794601	0	1	177,	0	-3.22	-2.49	10.7
ENSG00000097046.12	chr1	91989647	91989827	3e-06	+	91989647	91989827	0	1	180,	0	-5.52	-4.7	2.83
ENSG00000143033.17	chr1	93544821	93546525	7.9e-16	+	93544821	93546525	0	2	267,4,	0,1700	-15.1	-14.1	3.65
ENSG00000143033.17	chr1	93602358	93602659	7.9e-35	+	93602358	93602659	0	1	301,	0	-34.1	-33	4.21
ENSG00000122483.17	chr1	93645685	93646135	1.3e-20	+	93645685	93646135	0	1	450,	0	-19.9	-18.8	45.2
ENSG00000122483.17	chr1	93646254	93646435	2.8e-07	+	93646254	93646435	0	1	181,	0	-6.56	-5.7	8.12
ENSG00000117505.12	chr1	93811534	93812345	1.6e-13	+	93811534	93812345	0	1	811,	0	-12.8	-11.9	8.29
ENSG00000137942.16	chr1	93913687	93965089	4e-35	+	93913687	93965089	0	2	175,65,	0,51337	-34.4	-33.2	4.52
ENSG00000224093.5	chr1	94064520	94065046	3.2e-16	+	94064520	94065046	0	2	27,329,	0,197	-15.5	-14.4	4.62
ENSG00000224093.5	chr1	94067809	94070982	2e-16	+	94067809	94070982	0	2	188,20,	0,3153	-15.7	-14.7	2.69
ENSG00000260464.1	chr1	94312908	94313029	0.0065	+	94312908	94313029	0	1	121,	0	-2.19	-1.52	8.63
ENSG00000260464.1	chr1	94313537	94313717	1.7e-05	+	94313537	94313717	0	1	180,	0	-4.78	-3.98	16.7
ENSG00000271092.5	chr1	95696517	95710298	1e-178	+	95696517	95710298	0	2	33,532,	0,13249	-178	-176	17.8
ENSG00000122481.16	chr1	95699710	95702980	1e-21	+	95699710	95702980	0	2	161,77,	0,3193	-21	-19.9	14.2
ENSG00000122481.16	chr1	95705442	95711648	1e-175	+	95705442	95711648	0	3	23,505,35,	0,4324,6171	-175	-173	17
ENSG00000099260.10	chr1	100154536	100155317	1e-78	+	100154536	100155317	0	1	781,	0	-78	-76.6	4.05
ENSG00000156875.13	chr1	100503652	100503861	2.5e-19	+	100503652	100503861	0	1	209,	0	-18.6	-17.5	7.2
ENSG00000137996.12	chr1	100731851	100732104	6.6e-05	+	100731851	100732104	0	2	125,25,	0,228	-4.18	-3.4	2.35
ENSG00000273204.1	chr1	101360569	101360712	0.00016	+	101360569	101360712	0	1	143,	0	-3.79	-3.03	13.7
ENSG00000269175.1	chr1	101455937	101456116	1.8e-08	+	101455937	101456116	0	1	179,	0	-7.75	-6.87	2.1
ENSG00000233184.6	chr1	101491433	101529192	6.3e-12	+	101491433	101529192	0	2	184,26,	0,37733	-11.2	-10.2	17.8
ENSG00000215869.4	chr1	104616041	104616159	1.6e-08	+	104616041	104616159	0	1	118,	0	-7.8	-6.92	25.9
ENSG00000237480.2	chr1	106509632	106509722	0.0065	+	106509632	106509722	0	1	90,	0	-2.19	-1.52	8.63
ENSG00000198890.7	chr1	107599300	107600608	0	+	107599300	107600608	0	1	1308,	0	#NAME?	#NAME?	72.4
ENSG00000260879.1	chr1	108742577	108742784	9.1e-07	+	108742577	108742784	0	1	207,	0	-6.04	-5.2	6.72
ENSG00000134186.11	chr1	109235034	109235275	2.5e-23	+	109235034	109235275	0	1	241,	0	-22.6	-21.5	5.09
ENSG00000134186.11	chr1	109241966	109242266	2.5e-25	+	109241966	109242266	0	1	300,	0	-24.6	-23.5	2.41
ENSG00000134186.11	chr1	109242535	109242596	0.00069	+	109242535	109242596	0	1	61,	0	-3.16	-2.43	1.42
ENSG00000121957.12	chr1	109472427	109472548	9.1e-08	+	109472427	109472548	0	1	121,	0	-7.04	-6.17	2.88
ENSG00000031698.12	chr1	109756539	109766621	2e-96	+	109756539	109766621	0	3	211,607,22,	0,629,10060	-95.7	-94.2	8.03
ENSG00000031698.12	chr1	109780401	109780761	0	+	109780401	109780761	0	1	360,	0	-328	#NAME?	3.7
ENSG00000143126.7	chr1	109792760	109793690	1e-87	+	109792760	109793690	0	1	930,	0	-87	-85.5	15.2
ENSG00000143126.7	chr1	109793839	109794229	1.6e-18	+	109793839	109794229	0	1	390,	0	-17.8	-16.7	5.1
ENSG00000143126.7	chr1	109794318	109794589	1.6e-22	+	109794318	109794589	0	1	271,	0	-21.8	-20.8	5.51
ENSG00000143126.7	chr1	109794708	109795578	1.6e-39	+	109794708	109795578	0	1	870,	0	-38.8	-37.6	9.2
ENSG00000143126.7	chr1	109795637	109801309	1e-12	+	109795637	109801309	0	2	374,256,	0,5416	-12	-11.1	6.72
ENSG00000143126.7	chr1	109815236	109815417	4e-11	+	109815236	109815417	0	1	181,	0	-10.4	-9.44	6.22
ENSG00000143126.7	chr1	109815506	109815944	5e-38	+	109815506	109815944	0	2	143,157,	0,281	-37.3	-36.1	7.2
ENSG00000143126.7	chr1	109816213	109816424	3.5e-05	+	109816213	109816424	0	1	211,	0	-4.45	-3.66	9.13
ENSG00000143126.7	chr1	109816872	109817473	1e-133	+	109816872	109817473	0	1	601,	0	-133	-132	29.7
ENSG00000162650.15	chr1	110029786	110030326	1.2e-07	+	110029786	110030326	0	2	53,187,	0,353	-6.92	-6.06	4.21
ENSG00000162650.15	chr1	110033928	110034228	1e-11	+	110033928	110034228	0	1	300,	0	-11	-10.1	6.31
ENSG00000174151.14	chr1	110038521	110038881	9.1e-07	+	110038521	110038881	0	1	360,	0	-6.04	-5.2	6.09
ENSG00000065135.8	chr1	110091262	110116401	3.2e-36	+	110091262	110116401	0	2	198,43,	0,25096	-35.5	-34.3	2.99
ENSG00000065135.8	chr1	110135029	110135270	1e-26	+	110135029	110135270	0	1	241,	0	-26	-24.9	3.3
ENSG00000116337.15	chr1	110162502	110163313	4e-23	+	110162502	110163313	0	3	398,44,38,	0,727,773	-22.4	-21.3	3.55
ENSG00000116337.15	chr1	110166643	110168260	1e-122	+	110166643	110168260	0	3	68,131,41,	0,1281,1576	-122	-120	16.5
ENSG00000116337.15	chr1	110168717	110169374	3.2e-58	+	110168717	110169374	0	2	363,27,	0,630	-57.5	-56.2	8.86
ENSG00000116337.15	chr1	110170764	110170885	4.8e-06	+	110170764	110170885	0	1	121,	0	-5.32	-4.5	1.51
ENSG00000168765.15	chr1	110198732	110199349	2e-16	+	110198732	110199349	0	2	315,16,	0,601	-15.7	-14.7	4.26
ENSG00000168765.15	chr1	110207697	110207998	1.6e-50	+	110207697	110207998	0	1	301,	0	-49.8	-48.5	9.07
ENSG00000213366.12	chr1	110210673	110211096	0.0017	+	110210673	110211096	0	2	100,50,	0,373	-2.77	-2.06	3.65
ENSG00000261055.1	chr1	110438834	110439134	1.6e-23	+	110438834	110439134	0	1	300,	0	-22.8	-21.7	70
ENSG00000184371.13	chr1	110453450	110453630	2.8e-06	+	110453450	110453630	0	1	180,	0	-5.55	-4.73	10.9
ENSG00000184371.13	chr1	110465146	110466690	1e-162	+	110465146	110466690	0	2	25,903,	0,641	-162	-161	22.6
ENSG00000184371.13	chr1	110466749	110467803	0.00022	+	110466749	110467803	0	3	63,53,35,	0,648,1019	-3.65	-2.89	1.94
ENSG00000184371.13	chr1	110469320	110472746	0	+	110469320	110472746	0	2	45,1273,	0,2153	#NAME?	#NAME?	50.8
ENSG00000168710.17	chr1	110527397	110527667	7.9e-13	+	110527397	110527667	0	1	270,	0	-12.1	-11.2	4.74
ENSG00000143093.14	chr1	110596317	110596706	1e-157	+	110596317	110596706	0	1	389,	0	-157	-155	8.67
ENSG00000116396.13	chr1	110766356	110766567	8.7e-05	+	110766356	110766567	0	1	211,	0	-4.06	-3.29	8.63
ENSG00000162775.14	chr1	110881217	110881308	0.0031	+	110881217	110881308	0	1	91,	0	-2.51	-1.81	9.64
ENSG00000162775.14	chr1	110882145	110883223	5e-96	+	110882145	110883223	0	1	1078,	0	-95.3	-93.9	11.6
ENSG00000162775.14	chr1	110883491	110884929	1.3e-66	+	110883491	110884929	0	1	1438,	0	-65.9	-64.5	9.89
ENSG00000224699.8	chr1	110950174	110950355	2.4e-06	+	110950174	110950355	0	1	181,	0	-5.62	-4.79	4.38
ENSG00000273010.1	chr1	111506582	111506762	3.5e-07	+	111506582	111506762	0	1	180,	0	-6.45	-5.6	21.8
ENSG00000116459.10	chr1	111991635	111991935	4e-22	+	111991635	111991935	0	1	300,	0	-21.4	-20.3	16.2
ENSG00000227811.2	chr1	112288733	112288941	1.1e-05	+	112288733	112288941	0	1	208,	0	-4.97	-4.16	8.12
ENSG00000064703.11	chr1	112308601	112309470	2e-28	+	112308601	112309470	0	1	869,	0	-27.7	-26.6	4.82
ENSG00000064703.11	chr1	112309529	112309650	0.00017	+	112309529	112309650	0	1	121,	0	-3.76	-3	2.13
ENSG00000143079.14	chr1	112998603	112998963	1.6e-30	+	112998603	112998963	0	1	360,	0	-29.8	-28.6	10.5
ENSG00000143079.14	chr1	112999712	113000042	3.6e-08	+	112999712	113000042	0	1	330,	0	-7.44	-6.57	3.93
ENSG00000116489.12	chr1	113161794	113162124	1.3e-21	+	113161794	113162124	0	1	330,	0	-20.9	-19.8	19.5
ENSG00000155363.18	chr1	113217091	113217519	5.2e-05	+	113217091	113217519	0	2	260,161,	0,267	-4.28	-3.5	3.81
ENSG00000226419.7	chr1	113499066	113499487	5e-17	+	113499066	113499487	0	1	421,	0	-16.3	-15.3	5.58
ENSG00000226419.7	chr1	113499606	113499817	6.5e-07	+	113499606	113499817	0	1	211,	0	-6.19	-5.35	11.9
ENSG00000198799.11	chr1	113666558	113666888	1.3e-16	+	113666558	113666888	0	1	330,	0	-15.9	-14.9	4.76
ENSG00000081026.18	chr1	113933370	113933521	1.7e-06	+	113933370	113933521	0	1	151,	0	-5.78	-4.95	19.8
ENSG00000081026.18	chr1	113933640	113933760	0.0045	+	113933640	113933760	0	1	120,	0	-2.35	-1.67	9.13
ENSG00000081026.18	chr1	114184596	114184986	1e-40	+	114184596	114184986	0	1	390,	0	-40	-38.8	21.3
ENSG00000081026.18	chr1	114226357	114226598	5e-12	+	114226357	114226598	0	1	241,	0	-11.3	-10.3	6.91
ENSG00000118655.4	chr1	114454141	114454649	7.9e-89	+	114454141	114454649	0	1	508,	0	-88.1	-86.6	14.4
ENSG00000118655.4	chr1	114454708	114455007	1.6e-17	+	114454708	114455007	0	1	299,	0	-16.8	-15.8	4.11
ENSG00000163349.21	chr1	114472439	114473185	2.2e-08	+	114472439	114473185	0	2	122,59,	0,687	-7.65	-6.77	14.7
ENSG00000163349.21	chr1	114483410	114483800	3.2e-27	+	114483410	114483800	0	1	390,	0	-26.5	-25.4	6.26
ENSG00000116774.11	chr1	114522996	114523234	4e-12	+	114522996	114523234	0	1	238,	0	-11.4	-10.5	3.02
ENSG00000116774.11	chr1	114523560	114524214	1e-30	+	114523560	114524214	0	1	654,	0	-30	-28.9	8.66
ENSG00000173218.14	chr1	116194074	116206507	1e-224	+	116194074	116206507	0	3	31,133,226,	0,8187,12207	-224	-222	23.6
ENSG00000173218.14	chr1	116228016	116228107	0.0031	+	116228016	116228107	0	1	91,	0	-2.51	-1.81	1.64
ENSG00000173218.14	chr1	116233757	116233907	0.00066	+	116233757	116233907	0	1	150,	0	-3.18	-2.45	2.09
ENSG00000173218.14	chr1	116234086	116234356	1.6e-20	+	116234086	116234356	0	1	270,	0	-19.8	-18.7	5.07
ENSG00000173212.4	chr1	116670119	116670799	0.0015	+	116670119	116670799	0	2	146,34,	0,646	-2.82	-2.11	10.7
ENSG00000235933.1	chr1	116706904	116708332	2e-15	+	116706904	116708332	0	2	60,324,	0,1104	-14.7	-13.7	10.3
ENSG00000163399.15	chr1	116915956	116916539	1.6e-18	+	116915956	116916539	0	2	189,51,	0,532	-17.8	-16.7	3.35
ENSG00000163399.15	chr1	116943552	116943826	6.3e-29	+	116943552	116943826	0	2	76,75,	0,199	-28.2	-27.1	1.4
ENSG00000134247.9	chr1	117452708	117484351	9.3e-07	+	117452708	117484351	0	2	166,15,	0,31628	-6.03	-5.19	12.2
ENSG00000134247.9	chr1	117492062	117504272	6.3e-30	+	117492062	117504272	0	2	132,408,	0,11802	-29.2	-28	6.72
ENSG00000134247.9	chr1	117527359	117527540	4.9e-06	+	117527359	117527540	0	1	181,	0	-5.31	-4.5	3.42
ENSG00000134247.9	chr1	117529504	117529715	1.6e-12	+	117529504	117529715	0	1	211,	0	-11.8	-10.9	3.74
ENSG00000116830.11	chr1	117603094	117605070	0.00079	+	117603094	117605070	0	2	89,62,	0,1914	-3.1	-2.37	2.93
ENSG00000116830.11	chr1	117617697	117618476	7.9e-18	+	117617697	117618476	0	1	779,	0	-17.1	-16.1	5.98
ENSG00000198162.12	chr1	117910070	117910280	6.3e-13	+	117910070	117910280	0	1	210,	0	-12.2	-11.2	19.8
ENSG00000198162.12	chr1	117910459	117910699	1e-14	+	117910459	117910699	0	1	240,	0	-14	-13	4.13
ENSG00000198162.12	chr1	118065717	118065778	0.00054	+	118065717	118065778	0	1	61,	0	-3.27	-2.53	2.44
ENSG00000183508.4	chr1	118165632	118165843	0.00023	+	118165632	118165843	0	1	211,	0	-3.63	-2.88	13.2
ENSG00000183508.4	chr1	118166291	118166532	7.8e-06	+	118166291	118166532	0	1	241,	0	-5.11	-4.3	17.8
ENSG00000065183.15	chr1	118502095	118502186	3.5e-05	+	118502095	118502186	0	1	91,	0	-4.46	-3.67	1.73
ENSG00000231365.5	chr1	119689638	119693448	1.8e-09	+	119689638	119693448	0	3	54,182,33,	0,3549,3777	-8.75	-7.85	3.75
ENSG00000092621.11	chr1	120211966	120262274	1e-39	+	120211966	120262274	0	3	58,277,25,	0,42540,50283	-39	-37.8	15.7
ENSG00000092621.11	chr1	120263768	120264008	1.3e-21	+	120263768	120264008	0	1	240,	0	-20.9	-19.8	1.64
ENSG00000092621.11	chr1	120267033	120272158	1e-136	+	120267033	120272158	0	4	59,55,99,27,	0,2440,2593,5098	-136	-135	2.72
ENSG00000188610.8	chr1	120837964	120839440	0	+	120837964	120839440	0	3	41,388,436,	0,326,1040	#NAME?	#NAME?	62
ENSG00000171943.7	chr1	121115973	121124564	6.3e-11	+	121115973	121124564	0	3	74,129,3,	0,713,8588	-10.2	-9.31	2.78
ENSG00000171943.7	chr1	121129550	121129610	0.0015	+	121129550	121129610	0	1	60,	0	-2.81	-2.1	1.7
ENSG00000231752.5	chr1	121260939	121261059	0.0012	+	121260939	121261059	0	1	120,	0	-2.93	-2.21	9.64
ENSG00000230850.3	chr1	143156555	143157237	4e-93	+	143156555	143157237	0	2	112,128,	0,554	-92.4	-90.9	16.1
ENSG00000196369.6	chr1	143913673	143916014	2.5e-37	+	143913673	143916014	0	3	247,93,315,	0,504,2026	-36.6	-35.4	13.7
ENSG00000162825.12	chr1	144162120	144163674	5e-12	+	144162120	144163674	0	3	53,109,48,	0,767,1506	-11.3	-10.4	7.32
ENSG00000162825.12	chr1	144166897	144168395	1e-11	+	144166897	144168395	0	3	36,109,36,	0,750,1462	-11	-10	6.79
ENSG00000162825.12	chr1	144171624	144173122	4.9e-08	+	144171624	144173122	0	3	49,109,23,	0,763,1475	-7.31	-6.44	3.43
ENSG00000162825.12	chr1	144174818	144175683	4.7e-08	+	144174818	144175683	0	2	46,105,	0,760	-7.33	-6.45	3.3
ENSG00000162825.12	chr1	144178003	144179501	1.3e-11	+	144178003	144179501	0	3	44,109,28,	0,758,1470	-10.9	-9.92	8.2
ENSG00000162825.12	chr1	144181225	144182726	1.2e-08	+	144181225	144182726	0	3	11,109,31,	0,725,1470	-7.91	-7.03	3.58
ENSG00000162825.12	chr1	144185946	144187537	3.2e-16	+	144185946	144187537	0	3	54,109,78,	0,768,1513	-15.5	-14.5	8.37
ENSG00000162825.12	chr1	144190688	144192241	2e-13	+	144190688	144192241	0	3	66,109,36,	0,780,1517	-12.7	-11.7	5.45
ENSG00000162825.12	chr1	144195467	144197058	1e-12	+	144195467	144197058	0	3	49,109,83,	0,763,1508	-12	-11	5.5
ENSG00000162825.12	chr1	144200217	144201714	3.6e-08	+	144200217	144201714	0	3	61,109,10,	0,775,1487	-7.44	-6.57	4.51
ENSG00000162825.12	chr1	144203412	144204997	2.5e-17	+	144203412	144204997	0	3	59,109,73,	0,773,1512	-16.6	-15.5	9.13
ENSG00000162825.12	chr1	144208192	144209689	4.5e-07	+	144208192	144209689	0	3	41,109,30,	0,755,1467	-6.35	-5.5	3.63
ENSG00000162825.12	chr1	144211349	144212877	1.6e-11	+	144211349	144212877	0	3	69,109,33,	0,783,1495	-10.8	-9.84	5.2
ENSG00000162825.12	chr1	144214557	144216054	7.4e-07	+	144214557	144216054	0	3	44,109,27,	0,758,1470	-6.13	-5.29	2.95
ENSG00000162825.12	chr1	144217742	144219295	1e-11	+	144217742	144219295	0	3	42,109,60,	0,756,1493	-11	-10	4.38
ENSG00000162825.12	chr1	144222479	144224061	6.3e-11	+	144222479	144224061	0	3	72,109,59,	0,786,1523	-10.2	-9.3	5.03
ENSG00000231360.2	chr1	144339856	144520879	1e-115	+	144339856	144520879	0	2	542,233,	0,180790	-115	-114	21.7
ENSG00000168614.13	chr1	144827053	144828679	7.9e-22	+	144827053	144828679	0	3	52,109,139,	0,766,1487	-21.1	-20	6.56
ENSG00000168614.13	chr1	144828827	144829067	1.7e-09	+	144828827	144829067	0	1	240,	0	-8.77	-7.87	3.79
ENSG00000264343.5	chr1	145209148	145209418	2.5e-21	+	145209148	145209418	0	1	270,	0	-20.6	-19.5	10.1
ENSG00000213240.8	chr1	145209144	145209413	5e-21	+	145209144	145209413	0	1	269,	0	-20.3	-19.2	10.6
ENSG00000163386.16	chr1	145315033	145316539	2.2e-09	+	145315033	145316539	0	3	43,109,28,	0,757,1478	-8.65	-7.75	3.76
ENSG00000163386.16	chr1	145319740	145321305	2e-14	+	145319740	145321305	0	3	56,109,76,	0,770,1489	-13.7	-12.8	4.66
ENSG00000163386.16	chr1	145324452	145325984	1.1e-07	+	145324452	145325984	0	3	68,109,33,	0,782,1499	-6.94	-6.08	3.09
ENSG00000163386.16	chr1	145329194	145330727	5.8e-10	+	145329194	145330727	0	3	57,109,45,	0,771,1488	-9.24	-8.33	4.1
ENSG00000163386.16	chr1	145333929	145335420	3.4e-07	+	145333929	145335420	0	3	40,109,32,	0,754,1459	-6.47	-5.62	3.67
ENSG00000163386.16	chr1	145338607	145340158	1.8e-09	+	145338607	145340158	0	3	82,109,50,	0,796,1501	-8.75	-7.85	3.08
ENSG00000163386.16	chr1	145343348	145344899	1.3e-13	+	145343348	145344899	0	3	65,109,67,	0,779,1484	-12.9	-12	5.11
ENSG00000163386.16	chr1	145348060	145349587	1.6e-16	+	145348060	145349587	0	3	77,109,25,	0,791,1502	-15.8	-14.8	7.56
ENSG00000163386.16	chr1	145352797	145354336	7.9e-12	+	145352797	145354336	0	3	60,109,42,	0,774,1497	-11.1	-10.2	4.13
ENSG00000163386.16	chr1	145357547	145359043	2e-11	+	145357547	145359043	0	3	42,109,29,	0,756,1467	-10.7	-9.73	6.66
ENSG00000163386.16	chr1	145363781	145365318	5e-16	+	145363781	145365318	0	3	70,109,32,	0,784,1505	-15.3	-14.3	4.38
ENSG00000163386.16	chr1	145366991	145368564	6.3e-14	+	145366991	145368564	0	3	8,109,124,	0,722,1449	-13.2	-12.3	3.9
ENSG00000163386.16	chr1	145368803	145368864	0.0013	+	145368803	145368864	0	1	61,	0	-2.88	-2.16	2.3
ENSG00000271601.3	chr1	145477084	145477264	0.00023	+	145477084	145477264	0	1	180,	0	-3.63	-2.88	13.2
ENSG00000265241.6	chr1	145507595	145508356	0	+	145507595	145508356	0	2	138,341,	0,420	-437	#NAME?	11.5
ENSG00000265241.6	chr1	145508958	145509311	1e-233	+	145508958	145509311	0	2	94,146,	0,207	-233	-231	4.01
ENSG00000131779.10	chr1	145522544	145522871	0	+	145522544	145522871	0	1	327,	0	-347	#NAME?	36.2
ENSG00000265491.4	chr1	145688117	145688238	0.001	+	145688117	145688238	0	1	121,	0	-3	-2.27	1.77
ENSG00000174827.13	chr1	145726917	145748348	6.3e-11	+	145726917	145748348	0	5	131,84,71,212,11,	0,748,16345,20124,21420	-10.2	-9.26	3.29
ENSG00000198658.4	chr1	146076895	146077129	1e-15	+	146076895	146077129	0	1	234,	0	-15	-14	41.1
ENSG00000186275.7	chr1	146423308	146424797	0.0001	+	146423308	146424797	0	3	27,109,14,	0,741,1475	-4	-3.23	3.89
ENSG00000186275.7	chr1	146428059	146429579	9.1e-06	+	146428059	146429579	0	3	41,109,31,	0,755,1489	-5.04	-4.24	4.82
ENSG00000186275.7	chr1	146432841	146434330	5.4e-05	+	146432841	146434330	0	3	24,109,17,	0,738,1472	-4.27	-3.49	4.31
ENSG00000186275.7	chr1	146437592	146439112	2.5e-08	+	146437592	146439112	0	3	38,109,34,	0,752,1486	-7.6	-6.72	10.3
ENSG00000186275.7	chr1	146450100	146451620	5.6e-07	+	146450100	146451620	0	3	50,109,22,	0,764,1498	-6.25	-5.4	4.31
ENSG00000186275.7	chr1	146454906	146456366	0.00026	+	146454906	146456366	0	3	4,109,8,	0,718,1452	-3.58	-2.83	3.38
ENSG00000186275.7	chr1	146459653	146461143	1.2e-05	+	146459653	146461143	0	3	17,109,25,	0,731,1465	-4.93	-4.13	8.37
ENSG00000186275.7	chr1	146464405	146465948	4.9e-10	+	146464405	146465948	0	3	31,109,71,	0,745,1472	-9.31	-8.4	8.32
ENSG00000237188.3	chr1	146644379	146644948	5.2e-09	+	146644379	146644948	0	1	569,	0	-8.28	-7.39	5.44
ENSG00000273071.1	chr1	146644764	146644965	8.5e-09	+	146644764	146644965	0	1	201,	0	-8.07	-7.18	4.63
ENSG00000273071.1	chr1	146646114	146724314	3.6e-05	+	146646114	146724314	0	2	50,37,	0,78163	-4.44	-3.66	2.16
ENSG00000180867.10	chr1	146649721	146649899	2.6e-07	+	146649721	146649899	0	1	178,	0	-6.58	-5.72	7.44
ENSG00000131778.17	chr1	146714439	146724357	0.00021	+	146714439	146724357	0	2	41,80,	0,9838	-3.68	-2.92	1.42
ENSG00000131778.17	chr1	146756163	146758011	3.2e-26	+	146756163	146758011	0	3	9,164,37,	0,837,1811	-25.5	-24.4	1.73
ENSG00000116128.9	chr1	147090758	147090819	0.0028	+	147090758	147090819	0	1	61,	0	-2.55	-1.85	2.65
ENSG00000116128.9	chr1	147091118	147091659	6.3e-61	+	147091118	147091659	0	1	541,	0	-60.2	-58.9	15.4
ENSG00000116128.9	chr1	147092018	147092468	1e-12	+	147092018	147092468	0	1	450,	0	-12	-11.1	5.01
ENSG00000116128.9	chr1	147095915	147096036	0.0002	+	147095915	147096036	0	1	121,	0	-3.69	-2.94	2.27
ENSG00000116128.9	chr1	147096245	147096817	4e-53	+	147096245	147096817	0	2	548,23,	0,549	-52.4	-51.1	13.7
ENSG00000203835.5	chr1	147618730	147618994	5e-12	+	147618730	147618994	0	1	264,	0	-11.3	-10.3	27.4
ENSG00000203835.5	chr1	147621698	147621787	0.0063	+	147621698	147621787	0	1	89,	0	-2.2	-1.52	1.97
ENSG00000223612.3	chr1	148193682	148193856	2.5e-29	+	148193682	148193856	0	1	174,	0	-28.6	-27.5	7.78
ENSG00000266338.6	chr1	148592931	148594499	1.3e-12	+	148592931	148594499	0	3	32,106,103,	0,746,1465	-11.9	-11	4.31
ENSG00000266338.6	chr1	148594707	148594888	4.3e-07	+	148594707	148594888	0	1	181,	0	-6.37	-5.52	3.23
ENSG00000203827.7	chr1	148754979	148756456	1.5e-07	+	148754979	148756456	0	3	28,106,16,	0,742,1461	-6.83	-5.97	5.41
ENSG00000203827.7	chr1	148756754	148756905	0.00065	+	148756754	148756905	0	1	151,	0	-3.19	-2.46	2.37
ENSG00000232527.3	chr1	148928321	148933391	1e-137	+	148928321	148933391	0	3	64,136,101,	0,4463,4969	-137	-136	10.2
ENSG00000232527.3	chr1	148933539	148951385	2e-39	+	148933539	148951385	0	2	40,141,	0,17705	-38.7	-37.5	5.72
ENSG00000277702.1	chr1	148932785	148933368	5e-97	+	148932785	148933368	0	2	135,78,	0,505	-96.3	-94.8	5.6
ENSG00000263590.2	chr1	149287069	149287310	0.00011	+	149287069	149287310	0	1	241,	0	-3.96	-3.19	14.2
ENSG00000263590.2	chr1	149288237	149288418	2.5e-05	+	149288237	149288418	0	1	181,	0	-4.61	-3.82	16.2
ENSG00000235999.1	chr1	149288220	149288399	5.2e-05	+	149288220	149288399	0	1	179,	0	-4.28	-3.5	15.2
ENSG00000275557.1	chr1	149576910	149577068	0.00031	+	149576910	149577068	0	2	81,65,	0,93	-3.51	-2.76	4.82
ENSG00000223759.2	chr1	149673738	149673917	4.3e-05	+	149673738	149673917	0	1	179,	0	-4.37	-3.59	12.7
ENSG00000270882.2	chr1	149804222	149804431	3.2e-15	+	149804222	149804431	0	1	209,	0	-14.5	-13.5	4.78
ENSG00000270882.2	chr1	149805804	149805864	0.00013	+	149805804	149805864	0	1	60,	0	-3.89	-3.13	2.76
ENSG00000272196.2	chr1	149822864	149823191	4e-16	+	149822864	149823191	0	1	327,	0	-15.4	-14.4	5.58
ENSG00000203812.2	chr1	149822844	149823191	7.9e-16	+	149822844	149823191	0	1	347,	0	-15.1	-14.1	5.58
ENSG00000184260.5	chr1	149858704	149858914	1.6e-11	+	149858704	149858914	0	1	210,	0	-10.8	-9.84	3.01
ENSG00000178096.8	chr1	149871136	149871427	5.8e-05	+	149871136	149871427	0	2	147,32,	0,259	-4.24	-3.46	8.63
ENSG00000178096.8	chr1	149871486	149872113	1e-107	+	149871486	149872113	0	1	627,	0	-107	-105	72.4
ENSG00000136631.12	chr1	150039469	150039680	2.9e-08	+	150039469	150039680	0	1	211,	0	-7.54	-6.67	3.33
ENSG00000023902.13	chr1	150123023	150123234	3.8e-10	+	150123023	150123234	0	1	211,	0	-9.42	-8.5	7.61
ENSG00000023902.13	chr1	150129639	150131842	0	+	150129639	150131842	0	2	41,829,	0,1374	#NAME?	#NAME?	79.7
ENSG00000118298.10	chr1	150230241	150230541	6.3e-40	+	150230241	150230541	0	1	300,	0	-39.2	-38	8.29
ENSG00000266472.5	chr1	150266258	150266549	1e-161	+	150266258	150266549	0	2	60,210,	0,81	-161	-159	96.4
ENSG00000163125.15	chr1	150443595	150443686	4.7e-06	+	150443595	150443686	0	1	91,	0	-5.33	-4.51	2.08
ENSG00000163125.15	chr1	150444044	150444404	4e-13	+	150444044	150444404	0	1	360,	0	-12.4	-11.5	3.16
ENSG00000163125.15	chr1	150444523	150444973	5e-68	+	150444523	150444973	0	1	450,	0	-67.3	-65.9	8.27
ENSG00000163125.15	chr1	150445271	150445751	2.5e-50	+	150445271	150445751	0	1	480,	0	-49.6	-48.3	5.49
ENSG00000143374.14	chr1	150471124	150471447	1.3e-05	+	150471124	150471447	0	2	16,75,	0,248	-4.9	-4.09	2.25
ENSG00000143374.14	chr1	150477453	150479785	6.3e-73	+	150477453	150479785	0	3	1,115,394,	0,613,1938	-72.2	-70.8	7.97
ENSG00000143382.13	chr1	150521844	150522466	3.2e-26	+	150521844	150522466	0	2	131,169,	0,453	-25.5	-24.4	15.2
ENSG00000143382.13	chr1	150524599	150525640	5e-13	+	150524599	150525640	0	3	185,58,267,	0,419,774	-12.3	-11.4	27.9
ENSG00000143382.13	chr1	150526020	150526290	1e-19	+	150526020	150526290	0	1	270,	0	-19	-17.9	3.45
ENSG00000225996.2	chr1	150521896	150522456	5e-26	+	150521896	150522456	0	2	79,159,	0,401	-25.3	-24.2	11.5
ENSG00000143379.12	chr1	150923195	150923346	7.2e-08	+	150923195	150923346	0	1	151,	0	-7.14	-6.28	2.64
ENSG00000143379.12	chr1	150933128	150933853	1e-146	+	150933128	150933853	0	2	539,61,	0,664	-146	-145	9.56
ENSG00000143412.9	chr1	150954552	150956461	5e-30	+	150954552	150956461	0	5	303,97,91,97,11,	0,410,1013,1261,1898	-29.3	-28.1	3.55
ENSG00000143363.15	chr1	151006434	151006881	7.9e-71	+	151006434	151006881	0	1	447,	0	-70.1	-68.7	12.6
ENSG00000143443.9	chr1	151020275	151020485	1.4e-09	+	151020275	151020485	0	1	210,	0	-8.86	-7.95	8.37
ENSG00000143443.9	chr1	151021081	151021202	0.0004	+	151021081	151021202	0	1	121,	0	-3.4	-2.65	2.09
ENSG00000213190.3	chr1	151032839	151039715	6.3e-24	+	151032839	151039715	0	2	190,21,	0,6855	-23.2	-22.1	20.5
ENSG00000213190.3	chr1	151039804	151040044	1e-16	+	151039804	151040044	0	1	240,	0	-16	-14.9	9.78
ENSG00000163156.11	chr1	151138558	151139106	1e-31	+	151138558	151139106	0	2	170,160,	0,388	-31	-29.9	6.6
ENSG00000163156.11	chr1	151139345	151139406	1.4e-05	+	151139345	151139406	0	1	61,	0	-4.86	-4.06	2.63
ENSG00000143398.19	chr1	151171335	151171485	5.6e-10	+	151171335	151171485	0	1	150,	0	-9.25	-8.33	2.32
ENSG00000143398.19	chr1	151220518	151220788	5e-43	+	151220518	151220788	0	1	270,	0	-42.3	-41	3.38
ENSG00000159352.15	chr1	151238717	151239098	7.9e-33	+	151238717	151239098	0	2	198,103,	0,278	-32.1	-30.9	2.92
ENSG00000159352.15	chr1	151239654	151239895	2.5e-68	+	151239654	151239895	0	1	241,	0	-67.6	-66.2	1.92
ENSG00000143373.17	chr1	151254243	151257750	5e-14	+	151254243	151257750	0	3	312,129,69,	0,499,3438	-13.3	-12.3	13.7
ENSG00000143373.17	chr1	151258757	151259836	1e-282	+	151258757	151259836	0	1	1079,	0	-282	-280	18.7
ENSG00000143373.17	chr1	151259925	151260675	1e-111	+	151259925	151260675	0	1	750,	0	-111	-110	10.4
ENSG00000143373.17	chr1	151260733	151261065	5.8e-10	+	151260733	151261065	0	2	149,62,	0,270	-9.24	-8.33	2.51
ENSG00000143373.17	chr1	151262158	151262399	7.9e-11	+	151262158	151262399	0	1	241,	0	-10.1	-9.22	2.62
ENSG00000143373.17	chr1	151262977	151263608	4e-33	+	151262977	151263608	0	2	72,438,	0,193	-32.4	-31.2	6.25
ENSG00000143373.17	chr1	151263996	151264177	1.4e-07	+	151263996	151264177	0	1	181,	0	-6.84	-5.98	5.36
ENSG00000159377.10	chr1	151372039	151372130	1.2e-06	+	151372039	151372130	0	1	91,	0	-5.91	-5.07	1.45
ENSG00000143375.14	chr1	151491164	151491733	2e-20	+	151491164	151491733	0	1	569,	0	-19.7	-18.6	12.4
ENSG00000143375.14	chr1	151493094	151496770	1e-18	+	151493094	151496770	0	3	73,128,69,	0,2815,3607	-18	-16.9	6.26
ENSG00000143375.14	chr1	151498090	151498181	0.00014	+	151498090	151498181	0	1	91,	0	-3.84	-3.08	4.06
ENSG00000143375.14	chr1	151499574	151506676	1e-125	+	151499574	151506676	0	7	9,210,207,258,171,162,61,	0,2251,2810,3390,5303,6876,7041	-125	-123	81.7
ENSG00000143375.14	chr1	151507543	151508438	4e-12	+	151507543	151508438	0	3	64,84,183,	0,532,712	-11.4	-10.4	6.16
ENSG00000143375.14	chr1	151508646	151509941	1e-162	+	151508646	151509941	0	3	175,164,261,	0,559,1034	-162	-160	51.6
ENSG00000143367.15	chr1	151512780	151536406	4e-15	+	151512780	151536406	0	4	122,75,165,27,	0,21786,22217,23599	-14.4	-13.4	10.7
ENSG00000143367.15	chr1	151546813	151552132	3.2e-20	+	151546813	151552132	0	4	61,95,106,8,	0,573,4383,5311	-19.5	-18.4	6.56
ENSG00000143367.15	chr1	151554209	151554359	1e-06	+	151554209	151554359	0	1	150,	0	-5.99	-5.15	2.85
ENSG00000143367.15	chr1	151554418	151554598	1.4e-06	+	151554418	151554598	0	1	180,	0	-5.86	-5.03	3.47
ENSG00000143450.15	chr1	151735464	151736087	1.3e-15	+	151735464	151736087	0	3	179,86,34,	0,491,589	-14.9	-13.9	18.8
ENSG00000203288.3	chr1	151763630	151763966	4.7e-06	+	151763630	151763966	0	2	91,56,	0,280	-5.33	-4.51	4.99
ENSG00000240386.3	chr1	152748847	152748967	0.0031	+	152748847	152748967	0	1	120,	0	-2.51	-1.81	9.64
ENSG00000186226.8	chr1	152758718	152760165	1e-07	+	152758718	152760165	0	2	121,412,	0,1035	-7	-6.13	21.8
ENSG00000160678.11	chr1	153600611	153601207	1e-10	+	153600611	153601207	0	2	13,348,	0,248	-10	-9.08	12.2
ENSG00000160678.11	chr1	153602915	153604305	1e-245	+	153602915	153604305	0	2	223,318,	0,1072	-245	-243	4.19
ENSG00000160679.12	chr1	153606487	153609075	7.9e-54	+	153606487	153609075	0	2	332,28,	0,2560	-53.1	-51.8	14.5
ENSG00000160679.12	chr1	153615710	153615830	0.0028	+	153615710	153615830	0	1	120,	0	-2.55	-1.85	1.36
ENSG00000160679.12	chr1	153616847	153617944	6.3e-62	+	153616847	153617944	0	2	14,405,	0,692	-61.2	-59.9	4.94
ENSG00000143553.10	chr1	153631218	153631427	4.6e-09	+	153631218	153631427	0	1	209,	0	-8.34	-7.44	3.08
ENSG00000143624.13	chr1	153700871	153701082	4e-18	+	153700871	153701082	0	1	211,	0	-17.4	-16.3	4.04
ENSG00000143624.13	chr1	153745465	153745817	1e-26	+	153745465	153745817	0	2	92,149,	0,203	-26	-24.9	4.49
ENSG00000143624.13	chr1	153746834	153747044	0.00021	+	153746834	153747044	0	1	210,	0	-3.67	-2.92	5.58
ENSG00000143554.13	chr1	153746859	153747039	3.2e-05	+	153746859	153747039	0	1	180,	0	-4.49	-3.7	5.71
ENSG00000143554.13	chr1	153747726	153748085	1.5e-10	+	153747726	153748085	0	1	359,	0	-9.83	-8.91	11.7
ENSG00000143554.13	chr1	153748293	153748563	1e-09	+	153748293	153748563	0	1	270,	0	-8.99	-8.09	29.4
ENSG00000143578.15	chr1	153946359	153946600	7.9e-13	+	153946359	153946600	0	1	241,	0	-12.1	-11.1	3.65
ENSG00000143569.18	chr1	154201121	154209079	1e-240	+	154201121	154209079	0	4	80,202,99,38,	0,5945,6550,7920	-240	-238	5.67
ENSG00000143569.18	chr1	154243507	154243717	6.3e-20	+	154243507	154243717	0	1	210,	0	-19.2	-18.1	3.53
ENSG00000143575.14	chr1	154245076	154245407	1e-07	+	154245076	154245407	0	2	176,64,	0,267	-6.99	-6.12	5.33
ENSG00000143575.14	chr1	154245765	154245826	1.7e-05	+	154245765	154245826	0	1	61,	0	-4.76	-3.96	1.67
ENSG00000143515.16	chr1	154298028	154300306	3.6e-06	+	154298028	154300306	0	2	150,31,	0,2247	-5.44	-4.62	18.8
ENSG00000143515.16	chr1	154321358	154321958	0	+	154321358	154321958	0	1	600,	0	-1150	#NAME?	23.2
ENSG00000160712.12	chr1	154377877	154377968	0.0065	+	154377877	154377968	0	1	91,	0	-2.19	-1.52	8.63
ENSG00000160712.12	chr1	154408455	154409989	1.9e-09	+	154408455	154409989	0	2	131,79,	0,1455	-8.71	-7.81	7.91
ENSG00000160712.12	chr1	154437743	154438371	2.5e-95	+	154437743	154438371	0	1	628,	0	-94.6	-93.1	16
ENSG00000271380.1	chr1	154934300	154934715	2.5e-22	+	154934300	154934715	0	1	415,	0	-21.6	-20.6	60.9
ENSG00000271380.1	chr1	154934773	154934981	4.6e-10	+	154934773	154934981	0	1	208,	0	-9.34	-8.43	1.62
ENSG00000173207.12	chr1	154947158	154947339	4e-05	+	154947158	154947339	0	1	181,	0	-4.4	-3.62	1.4
ENSG00000160688.18	chr1	154955813	154955964	2.5e-16	+	154955813	154955964	0	1	151,	0	-15.6	-14.5	23.6
ENSG00000160688.18	chr1	154956263	154959993	1.6e-44	+	154956263	154959993	0	2	279,52,	0,3678	-43.8	-42.5	4.45
ENSG00000160688.18	chr1	154960112	154960262	0.00095	+	154960112	154960262	0	1	150,	0	-3.02	-2.3	3.86
ENSG00000160688.18	chr1	154960381	154960682	7.2e-10	+	154960381	154960682	0	1	301,	0	-9.14	-8.23	4.35
ENSG00000160688.18	chr1	154961011	154961372	1e-241	+	154961011	154961372	0	1	361,	0	-241	-239	10.9
ENSG00000160685.13	chr1	154975165	154986564	1e-157	+	154975165	154986564	0	4	254,140,100,74,	0,7568,8226,11325	-157	-155	38.1
ENSG00000160685.13	chr1	154987037	154989415	0	+	154987037	154989415	0	2	1253,720,	0,1658	-586	#NAME?	21.9
ENSG00000160685.13	chr1	154989563	154990281	1.3e-13	+	154989563	154990281	0	1	718,	0	-12.9	-11.9	5.64
ENSG00000243364.7	chr1	155036206	155036324	0.00023	+	155036206	155036324	0	1	118,	0	-3.64	-2.89	4.95
ENSG00000243364.7	chr1	155039853	155041912	1e-177	+	155039853	155041912	0	2	63,584,	0,1475	-177	-176	18.2
ENSG00000251246.1	chr1	155036223	155036373	0.00033	+	155036223	155036373	0	1	150,	0	-3.48	-2.73	5.07
ENSG00000251246.1	chr1	155058414	155058986	2.6e-07	+	155058414	155058986	0	3	4,78,98,	0,189,474	-6.59	-5.74	3.72
ENSG00000143590.13	chr1	155058105	155059000	6.6e-07	+	155058105	155059000	0	4	13,66,78,112,	0,247,498,783	-6.18	-5.34	3.59
ENSG00000169242.11	chr1	155099935	155100145	6.3e-05	+	155099935	155100145	0	1	210,	0	-4.2	-3.42	8.12
ENSG00000169242.11	chr1	155100323	155102055	3.2e-12	+	155100323	155102055	0	2	222,18,	0,1714	-11.5	-10.5	4.57
ENSG00000169242.11	chr1	155104066	155106084	4.1e-08	+	155104066	155106084	0	2	44,106,	0,1912	-7.39	-6.52	1.71
ENSG00000169242.11	chr1	155106203	155107124	0	+	155106203	155107124	0	2	53,694,	0,227	-341	#NAME?	6.66
ENSG00000169241.17	chr1	155108388	155108876	0.0006	+	155108388	155108876	0	2	79,102,	0,386	-3.22	-2.49	1.61
ENSG00000173171.14	chr1	155178966	155180449	5e-69	+	155178966	155180449	0	3	157,90,111,	0,1170,1372	-68.3	-67	9.81
ENSG00000173171.14	chr1	155182430	155183615	1e-112	+	155182430	155183615	0	3	131,155,341,	0,597,844	-112	-111	7.39
ENSG00000236675.1	chr1	155202922	155204116	2.5e-48	+	155202922	155204116	0	4	62,77,155,215,	0,188,732,979	-47.6	-46.4	7.93
ENSG00000143630.9	chr1	155247403	155247464	0.0063	+	155247403	155247464	0	1	61,	0	-2.2	-1.52	8.12
ENSG00000143630.9	chr1	155252482	155253795	0.00032	+	155252482	155253795	0	2	149,31,	0,1282	-3.49	-2.74	3.17
ENSG00000143630.9	chr1	155257668	155257788	0.00017	+	155257668	155257788	0	1	120,	0	-3.78	-3.02	5.07
ENSG00000143630.9	chr1	155258056	155258236	8.7e-06	+	155258056	155258236	0	1	180,	0	-5.06	-4.25	6.22
ENSG00000160752.14	chr1	155278628	155278899	3.2e-25	+	155278628	155278899	0	1	271,	0	-24.5	-23.4	3.2
ENSG00000160752.14	chr1	155279587	155279798	1.1e-09	+	155279587	155279798	0	1	211,	0	-8.95	-8.04	3.23
ENSG00000160752.14	chr1	155280197	155282209	3.2e-41	+	155280197	155282209	0	2	47,164,	0,1848	-40.5	-39.2	2.01
ENSG00000160753.15	chr1	155294263	155294902	5e-19	+	155294263	155294902	0	2	471,10,	0,629	-18.3	-17.3	11.2
ENSG00000160753.15	chr1	155296441	155300275	4e-96	+	155296441	155300275	0	3	482,126,82,	0,1499,3752	-95.4	-93.9	14.9
ENSG00000235919.4	chr1	155531832	155533440	1.3e-51	+	155531832	155533440	0	2	245,669,	0,939	-50.9	-49.6	32
ENSG00000125459.14	chr1	155580025	155580742	1e-78	+	155580025	155580742	0	1	717,	0	-78	-76.6	15.1
ENSG00000125459.14	chr1	155583796	155584549	1.3e-71	+	155583796	155584549	0	2	47,700,	0,53	-70.9	-69.5	6.53
ENSG00000132676.15	chr1	155657750	155658757	3.7e-07	+	155657750	155658757	0	2	233,128,	0,879	-6.43	-5.58	12.2
ENSG00000132676.15	chr1	155658876	155659176	1e-28	+	155658876	155659176	0	1	300,	0	-28	-26.9	5.58
ENSG00000132676.15	chr1	155707991	155708201	5e-100	+	155707991	155708201	0	1	210,	0	-99.3	-97.8	2.87
ENSG00000203761.5	chr1	155715619	155716460	7.9e-84	+	155715619	155716460	0	3	84,136,51,	0,176,790	-83.1	-81.7	23.8
ENSG00000203761.5	chr1	155719366	155719928	4e-68	+	155719366	155719928	0	2	56,215,	0,347	-67.4	-66	8.24
ENSG00000132718.8	chr1	155837887	155838427	1e-33	+	155837887	155838427	0	1	540,	0	-33	-31.8	10.7
ENSG00000173080.5	chr1	155911736	155911884	0.00023	+	155911736	155911884	0	1	148,	0	-3.64	-2.89	7.61
ENSG00000173080.5	chr1	155912444	155912681	4.5e-07	+	155912444	155912681	0	1	237,	0	-6.35	-5.5	12.2
ENSG00000116586.11	chr1	156024542	156024999	3.2e-39	+	156024542	156024999	0	2	206,124,	0,333	-38.5	-37.3	28.9
ENSG00000116586.11	chr1	156025088	156025389	5e-20	+	156025088	156025389	0	1	301,	0	-19.3	-18.2	15.5
ENSG00000222611.1	chr1	156047163	156047245	1.9e-05	+	156047163	156047245	0	1	82,	0	-4.71	-3.92	3.93
ENSG00000160789.19	chr1	156052363	156052918	1.1e-08	+	156052363	156052918	0	2	91,180,	0,375	-7.94	-7.05	8.12
ENSG00000160789.19	chr1	156079511	156092961	0	+	156079511	156092961	0	3	26,605,29,	0,4949,13421	-3480	#NAME?	58.2
ENSG00000160789.19	chr1	156099636	156105550	0	+	156099636	156105550	0	6	63,157,126,171,296,27,	0,771,4557,4959,5267,5887	-1250	#NAME?	38.7
ENSG00000160789.19	chr1	156105609	156106302	0	+	156105609	156106302	0	2	303,298,	0,395	-4140	#NAME?	49.1
ENSG00000160789.19	chr1	156106630	156107280	0	+	156106630	156107280	0	2	453,28,	0,622	-445	#NAME?	7.49
ENSG00000160789.19	chr1	156107369	156107670	1e-217	+	156107369	156107670	0	1	301,	0	-217	-215	6.98
ENSG00000160789.19	chr1	156108208	156108951	4e-32	+	156108208	156108951	0	2	340,81,	0,662	-31.4	-30.2	5.02
ENSG00000160789.19	chr1	156109339	156109550	6.3e-31	+	156109339	156109550	0	1	211,	0	-30.2	-29.1	4.4
ENSG00000160785.13	chr1	156163871	156166069	7.9e-16	+	156163871	156166069	0	2	167,74,	0,2124	-15.1	-14.1	6.18
ENSG00000160785.13	chr1	156169534	156169804	1.6e-19	+	156169534	156169804	0	1	270,	0	-18.8	-17.7	4.29
ENSG00000160785.13	chr1	156169982	156170252	2.5e-35	+	156169982	156170252	0	1	270,	0	-34.6	-33.5	6.5
ENSG00000160785.13	chr1	156180135	156180465	1.6e-26	+	156180135	156180465	0	1	330,	0	-25.8	-24.7	6.44
ENSG00000260238.6	chr1	156182831	156182921	9.5e-10	+	156182831	156182921	0	1	90,	0	-9.02	-8.11	1.75
ENSG00000260238.6	chr1	156206120	156212945	1.6e-17	+	156206120	156212945	0	4	154,39,70,122,	0,6223,6432,6703	-16.8	-15.8	3.65
ENSG00000160783.19	chr1	156182813	156190554	1e-12	+	156182813	156190554	0	2	154,87,	0,7654	-12	-11	2.23
ENSG00000160783.19	chr1	156206107	156206347	6.3e-14	+	156206107	156206347	0	1	240,	0	-13.2	-12.3	2.23
ENSG00000160783.19	chr1	156207006	156209593	1.6e-47	+	156207006	156209593	0	2	76,255,	0,2332	-46.8	-45.5	3.5
ENSG00000242252.1	chr1	156212784	156212934	1.5e-05	+	156212784	156212934	0	1	150,	0	-4.82	-4.02	5.58
ENSG00000163472.18	chr1	156255102	156255520	2.8e-06	+	156255102	156255520	0	1	418,	0	-5.55	-4.73	10.9
ENSG00000163472.18	chr1	156261382	156261919	3.2e-24	+	156261382	156261919	0	1	537,	0	-23.5	-22.4	7.93
ENSG00000132677.12	chr1	156339002	156339153	4.9e-08	+	156339002	156339153	0	1	151,	0	-7.31	-6.44	2.52
ENSG00000132677.12	chr1	156354237	156354951	1.6e-77	+	156354237	156354951	0	3	110,47,383,	0,111,331	-76.8	-75.4	3.18
ENSG00000237390.1	chr1	156358017	156358137	0.00034	+	156358017	156358137	0	1	120,	0	-3.47	-2.72	12.7
ENSG00000187862.11	chr1	156554690	156554931	0.003	+	156554690	156554931	0	2	76,15,	0,226	-2.52	-1.82	4.57
ENSG00000187862.11	chr1	156556412	156556562	7.6e-05	+	156556412	156556562	0	1	150,	0	-4.12	-3.35	14.7
ENSG00000163382.11	chr1	156561583	156561703	1e-08	+	156561583	156561703	0	1	120,	0	-7.98	-7.1	6.43
ENSG00000132692.18	chr1	156611211	156617330	1e-286	+	156611211	156617330	0	6	15,328,99,375,49,31,	0,528,4627,5381,5926,6088	-286	-284	28.1
ENSG00000132692.18	chr1	156627314	156627435	0.0021	+	156627314	156627435	0	1	121,	0	-2.67	-1.96	10.1
ENSG00000143303.11	chr1	156698293	156698354	0.0035	+	156698293	156698354	0	1	61,	0	-2.45	-1.76	2.73
ENSG00000143303.11	chr1	156698532	156701948	1e-182	+	156698532	156701948	0	3	475,47,166,	0,775,3250	-182	-180	13.6
ENSG00000143303.11	chr1	156702067	156703386	4e-50	+	156702067	156703386	0	3	198,63,218,	0,709,1101	-49.4	-48.1	8.3
ENSG00000143303.11	chr1	156704043	156705441	1.3e-23	+	156704043	156705441	0	2	242,28,	0,1370	-22.9	-21.8	7.29
ENSG00000143303.11	chr1	156706375	156706692	6.3e-27	+	156706375	156706692	0	2	1,269,	0,48	-26.2	-25.1	5.73
ENSG00000143294.14	chr1	156737379	156756929	1e-128	+	156737379	156756929	0	3	652,48,530,	0,14694,19020	-128	-126	13.2
ENSG00000143294.14	chr1	156770218	156770399	1.3e-17	+	156770218	156770399	0	1	181,	0	-16.9	-15.8	2.14
ENSG00000224520.2	chr1	157043048	157043315	1.6e-08	+	157043048	157043315	0	1	267,	0	-7.8	-6.92	25.9
ENSG00000224520.2	chr1	157043432	157043610	1e-54	+	157043432	157043610	0	1	178,	0	-54	-52.7	3.9
ENSG00000231434.1	chr1	158495212	158495420	2.2e-09	+	158495212	158495420	0	1	208,	0	-8.65	-7.75	1.4
ENSG00000224259.6	chr1	159946604	159946873	2e-55	+	159946604	159946873	0	1	269,	0	-54.7	-53.4	18.6
ENSG00000162734.12	chr1	160175186	160177006	4.5e-07	+	160175186	160177006	0	2	126,84,	0,1736	-6.35	-5.5	4.16
ENSG00000162734.12	chr1	160178410	160182921	1e-25	+	160178410	160182921	0	4	45,28,174,22,	0,2666,2922,4489	-25	-23.9	4.95
ENSG00000228606.1	chr1	160232245	160232392	3.5e-07	+	160232245	160232392	0	1	147,	0	-6.45	-5.6	21.8
ENSG00000162736.15	chr1	160313121	160313481	6.9e-06	+	160313121	160313481	0	2	150,30,	0,330	-5.16	-4.35	8.63
ENSG00000162738.5	chr1	160395018	160395229	1.1e-05	+	160395018	160395229	0	1	211,	0	-4.95	-4.14	17.3
ENSG00000213080.3	chr1	160864769	160864859	0.0065	+	160864769	160864859	0	1	90,	0	-2.19	-1.52	1.84
ENSG00000198358.4	chr1	160902846	160903054	5.2e-06	+	160902846	160903054	0	1	208,	0	-5.28	-4.46	18.3
ENSG00000158793.13	chr1	161090557	161090797	4e-18	+	161090557	161090797	0	1	240,	0	-17.4	-16.3	3.32
ENSG00000158793.13	chr1	161094159	161094339	1.3e-06	+	161094159	161094339	0	1	180,	0	-5.88	-5.04	2
ENSG00000143258.15	chr1	161129299	161130129	3.5e-07	+	161129299	161130129	0	2	169,11,	0,819	-6.45	-5.6	21.8
ENSG00000143258.15	chr1	161130569	161130899	1.3e-68	+	161130569	161130899	0	1	330,	0	-67.9	-66.5	8.73
ENSG00000143224.17	chr1	161136199	161136474	1.6e-08	+	161136199	161136474	0	2	263,7,	0,268	-7.79	-6.91	23.3
ENSG00000158864.12	chr1	161172163	161173390	2.5e-79	+	161172163	161173390	0	2	107,164,	0,1063	-78.6	-77.1	4.71
ENSG00000158882.12	chr1	161198889	161199219	0	+	161198889	161199219	0	1	330,	0	-328	#NAME?	21.9
ENSG00000158882.12	chr1	161199965	161200414	4e-93	+	161199965	161200414	0	1	449,	0	-92.4	-90.9	5.37
ENSG00000143252.14	chr1	161284226	161284377	0.00023	+	161284226	161284377	0	1	151,	0	-3.64	-2.89	4.95
ENSG00000173110.7	chr1	161494329	161495485	3.3e-09	+	161494329	161495485	0	1	1156,	0	-8.48	-7.58	27.9
ENSG00000173110.7	chr1	161495603	161496196	2e-20	+	161495603	161496196	0	1	593,	0	-19.7	-18.6	25.4
ENSG00000173110.7	chr1	161496284	161496463	8.5e-05	+	161496284	161496463	0	1	179,	0	-4.07	-3.3	5.58
ENSG00000225217.1	chr1	161576169	161576377	0.00072	+	161576169	161576377	0	1	208,	0	-3.14	-2.42	11.7
ENSG00000225217.1	chr1	161576673	161576881	9.1e-07	+	161576673	161576881	0	1	208,	0	-6.04	-5.2	17.3
ENSG00000225217.1	chr1	161576939	161577000	0.0015	+	161576939	161577000	0	1	61,	0	-2.82	-2.11	10.7
ENSG00000225217.1	chr1	161577236	161577829	0.0001	+	161577236	161577829	0	1	593,	0	-3.98	-3.22	10.7
ENSG00000118217.5	chr1	161928430	161928671	3.2e-45	+	161928430	161928671	0	1	241,	0	-44.5	-43.3	4.59
ENSG00000198929.12	chr1	162039563	162039624	0.0045	+	162039563	162039624	0	1	61,	0	-2.35	-1.67	9.13
ENSG00000198929.12	chr1	162313693	162330389	5e-33	+	162313693	162330389	0	4	73,167,177,63,	0,11283,13056,16633	-32.3	-31.1	5.97
ENSG00000198929.12	chr1	162336708	162337037	6e-07	+	162336708	162337037	0	2	14,196,	0,133	-6.22	-5.38	3.55
ENSG00000254706.2	chr1	162335343	162337138	1.3e-06	+	162335343	162337138	0	3	16,153,37,	0,1498,1758	-5.88	-5.05	3.77
ENSG00000254706.2	chr1	162351770	162353321	2.5e-97	+	162351770	162353321	0	2	238,350,	0,1201	-96.6	-95.1	12.7
ENSG00000239887.4	chr1	162336697	162348663	1.7e-06	+	162336697	162348663	0	3	25,153,33,	0,144,11933	-5.77	-4.94	3.04
ENSG00000239887.4	chr1	162351779	162353912	1e-138	+	162351779	162353912	0	2	229,941,	0,1192	-138	-136	14.6
ENSG00000239887.4	chr1	162354390	162354481	0.00019	+	162354390	162354481	0	1	91,	0	-3.73	-2.98	1.69
ENSG00000117143.13	chr1	162535935	162536026	3.9e-05	+	162535935	162536026	0	1	91,	0	-4.41	-3.62	1.54
ENSG00000143228.12	chr1	163291802	163292695	7.9e-13	+	163291802	163292695	0	2	200,39,	0,854	-12.1	-11.2	4.72
ENSG00000143179.12	chr1	165796857	165797157	2.5e-13	+	165796857	165797157	0	1	300,	0	-12.6	-11.7	6.93
ENSG00000143157.11	chr1	166818481	166819710	1e-103	+	166818481	166819710	0	1	1229,	0	-103	-101	16
ENSG00000143157.11	chr1	166821806	166822106	1e-49	+	166821806	166822106	0	1	300,	0	-49	-47.7	6.74
ENSG00000143190.21	chr1	167384902	167385292	2.6e-10	+	167384902	167385292	0	1	390,	0	-9.59	-8.67	4.64
ENSG00000143164.15	chr1	167905020	167905320	0	+	167905020	167905320	0	1	300,	0	-397	#NAME?	19.1
ENSG00000213064.9	chr1	168211999	168212330	4.3e-10	+	168211999	168212330	0	1	331,	0	-9.37	-8.45	3.25
ENSG00000227777.1	chr1	168512033	168512093	0.0072	+	168512033	168512093	0	1	60,	0	-2.14	-1.47	3.04
ENSG00000143153.12	chr1	169074964	169077170	0	+	169074964	169077170	0	3	89,604,26,	0,596,2180	-325	#NAME?	53.4
ENSG00000143153.12	chr1	169100613	169100794	2.5e-39	+	169100613	169100794	0	1	181,	0	-38.6	-37.4	1.88
ENSG00000213062.4	chr1	169455342	169455402	0.0023	+	169455342	169455402	0	1	60,	0	-2.63	-1.93	8.63
ENSG00000000460.16	chr1	169822560	169822801	3.3e-09	+	169822560	169822801	0	1	241,	0	-8.48	-7.58	5.33
ENSG00000120370.12	chr1	170521269	170521419	5.9e-06	+	170521269	170521419	0	1	150,	0	-5.23	-4.41	4.19
ENSG00000117523.15	chr1	171481117	171481178	5.6e-08	+	171481117	171481178	0	1	61,	0	-7.25	-6.39	2.01
ENSG00000117523.15	chr1	171501651	171504567	0	+	171501651	171504567	0	2	449,1,	0,2915	-880	#NAME?	16
ENSG00000117523.15	chr1	171509676	171510605	1e-187	+	171509676	171510605	0	1	929,	0	-187	-185	7.85
ENSG00000117523.15	chr1	171511053	171511323	6.3e-35	+	171511053	171511323	0	1	270,	0	-34.2	-33.1	3.51
ENSG00000117523.15	chr1	171526776	171527077	2e-26	+	171526776	171527077	0	1	301,	0	-25.7	-24.6	2.58
ENSG00000117523.15	chr1	171560430	171561063	2e-20	+	171560430	171561063	0	2	22,338,	0,295	-19.7	-18.6	2.2
ENSG00000010165.19	chr1	171753020	171755057	2.5e-35	+	171753020	171755057	0	2	619,39,	0,1998	-34.6	-33.4	5.01
ENSG00000010165.19	chr1	171765630	171766049	2e-77	+	171765630	171766049	0	1	419,	0	-76.7	-75.2	6.73
ENSG00000094975.13	chr1	172502344	172502495	0.00034	+	172502344	172502495	0	1	151,	0	-3.47	-2.72	12.7
ENSG00000094975.13	chr1	172558783	172558934	0.00026	+	172558783	172558934	0	1	151,	0	-3.58	-2.83	2.85
ENSG00000094975.13	chr1	172579178	172579418	7.9e-15	+	172579178	172579418	0	1	240,	0	-14.1	-13.1	2.92
ENSG00000076321.10	chr1	173685190	173702987	3.7e-06	+	173685190	173702987	0	2	15,136,	0,17661	-5.43	-4.62	3.47
ENSG00000076321.10	chr1	173703136	173703436	2.5e-16	+	173703136	173703436	0	1	300,	0	-15.6	-14.6	5.05
ENSG00000117593.9	chr1	173794060	173794301	2.8e-09	+	173794060	173794301	0	1	241,	0	-8.56	-7.67	2.5
ENSG00000185278.14	chr1	173855112	173855323	3.2e-11	+	173855112	173855323	0	1	211,	0	-10.5	-9.6	34
ENSG00000152061.22	chr1	174957917	174959078	0.0043	+	174957917	174959078	0	2	58,93,	0,1068	-2.37	-1.68	3.04
ENSG00000075391.16	chr1	178063275	178063486	8.3e-05	+	178063275	178063486	0	1	211,	0	-4.08	-3.31	6.43
ENSG00000075391.16	chr1	178063635	178063786	0.00072	+	178063635	178063786	0	1	151,	0	-3.14	-2.42	11.7
ENSG00000075391.16	chr1	178427423	178427544	3.2e-07	+	178427423	178427544	0	1	121,	0	-6.5	-5.65	9.13
ENSG00000075391.16	chr1	178436474	178442517	4e-39	+	178436474	178442517	0	3	82,31,308,	0,3353,5735	-38.4	-37.2	18.4
ENSG00000240021.9	chr1	178511060	178516266	0.00034	+	178511060	178516266	0	2	53,38,	0,5168	-3.47	-2.72	12.7
ENSG00000213057.5	chr1	178514566	178514865	8.3e-09	+	178514566	178514865	0	1	299,	0	-8.08	-7.19	9.39
ENSG00000184909.8	chr1	178514544	178514872	8.3e-09	+	178514544	178514872	0	1	328,	0	-8.08	-7.19	9.13
ENSG00000116191.17	chr1	178875995	178885848	1.3e-38	+	178875995	178885848	0	2	7,384,	0,9469	-37.9	-36.6	5.8
ENSG00000116199.11	chr1	179013129	179013309	6.8e-06	+	179013129	179013309	0	1	180,	0	-5.17	-4.36	2.33
ENSG00000116199.11	chr1	179041153	179041692	2e-42	+	179041153	179041692	0	1	539,	0	-41.7	-40.5	7.79
ENSG00000186283.13	chr1	179051139	179051919	2.5e-05	+	179051139	179051919	0	2	383,66,	0,714	-4.61	-3.82	16.2
ENSG00000186283.13	chr1	179064280	179064639	2.5e-76	+	179064280	179064639	0	1	359,	0	-75.6	-74.2	5.44
ENSG00000057252.12	chr1	179262938	179271836	1.5e-06	+	179262938	179271836	0	3	133,82,25,	0,516,8873	-5.82	-4.99	2.18
ENSG00000261060.1	chr1	179559681	179559886	1.4e-07	+	179559681	179559886	0	1	205,	0	-6.84	-5.98	5.36
ENSG00000143337.18	chr1	179851446	179851626	0.00039	+	179851446	179851626	0	1	180,	0	-3.41	-2.66	4.9
ENSG00000143337.18	chr1	179886946	179887396	1.3e-23	+	179886946	179887396	0	1	450,	0	-22.9	-21.8	4.71
ENSG00000135837.15	chr1	179923992	179924173	6e-05	+	179923992	179924173	0	1	181,	0	-4.22	-3.45	11.7
ENSG00000116260.16	chr1	180124148	180135706	4.5e-07	+	180124148	180135706	0	2	159,81,	0,11477	-6.35	-5.5	9.64
ENSG00000116260.16	chr1	180163512	180166160	0	+	180163512	180166160	0	2	15,764,	0,1884	-626	#NAME?	29.3
ENSG00000116260.16	chr1	180166488	180166879	1e-70	+	180166488	180166879	0	1	391,	0	-70	-68.6	5.28
ENSG00000143324.13	chr1	180601139	180651529	6.3e-34	+	180601139	180651529	0	2	267,34,	0,50356	-33.2	-32	13.2
ENSG00000143324.13	chr1	180853451	180853602	1e-06	+	180853451	180853602	0	1	151,	0	-6	-5.16	1.99
ENSG00000135835.10	chr1	180905447	180905658	0.001	+	180905447	180905658	0	1	211,	0	-2.98	-2.26	11.2
ENSG00000135835.10	chr1	180915502	180915683	1.7e-06	+	180915502	180915683	0	1	181,	0	-5.78	-4.95	19.8
ENSG00000135835.10	chr1	180919340	180919791	1.6e-45	+	180919340	180919791	0	1	451,	0	-44.8	-43.5	15.5
ENSG00000135835.10	chr1	180919909	180920060	0.00022	+	180919909	180920060	0	1	151,	0	-3.65	-2.89	3.62
ENSG00000153029.14	chr1	181024572	181024843	1.5e-08	+	181024572	181024843	0	1	271,	0	-7.81	-6.93	2.83
ENSG00000153029.14	chr1	181024902	181024992	6.5e-06	+	181024902	181024992	0	1	90,	0	-5.19	-4.38	3.04
ENSG00000162783.10	chr1	181057877	181058596	2.5e-67	+	181057877	181058596	0	1	719,	0	-66.6	-65.2	53.9
ENSG00000162783.10	chr1	181058684	181059493	0	+	181058684	181059493	0	1	809,	0	#NAME?	#NAME?	110
ENSG00000135862.5	chr1	182992594	182993253	1e-111	+	182992594	182993253	0	1	659,	0	-111	-109	58.3
ENSG00000135862.5	chr1	183103885	183105527	3.2e-32	+	183103885	183105527	0	3	59,115,7,	0,291,1635	-31.5	-30.4	2.17
ENSG00000135862.5	chr1	183105585	183106879	6.3e-53	+	183105585	183106879	0	2	135,76,	0,1218	-52.2	-50.9	3.16
ENSG00000135862.5	chr1	183111705	183112095	1e-209	+	183111705	183112095	0	1	390,	0	-209	-207	5.5
ENSG00000116698.20	chr1	183441559	183441680	0.0017	+	183441559	183441680	0	1	121,	0	-2.78	-2.07	6.34
ENSG00000116698.20	chr1	183511529	183511620	0.00021	+	183511529	183511620	0	1	91,	0	-3.67	-2.92	2.11
ENSG00000116698.20	chr1	183521107	183521407	3.9e-10	+	183521107	183521407	0	1	300,	0	-9.41	-8.49	3.46
ENSG00000116698.20	chr1	183522124	183522395	2.5e-14	+	183522124	183522395	0	1	271,	0	-13.6	-12.7	2.89
ENSG00000143344.15	chr1	183605249	183711264	2.5e-13	+	183605249	183711264	0	2	387,4,	0,106011	-12.6	-11.6	5.75
ENSG00000143344.15	chr1	183874062	183881382	5e-28	+	183874062	183881382	0	3	43,90,167,	0,2083,7153	-27.3	-26.2	5.73
ENSG00000143344.15	chr1	183891439	183895657	4e-45	+	183891439	183895657	0	2	31,419,	0,3799	-44.4	-43.1	7.37
ENSG00000143344.15	chr1	183895776	183896197	5e-31	+	183895776	183896197	0	1	421,	0	-30.3	-29.2	5.86
ENSG00000198860.11	chr1	184020840	184021019	3.2e-13	+	184020840	184021019	0	1	179,	0	-12.5	-11.5	6.38
ENSG00000273004.1	chr1	185286910	185287055	4.8e-06	+	185286910	185287055	0	1	145,	0	-5.32	-4.51	5.58
ENSG00000116741.7	chr1	192778198	192779404	6.2e-08	+	192778198	192779404	0	3	113,78,109,	0,389,1097	-7.21	-6.34	6.9
ENSG00000116741.7	chr1	192780754	192780964	1.1e-07	+	192780754	192780964	0	1	210,	0	-6.97	-6.11	5.01
ENSG00000116747.12	chr1	193028551	193028851	2e-16	+	193028551	193028851	0	1	300,	0	-15.7	-14.7	49.2
ENSG00000134371.9	chr1	193091146	193091296	1.7e-07	+	193091146	193091296	0	1	150,	0	-6.77	-5.91	6.6
ENSG00000232077.1	chr1	193273964	193318338	2.2e-06	+	193273964	193318338	0	2	104,76,	0,44298	-5.66	-4.83	2.93
ENSG00000118200.14	chr1	200708835	200708985	0.00071	+	200708835	200708985	0	1	150,	0	-3.15	-2.42	9.13
ENSG00000118200.14	chr1	200818194	200818374	4.3e-08	+	200818194	200818374	0	1	180,	0	-7.37	-6.5	2.94
ENSG00000118200.14	chr1	200827050	200827230	7.8e-06	+	200827050	200827230	0	1	180,	0	-5.11	-4.3	2.79
ENSG00000163362.10	chr1	200860325	200860535	0.00017	+	200860325	200860535	0	1	210,	0	-3.78	-3.02	5.83
ENSG00000163362.10	chr1	200860683	200872160	1e-164	+	200860683	200872160	0	7	146,267,149,125,117,223,81,	0,3265,6751,7917,8548,9381,11396	-164	-162	41.5
ENSG00000163362.10	chr1	200875549	200878389	0	+	200875549	200878389	0	6	74,54,47,55,211,38,	0,1412,1694,2073,2308,2802	#NAME?	#NAME?	39.4
ENSG00000163362.10	chr1	200880593	200880922	1.6e-22	+	200880593	200880922	0	1	329,	0	-21.8	-20.7	5.47
ENSG00000163362.10	chr1	200881011	200882800	1e-109	+	200881011	200882800	0	2	254,136,	0,1653	-109	-108	23
ENSG00000163362.10	chr1	200884204	200884534	4e-32	+	200884204	200884534	0	1	330,	0	-31.4	-30.2	4.5
ENSG00000282221.1	chr1	201368760	201370055	3.5e-10	+	201368760	201370055	0	2	158,135,	0,1160	-9.46	-8.54	11.2
ENSG00000282221.1	chr1	201370113	201370318	3.8e-07	+	201370113	201370318	0	1	205,	0	-6.42	-5.57	4.76
ENSG00000198700.9	chr1	201798328	201804149	3.2e-12	+	201798328	201804149	0	2	172,68,	0,5753	-11.5	-10.6	3.5
ENSG00000198700.9	chr1	201845219	201845579	1e-134	+	201845219	201845579	0	1	360,	0	-134	-132	5.46
ENSG00000198700.9	chr1	201847404	201847525	0.00043	+	201847404	201847525	0	1	121,	0	-3.37	-2.63	7.36
ENSG00000134375.10	chr1	201924618	201926745	5e-16	+	201924618	201926745	0	3	62,100,107,	0,1790,2020	-15.3	-14.3	3.25
ENSG00000134375.10	chr1	201938687	201938837	2.5e-18	+	201938687	201938837	0	1	150,	0	-17.6	-16.6	1.9
ENSG00000176393.10	chr1	201951835	201952046	7.8e-06	+	201951835	201952046	0	1	211,	0	-5.11	-4.3	17.8
ENSG00000163435.15	chr1	201979259	201979440	1.3e-05	+	201979259	201979440	0	1	181,	0	-4.88	-4.08	2.71
ENSG00000163435.15	chr1	201980907	201981116	0.0058	+	201980907	201981116	0	2	29,32,	0,177	-2.24	-1.57	1.69
ENSG00000163435.15	chr1	201981990	201982975	4e-47	+	201981990	201982975	0	3	174,117,70,	0,319,915	-46.4	-45.1	7.52
ENSG00000163435.15	chr1	201983124	201984968	1e-225	+	201983124	201984968	0	2	28,632,	0,1212	-225	-223	15.4
ENSG00000163435.15	chr1	201985266	201985477	6.5e-10	+	201985266	201985477	0	1	211,	0	-9.19	-8.28	12
ENSG00000249007.1	chr1	201984306	201984785	1e-226	+	201984306	201984785	0	1	479,	0	-226	-224	16.1
ENSG00000232626.3	chr1	202408166	202408343	9.8e-07	+	202408166	202408343	0	1	177,	0	-6.01	-5.17	4.93
ENSG00000228288.6	chr1	202780081	202780349	5e-21	+	202780081	202780349	0	1	268,	0	-20.3	-19.2	17.6
ENSG00000234996.4	chr1	202842375	202842822	1.7e-08	+	202842375	202842822	0	1	447,	0	-7.76	-6.88	5.41
ENSG00000234996.4	chr1	202843476	202843625	0.00021	+	202843476	202843625	0	1	149,	0	-3.68	-2.92	7.86
ENSG00000163444.11	chr1	202976632	202976753	7.6e-05	+	202976632	202976753	0	1	121,	0	-4.12	-3.35	14.7
ENSG00000163444.11	chr1	202977918	202984087	3.1e-06	+	202977918	202984087	0	2	20,71,	0,6098	-5.51	-4.69	1.91
ENSG00000163444.11	chr1	202992067	202992157	2.2e-05	+	202992067	202992157	0	1	90,	0	-4.65	-3.85	1.53
ENSG00000159388.5	chr1	203274618	203276693	1e-120	+	203274618	203276693	0	2	258,462,	0,1613	-120	-119	23.6
ENSG00000159388.5	chr1	203276752	203277022	2e-15	+	203276752	203277022	0	1	270,	0	-14.7	-13.7	2.22
ENSG00000058668.14	chr1	203652257	203667434	1.3e-13	+	203652257	203667434	0	2	269,150,	0,15027	-12.9	-12	3.31
ENSG00000058668.14	chr1	203708812	203709052	6.5e-09	+	203708812	203709052	0	1	240,	0	-8.19	-7.3	3.48
ENSG00000058668.14	chr1	203709141	203709231	1.3e-05	+	203709141	203709231	0	1	90,	0	-4.9	-4.09	2.25
ENSG00000058673.15	chr1	203764781	203765490	2e-22	+	203764781	203765490	0	2	141,70,	0,639	-21.7	-20.6	5.71
ENSG00000058673.15	chr1	203821425	203821606	2.5e-16	+	203821425	203821606	0	1	181,	0	-15.6	-14.6	3.11
ENSG00000058673.15	chr1	203822772	203823042	7.9e-40	+	203822772	203823042	0	1	270,	0	-39.1	-37.9	3.01
ENSG00000182004.12	chr1	203830936	203831085	1.5e-05	+	203830936	203831085	0	1	149,	0	-4.82	-4.02	2.45
ENSG00000143842.14	chr1	204042242	204043155	1e-143	+	204042242	204043155	0	2	597,2,	0,911	-143	-141	67
ENSG00000143842.14	chr1	204047312	204083467	6.6e-05	+	204047312	204083467	0	3	1,220,19,	0,34730,36136	-4.18	-3.4	2.33
ENSG00000143842.14	chr1	204085430	204086728	3.2e-36	+	204085430	204086728	0	4	47,176,69,8,	0,201,819,1290	-35.5	-34.3	7.79
ENSG00000143842.14	chr1	204091042	204091593	9.5e-10	+	204091042	204091593	0	2	71,229,	0,322	-9.02	-8.11	3.89
ENSG00000143842.14	chr1	204091951	204092881	2.9e-08	+	204091951	204092881	0	3	140,97,93,	0,288,837	-7.54	-6.67	2.93
ENSG00000143842.14	chr1	204093926	204095525	0	+	204093926	204095525	0	2	59,540,	0,1059	#NAME?	#NAME?	60.2
ENSG00000198625.12	chr1	204518459	204518820	7.9e-42	+	204518459	204518820	0	1	361,	0	-41.1	-39.9	7.02
ENSG00000133069.14	chr1	205238382	205238770	3.6e-06	+	205238382	205238770	0	1	388,	0	-5.44	-4.62	18.8
ENSG00000133069.14	chr1	205238829	205240303	7.8e-07	+	205238829	205240303	0	2	183,56,	0,1418	-6.11	-5.27	20.8
ENSG00000117266.15	chr1	205473782	205473963	8.5e-05	+	205473782	205473963	0	1	181,	0	-4.07	-3.3	4.67
ENSG00000117266.15	chr1	205492192	205492403	9.5e-10	+	205492192	205492403	0	1	211,	0	-9.02	-8.11	5.18
ENSG00000117266.15	chr1	205499694	205500723	7.9e-75	+	205499694	205500723	0	2	139,252,	0,777	-74.1	-72.7	9.99
ENSG00000196550.10	chr1	206137341	206138916	0	+	206137341	206138916	0	3	145,379,460,	0,430,1115	#NAME?	#NAME?	79
ENSG00000163486.8	chr1	206566236	206567027	1.5e-06	+	206566236	206567027	0	2	25,126,	0,665	-5.83	-5	2.02
ENSG00000163486.8	chr1	206579777	206580108	6.3e-23	+	206579777	206580108	0	1	331,	0	-22.2	-21.1	4.74
ENSG00000163486.8	chr1	206627659	206628267	2.5e-13	+	206627659	206628267	0	2	196,44,	0,564	-12.6	-11.6	7.48
ENSG00000163486.8	chr1	206631977	206634846	1.3e-28	+	206631977	206634846	0	2	316,465,	0,2404	-27.9	-26.8	5.25
ENSG00000163486.8	chr1	206637362	206637633	1e-54	+	206637362	206637633	0	1	271,	0	-54	-52.7	6.84
ENSG00000143466.9	chr1	206643790	206644001	6.3e-05	+	206643790	206644001	0	1	211,	0	-4.2	-3.42	8.12
ENSG00000143466.9	chr1	206669623	206669773	0.00039	+	206669623	206669773	0	1	150,	0	-3.41	-2.67	2.94
ENSG00000266094.6	chr1	206760361	206760601	2.5e-06	+	206760361	206760601	0	1	240,	0	-5.61	-4.79	19.3
ENSG00000143479.15	chr1	206821213	206821303	0.00072	+	206821213	206821303	0	1	90,	0	-3.14	-2.42	11.7
ENSG00000143479.15	chr1	206821841	206821902	0.0027	+	206821841	206821902	0	1	61,	0	-2.57	-1.88	3.04
ENSG00000162889.10	chr1	206858468	206858559	0.001	+	206858468	206858559	0	1	91,	0	-2.98	-2.26	11.2
ENSG00000162889.10	chr1	206905949	206906310	7.9e-66	+	206905949	206906310	0	1	361,	0	-65.1	-63.8	9.31
ENSG00000123689.5	chr1	209849016	209849077	0.0031	+	209849016	209849077	0	1	61,	0	-2.51	-1.81	9.64
ENSG00000123689.5	chr1	209849135	209849196	0.0031	+	209849135	209849196	0	1	61,	0	-2.51	-1.81	9.64
ENSG00000123689.5	chr1	209849285	209849405	0.00034	+	209849285	209849405	0	1	120,	0	-3.47	-2.72	12.7
ENSG00000054392.12	chr1	210502325	210502446	5.2e-05	+	210502325	210502446	0	1	121,	0	-4.28	-3.5	15.2
ENSG00000117625.13	chr1	211432740	211432921	0.00068	+	211432740	211432921	0	1	181,	0	-3.17	-2.44	3.45
ENSG00000117625.13	chr1	211487124	211487185	0.0063	+	211487124	211487185	0	1	61,	0	-2.2	-1.52	1.88
ENSG00000082512.14	chr1	211545740	211546070	2e-14	+	211545740	211546070	0	1	330,	0	-13.7	-12.8	9.81
ENSG00000236809.2	chr1	211590425	211590664	2e-12	+	211590425	211590664	0	1	239,	0	-11.7	-10.7	7.1
ENSG00000236809.2	chr1	211591126	211591187	0.0015	+	211591126	211591187	0	1	61,	0	-2.83	-2.11	2.14
ENSG00000143476.17	chr1	212274029	212274239	1.3e-13	+	212274029	212274239	0	1	210,	0	-12.9	-12	3.93
ENSG00000066027.11	chr1	212458878	212459357	2e-10	+	212458878	212459357	0	1	479,	0	-9.7	-8.78	29.4
ENSG00000066027.11	chr1	212459446	212475200	3.9e-08	+	212459446	212475200	0	2	187,53,	0,15701	-7.41	-6.53	9.13
ENSG00000066027.11	chr1	212492882	212502651	1.7e-07	+	212492882	212502651	0	2	5,175,	0,9594	-6.77	-5.91	3.93
ENSG00000260805.1	chr1	212731678	212731768	0.00072	+	212731678	212731768	0	1	90,	0	-3.14	-2.42	11.7
ENSG00000260805.1	chr1	212731826	212731946	0.00034	+	212731826	212731946	0	1	120,	0	-3.47	-2.72	12.7
ENSG00000162772.16	chr1	212782058	212786804	1.8e-08	+	212782058	212786804	0	2	214,27,	0,4719	-7.75	-6.87	21.3
ENSG00000162772.16	chr1	212792742	212792952	0.0015	+	212792742	212792952	0	1	210,	0	-2.83	-2.12	1.74
ENSG00000162769.12	chr1	213031596	213032166	1e-172	+	213031596	213032166	0	1	570,	0	-172	-171	85.7
ENSG00000162769.12	chr1	213032225	213032436	7.9e-11	+	213032225	213032436	0	1	211,	0	-10.1	-9.2	5.58
ENSG00000136643.11	chr1	213415320	213415530	1.3e-11	+	213415320	213415530	0	1	210,	0	-10.9	-9.97	3.66
ENSG00000117707.15	chr1	214161284	214161901	1e-205	+	214161284	214161901	0	2	542,58,	0,559	-205	-203	16.1
ENSG00000117707.15	chr1	214169823	214170033	7.9e-08	+	214169823	214170033	0	1	210,	0	-7.1	-6.24	1.74
ENSG00000117707.15	chr1	214170452	214171381	0	+	214170452	214171381	0	1	929,	0	-559	#NAME?	16.7
ENSG00000143499.13	chr1	214454594	214488195	1e-05	+	214454594	214488195	0	3	176,64,91,	0,23935,33510	-4.98	-4.17	3.55
ENSG00000117724.12	chr1	214787124	214787215	0.0036	+	214787124	214787215	0	1	91,	0	-2.44	-1.75	1.68
ENSG00000117724.12	chr1	214813674	214813735	0.0022	+	214813674	214813735	0	1	61,	0	-2.65	-1.95	1.77
ENSG00000117724.12	chr1	214816521	214818114	1.3e-20	+	214816521	214818114	0	2	146,215,	0,1378	-19.9	-18.9	3.6
ENSG00000117724.12	chr1	214818862	214819522	2e-53	+	214818862	214819522	0	1	660,	0	-52.7	-51.4	8.5
ENSG00000117724.12	chr1	214819971	214820032	0.0079	+	214819971	214820032	0	1	61,	0	-2.1	-1.44	1.44
ENSG00000117724.12	chr1	214820510	214825060	2.5e-13	+	214820510	214825060	0	5	233,13,14,153,8,	0,799,1317,1507,4542	-12.6	-11.6	2.97
ENSG00000117724.12	chr1	214836941	214837212	1e-113	+	214836941	214837212	0	1	271,	0	-113	-111	7.25
ENSG00000136636.12	chr1	215740734	215741064	5e-09	+	215740734	215741064	0	1	330,	0	-8.3	-7.41	17.8
ENSG00000136636.12	chr1	215793475	215793656	4e-16	+	215793475	215793656	0	1	181,	0	-15.4	-14.4	2.29
ENSG00000136636.12	chr1	215793864	215793924	0.00074	+	215793864	215793924	0	1	60,	0	-3.13	-2.4	1.5
ENSG00000067533.5	chr1	218458628	218475707	2.5e-23	+	218458628	218475707	0	2	169,72,	0,17007	-22.6	-21.5	3.64
ENSG00000067533.5	chr1	218480936	218504432	2.5e-12	+	218480936	218504432	0	2	38,143,	0,23353	-11.6	-10.7	2.42
ENSG00000143353.11	chr1	219347185	219347366	0.00046	+	219347185	219347366	0	1	181,	0	-3.34	-2.6	2.79
ENSG00000162817.6	chr1	220863695	220870494	4e-21	+	220863695	220870494	0	2	358,541,	0,6258	-20.4	-19.3	16.1
ENSG00000162817.6	chr1	220870672	220870913	1.3e-50	+	220870672	220870913	0	1	241,	0	-49.9	-48.6	6.5
ENSG00000162817.6	chr1	220871181	220871781	7.9e-41	+	220871181	220871781	0	1	600,	0	-40.1	-38.9	3.63
ENSG00000162817.6	chr1	220871899	220872170	3.2e-96	+	220871899	220872170	0	1	271,	0	-95.5	-94	7.56
ENSG00000186205.12	chr1	220986857	220987007	1.6e-11	+	220986857	220987007	0	1	150,	0	-10.8	-9.87	2.8
ENSG00000186205.12	chr1	220987276	220987457	6.5e-08	+	220987276	220987457	0	1	181,	0	-7.19	-6.33	1.98
ENSG00000136630.12	chr1	221057502	221057832	9.3e-10	+	221057502	221057832	0	1	330,	0	-9.03	-8.12	17.3
ENSG00000234419.1	chr1	222643713	222643774	0.0021	+	222643713	222643774	0	1	61,	0	-2.67	-1.96	10.1
ENSG00000154305.16	chr1	222802212	222802452	1.3e-14	+	222802212	222802452	0	1	240,	0	-13.9	-13	3.65
ENSG00000154305.16	chr1	222803050	222803439	1.6e-21	+	222803050	222803439	0	1	389,	0	-20.8	-19.8	6.18
ENSG00000154305.16	chr1	222838870	222838961	0.00021	+	222838870	222838961	0	1	91,	0	-3.67	-2.91	1.75
ENSG00000154309.8	chr1	223178917	223179098	5.1e-05	+	223178917	223179098	0	1	181,	0	-4.29	-3.51	8.88
ENSG00000162909.17	chr1	223900302	223905516	7.9e-65	+	223900302	223905516	0	2	277,53,	0,5161	-64.1	-62.7	12.9
ENSG00000162909.17	chr1	223934726	223936750	0.0001	+	223934726	223936750	0	2	141,10,	0,2014	-3.98	-3.21	1.86
ENSG00000162909.17	chr1	223937137	223938671	0.00095	+	223937137	223938671	0	2	41,80,	0,1454	-3.02	-2.3	2.19
ENSG00000162909.17	chr1	223940535	223945502	1e-209	+	223940535	223945502	0	4	123,170,129,177,	0,2646,4535,4790	-209	-207	17.5
ENSG00000162909.17	chr1	223946936	223954077	6.3e-20	+	223946936	223954077	0	5	247,159,66,58,9,	0,2346,2951,4915,7132	-19.2	-18.1	4.29
ENSG00000185495.10	chr1	224180564	224180624	0.0063	+	224180564	224180624	0	1	60,	0	-2.2	-1.52	5.33
ENSG00000143756.11	chr1	224301788	224302028	2e-60	+	224301788	224302028	0	1	240,	0	-59.7	-58.4	40.8
ENSG00000143756.11	chr1	224345111	224345651	1e-153	+	224345111	224345651	0	1	540,	0	-153	-151	13.2
ENSG00000143753.12	chr1	224370919	224371446	7.9e-34	+	224370919	224371446	0	2	201,70,	0,457	-33.1	-31.9	10.9
ENSG00000282418.1	chr1	225652722	225652899	0.00023	+	225652722	225652899	0	1	177,	0	-3.63	-2.88	13.2
ENSG00000143819.12	chr1	225997793	225997943	6.3e-05	+	225997793	225997943	0	1	150,	0	-4.2	-3.42	5.45
ENSG00000143819.12	chr1	225998032	225998182	2.5e-05	+	225998032	225998182	0	1	150,	0	-4.61	-3.81	9.39
ENSG00000143819.12	chr1	226013187	226019502	4e-83	+	226013187	226019502	0	3	58,188,23,	0,3238,6292	-82.4	-81	3.1
ENSG00000185155.11	chr1	226413203	226413711	1e-234	+	226413203	226413711	0	1	508,	0	-234	-232	13
ENSG00000143801.16	chr1	227058958	227059078	1.7e-05	+	227058958	227059078	0	1	120,	0	-4.77	-3.97	3.01
ENSG00000143801.16	chr1	227069622	227071487	4e-16	+	227069622	227071487	0	2	127,82,	0,1783	-15.4	-14.4	3.67
ENSG00000143801.16	chr1	227083478	227083687	2.5e-15	+	227083478	227083687	0	1	209,	0	-14.6	-13.6	3.89
ENSG00000163050.16	chr1	227127290	227169892	0	+	227127290	227169892	0	8	2,295,186,411,67,225,120,165,	0,696,21787,25410,26081,35265,37814,42437	-1110	#NAME?	70.7
ENSG00000163050.16	chr1	227170310	227170651	2.5e-17	+	227170310	227170651	0	2	154,57,	0,284	-16.6	-15.6	3.64
ENSG00000163050.16	chr1	227174315	227174556	1e-139	+	227174315	227174556	0	1	241,	0	-139	-138	6.43
ENSG00000163050.16	chr1	227175005	227175186	3.2e-43	+	227175005	227175186	0	1	181,	0	-42.5	-41.2	3.6
ENSG00000143740.14	chr1	227916448	227920546	0	+	227916448	227920546	0	3	39,163,457,	0,2837,3641	-373	#NAME?	14.7
ENSG00000143740.14	chr1	227920874	227921025	2.5e-06	+	227920874	227921025	0	1	151,	0	-5.6	-4.77	4.71
ENSG00000143740.14	chr1	227921113	227921832	1.6e-51	+	227921113	227921832	0	1	719,	0	-50.8	-49.5	13.7
ENSG00000143740.14	chr1	227922743	227922984	0.00032	+	227922743	227922984	0	1	241,	0	-3.49	-2.74	3.38
ENSG00000143740.14	chr1	227935637	227946848	0	+	227935637	227946848	0	2	297,153,	0,11058	#NAME?	#NAME?	50.9
ENSG00000143740.14	chr1	227954691	227958298	0.00078	+	227954691	227958298	0	2	93,27,	0,3580	-3.11	-2.39	2.19
ENSG00000143740.14	chr1	227964597	227968812	1e-262	+	227964597	227968812	0	2	74,585,	0,3630	-262	-260	23.5
ENSG00000143761.13	chr1	228270360	228270540	1.5e-10	+	228270360	228270540	0	1	180,	0	-9.83	-8.91	4.2
ENSG00000143761.13	chr1	228278749	228284911	2e-33	+	228278749	228284911	0	3	23,54,133,	0,5402,6029	-32.7	-31.6	2.82
ENSG00000143761.13	chr1	228285315	228285780	4e-76	+	228285315	228285780	0	2	101,228,	0,237	-75.4	-74	1.66
ENSG00000143774.16	chr1	228328908	228328968	0.003	+	228328908	228328968	0	1	60,	0	-2.52	-1.82	1.9
ENSG00000143774.16	chr1	228329177	228332060	1.6e-16	+	228329177	228332060	0	2	357,32,	0,2851	-15.8	-14.8	11.4
ENSG00000143774.16	chr1	228333130	228333400	1e-205	+	228333130	228333400	0	1	270,	0	-205	-203	22.2
ENSG00000143774.16	chr1	228333638	228333789	8.9e-05	+	228333638	228333789	0	1	151,	0	-4.05	-3.28	2.03
ENSG00000143774.16	chr1	228335168	228335229	0.0041	+	228335168	228335229	0	1	61,	0	-2.39	-1.7	1.28
ENSG00000143774.16	chr1	228335347	228335818	0.0031	+	228335347	228335818	0	2	64,27,	0,444	-2.51	-1.81	1.54
ENSG00000143774.16	chr1	228336236	228336506	2e-43	+	228336236	228336506	0	1	270,	0	-42.7	-41.5	19.3
ENSG00000143774.16	chr1	228336594	228336655	0.00026	+	228336594	228336655	0	1	61,	0	-3.58	-2.83	1.33
ENSG00000198835.3	chr1	228337552	228346361	7.9e-66	+	228337552	228346361	0	2	156,921,	0,7888	-65.1	-63.7	36.3
ENSG00000198835.3	chr1	228346420	228347318	1e-122	+	228346420	228347318	0	1	898,	0	-122	-121	32.7
ENSG00000181873.12	chr1	228362494	228363306	2e-41	+	228362494	228363306	0	2	236,484,	0,328	-40.7	-39.4	21.6
ENSG00000181873.12	chr1	228363485	228363605	2.3e-06	+	228363485	228363605	0	1	120,	0	-5.64	-4.82	3.18
ENSG00000154358.19	chr1	228559318	228559439	0.00049	+	228559318	228559439	0	1	121,	0	-3.31	-2.57	12.2
ENSG00000154358.19	chr1	228559948	228560129	0.00072	+	228559948	228560129	0	1	181,	0	-3.14	-2.42	11.7
ENSG00000154358.19	chr1	228560248	228560338	0.0015	+	228560248	228560338	0	1	90,	0	-2.82	-2.11	10.7
ENSG00000154358.19	chr1	228560577	228560638	0.0021	+	228560577	228560638	0	1	61,	0	-2.67	-1.96	10.1
ENSG00000270094.1	chr1	228582140	228584668	1.6e-12	+	228582140	228584668	0	3	9,96,225,	0,1271,2303	-11.8	-10.8	14.7
ENSG00000168159.10	chr1	228675478	228676001	4.3e-05	+	228675478	228676001	0	2	101,79,	0,444	-4.37	-3.59	4.44
ENSG00000168159.10	chr1	228676119	228682243	0	+	228676119	228682243	0	4	67,97,222,660,	0,541,4634,5464	-690	#NAME?	7.65
ENSG00000183929.7	chr1	228786257	228786347	0.0027	+	228786257	228786347	0	1	90,	0	-2.57	-1.87	4.57
ENSG00000183929.7	chr1	228786706	228786767	0.0027	+	228786706	228786767	0	1	61,	0	-2.57	-1.87	3.93
ENSG00000116574.5	chr1	228871182	228871483	1.9e-10	+	228871182	228871483	0	1	301,	0	-9.71	-8.79	7.61
ENSG00000116574.5	chr1	228871691	228879542	0	+	228871691	228879542	0	3	60,59,511,	0,1728,7340	-361	#NAME?	9.35
ENSG00000177800.2	chr1	229385620	229385740	0.0021	+	229385620	229385740	0	1	120,	0	-2.67	-1.96	10.1
ENSG00000168118.11	chr1	229406897	229407047	1.7e-05	+	229406897	229407047	0	1	150,	0	-4.76	-3.96	5.71
ENSG00000135763.9	chr1	229770911	229771329	1e-101	+	229770911	229771329	0	1	418,	0	-101	-99.9	15.6
ENSG00000135763.9	chr1	229771418	229772285	5e-39	+	229771418	229772285	0	1	867,	0	-38.3	-37.1	9.47
ENSG00000135763.9	chr1	229772403	229772643	1.4e-10	+	229772403	229772643	0	1	240,	0	-9.86	-8.94	3.82
ENSG00000135763.9	chr1	229772851	229773150	3.2e-24	+	229772851	229773150	0	1	299,	0	-23.5	-22.4	5
ENSG00000135763.9	chr1	229773567	229773867	3.2e-17	+	229773567	229773867	0	1	300,	0	-16.5	-15.4	5.33
ENSG00000135763.9	chr1	229794990	229795140	2.6e-06	+	229794990	229795140	0	1	150,	0	-5.59	-4.77	2.75
ENSG00000143641.9	chr1	230202956	230203106	0.00031	+	230202956	230203106	0	1	150,	0	-3.51	-2.76	6.6
ENSG00000143641.9	chr1	230410261	230415718	0	+	230410261	230415718	0	2	49,670,	0,4787	-2230	#NAME?	31.7
ENSG00000135775.13	chr1	230778294	230778607	6.3e-05	+	230778294	230778607	0	2	130,51,	0,262	-4.2	-3.42	2.85
ENSG00000135775.13	chr1	230829038	230829279	4.5e-10	+	230829038	230829279	0	1	241,	0	-9.35	-8.44	2.77
ENSG00000223393.1	chr1	231011093	231011212	0.001	+	231011093	231011212	0	1	119,	0	-2.98	-2.26	11.2
ENSG00000173409.13	chr1	231114845	231115023	1.3e-07	+	231114845	231115023	0	1	178,	0	-6.89	-6.03	5.71
ENSG00000116906.11	chr1	231403545	231405646	5e-07	+	231403545	231405646	0	2	112,38,	0,2063	-6.3	-5.46	2.1
ENSG00000010072.15	chr1	231472849	231473599	5e-69	+	231472849	231473599	0	1	750,	0	-68.3	-66.9	67
ENSG00000270106.5	chr1	231829581	231837747	4e-38	+	231829581	231837747	0	2	970,47,	0,8119	-37.4	-36.2	21.8
ENSG00000270106.5	chr1	231885797	231906754	7.9e-12	+	231885797	231906754	0	3	25,130,174,	0,17088,20783	-11.1	-10.2	5.94
ENSG00000162946.20	chr1	231762560	231762651	0.0045	+	231762560	231762651	0	1	91,	0	-2.35	-1.67	9.13
ENSG00000162946.20	chr1	231829578	231837746	5e-38	+	231829578	231837746	0	2	973,46,	0,8122	-37.3	-36.1	27.4
ENSG00000162946.20	chr1	231885778	231910394	2e-11	+	231885778	231910394	0	4	44,130,236,10,	0,17107,20802,24606	-10.7	-9.81	6.2
ENSG00000162946.20	chr1	232162299	232172676	3.7e-06	+	232162299	232172676	0	2	1,239,	0,10138	-5.43	-4.62	3.81
ENSG00000135778.11	chr1	233112310	233112611	1.2e-05	+	233112310	233112611	0	1	301,	0	-4.93	-4.13	8.63
ENSG00000168275.14	chr1	234509291	234509505	8.1e-09	+	234509291	234509505	0	2	133,77,	0,137	-8.09	-7.2	2.5
ENSG00000168275.14	chr1	234509893	234510073	8.1e-08	+	234509893	234510073	0	1	180,	0	-7.09	-6.23	2.91
ENSG00000228830.1	chr1	234742753	234745229	0	+	234742753	234745229	0	2	630,63,	0,2413	-4480	#NAME?	30.2
ENSG00000227630.2	chr1	234865269	234865389	0.00049	+	234865269	234865389	0	1	120,	0	-3.31	-2.57	12.2
ENSG00000152904.11	chr1	235491774	235492426	2.3e-10	+	235491774	235492426	0	3	39,209,83,	0,110,569	-9.63	-8.72	10.1
ENSG00000152904.11	chr1	235492695	235493196	4.8e-10	+	235492695	235493196	0	2	49,161,	0,340	-9.32	-8.41	3.81
ENSG00000186197.12	chr1	236558801	236558892	0.0015	+	236558801	236558892	0	1	91,	0	-2.82	-2.11	10.7
ENSG00000186197.12	chr1	236645799	236645949	7.6e-05	+	236645799	236645949	0	1	150,	0	-4.12	-3.35	14.7
ENSG00000186197.12	chr1	236647528	236647588	7.6e-05	+	236647528	236647588	0	1	60,	0	-4.12	-3.35	14.7
ENSG00000244457.2	chr1	236647530	236647590	7.6e-05	+	236647530	236647590	0	1	60,	0	-4.12	-3.35	14.7
ENSG00000116977.18	chr1	236681794	236687343	1e-20	+	236681794	236687343	0	2	6,655,	0,4894	-20	-19	10.6
ENSG00000116977.18	chr1	236706489	236706640	0.00081	+	236706489	236706640	0	1	151,	0	-3.09	-2.36	3.93
ENSG00000116977.18	chr1	236715111	236715202	6.6e-05	+	236715111	236715202	0	1	91,	0	-4.18	-3.4	2.6
ENSG00000116984.12	chr1	236958700	236958761	0.0046	+	236958700	236958761	0	1	61,	0	-2.34	-1.66	2.44
ENSG00000116984.12	chr1	237054564	237057905	5e-12	+	237054564	237057905	0	2	65,265,	0,3076	-11.3	-10.3	3.38
ENSG00000116984.12	chr1	237061324	237061535	1e-10	+	237061324	237061535	0	1	211,	0	-10	-9.08	3.57
ENSG00000116984.12	chr1	237062491	237062702	1.5e-06	+	237062491	237062702	0	1	211,	0	-5.81	-4.98	1.93
ENSG00000116984.12	chr1	237064407	237064587	1.4e-07	+	237064407	237064587	0	1	180,	0	-6.85	-5.99	2.71
ENSG00000116984.12	chr1	237066981	237067131	0.00042	+	237066981	237067131	0	1	150,	0	-3.38	-2.64	2.31
ENSG00000117009.11	chr1	241757151	241757271	1.4e-05	+	241757151	241757271	0	1	120,	0	-4.86	-4.06	2.51
ENSG00000174371.16	chr1	242011538	242012096	5.1e-10	+	242011538	242012096	0	2	117,64,	0,494	-9.29	-8.38	3.44
ENSG00000054282.15	chr1	243419335	243419515	2e-06	+	243419335	243419515	0	1	180,	0	-5.69	-4.87	17.8
ENSG00000179456.10	chr1	244217260	244218662	5e-19	+	244217260	244218662	0	1	1402,	0	-18.3	-17.2	21.3
ENSG00000121644.18	chr1	244816505	244816565	0.001	+	244816505	244816565	0	1	60,	0	-2.98	-2.26	11.2
ENSG00000121644.18	chr1	244868932	244869112	7.9e-12	+	244868932	244869112	0	1	180,	0	-11.1	-10.2	2.44
ENSG00000203667.9	chr1	244998653	244998952	2e-15	+	244998653	244998952	0	1	299,	0	-14.7	-13.7	14
ENSG00000203666.12	chr1	245254594	245254655	0.0045	+	245254594	245254655	0	1	61,	0	-2.35	-1.67	9.13
ENSG00000162852.13	chr1	246729805	246730075	7.1e-08	+	246729805	246730075	0	1	270,	0	-7.15	-6.28	7.99
ENSG00000162852.13	chr1	246754975	246784762	7.9e-18	+	246754975	246784762	0	2	268,32,	0,29755	-17.1	-16.1	3.95
ENSG00000162852.13	chr1	246810468	246811217	1e-126	+	246810468	246811217	0	1	749,	0	-126	-125	22.5
ENSG00000162852.13	chr1	246829044	246829374	1.3e-16	+	246829044	246829374	0	1	330,	0	-15.9	-14.9	4.16
ENSG00000143653.9	chr1	246887705	246890194	1.6e-13	+	246887705	246890194	0	2	209,1,	0,2488	-12.8	-11.9	3.17
ENSG00000227953.6	chr1	246954159	246954489	1.3e-11	+	246954159	246954489	0	1	330,	0	-10.9	-10	19.3
ENSG00000227953.6	chr1	246954847	246954998	0.00059	+	246954847	246954998	0	1	151,	0	-3.23	-2.5	5.07
ENSG00000227953.6	chr1	246955387	246955447	0.0041	+	246955387	246955447	0	1	60,	0	-2.39	-1.71	5.07
ENSG00000171161.12	chr1	249132438	249133074	7.9e-16	+	249132438	249133074	0	2	312,48,	0,588	-15.1	-14.1	38.1
ENSG00000171161.12	chr1	249136942	249138795	0.00011	+	249136942	249138795	0	2	37,114,	0,1739	-3.97	-3.2	2.38
ENSG00000171161.12	chr1	249141351	249142759	1e-172	+	249141351	249142759	0	1	1408,	0	-172	-170	44.7
ENSG00000185220.11	chr1	249210943	249211273	2e-12	+	249210943	249211273	0	1	330,	0	-11.7	-10.8	6.43
ENSG00000185220.11	chr1	249211541	249211722	3e-06	+	249211541	249211722	0	1	181,	0	-5.53	-4.71	3.15
ENSG00000185220.11	chr1	249211870	249212589	1e-43	+	249211870	249212589	0	1	719,	0	-43	-41.7	19.5
ENSG00000227232.5	chr1	14403	16763	3.2e-20	-	14403	16763	0	4	98,34,152,157,	0,601,1392,2203	-19.5	-18.5	19.8
ENSG00000227232.5	chr1	17354	29541	3.2e-59	-	17354	29541	0	6	14,137,147,99,154,8,	0,251,560,913,7383,12179	-58.5	-57.2	7.6
ENSG00000238009.6	chr1	90039	90606	3.2e-26	-	90039	90606	0	1	567,	0	-25.5	-24.4	14.1
ENSG00000238009.6	chr1	90695	90904	7.9e-13	-	90695	90904	0	1	209,	0	-12.1	-11.1	6.71
ENSG00000238009.6	chr1	91380	91530	0.00085	-	91380	91530	0	1	150,	0	-3.07	-2.35	6.85
ENSG00000238009.6	chr1	133424	133574	0.0003	-	133424	133574	0	1	150,	0	-3.53	-2.78	12.7
ENSG00000239945.1	chr1	89999	90596	1.6e-20	-	89999	90596	0	2	51,310,	0,287	-19.8	-18.7	10.1
ENSG00000239945.1	chr1	90685	90895	7.9e-12	-	90685	90895	0	1	210,	0	-11.1	-10.1	5.73
ENSG00000237683.5	chr1	135109	135409	3e-06	-	135109	135409	0	1	300,	0	-5.53	-4.71	3.15
ENSG00000237683.5	chr1	135647	137795	6.3e-19	-	135647	137795	0	2	155,175,	0,1973	-18.2	-17.2	6.67
ENSG00000237683.5	chr1	138093	138333	3.4e-07	-	138093	138333	0	1	240,	0	-6.47	-5.62	3.69
ENSG00000268903.1	chr1	135227	135402	3e-06	-	135227	135402	0	1	175,	0	-5.53	-4.71	3.42
ENSG00000268903.1	chr1	135662	135895	2e-15	-	135662	135895	0	1	233,	0	-14.7	-13.7	5.17
ENSG00000228463.9	chr1	228751	234364	1.7e-05	-	228751	234364	0	3	25,85,10,	0,2549,5603	-4.76	-3.97	9.64
ENSG00000228463.9	chr1	236469	237218	2.5e-16	-	236469	237218	0	1	749,	0	-15.6	-14.5	7.1
ENSG00000233653.3	chr1	329549	330058	0.00023	-	329549	330058	0	2	71,109,	0,400	-3.63	-2.88	13.2
ENSG00000230021.8	chr1	655547	659914	4.1e-07	-	655547	659914	0	2	33,177,	0,4190	-6.39	-5.55	11.4
ENSG00000228327.3	chr1	661473	661744	1.8e-09	-	661473	661744	0	1	271,	0	-8.75	-7.85	3.41
ENSG00000228327.3	chr1	662042	662491	6.3e-12	-	662042	662491	0	1	449,	0	-11.2	-10.2	4.21
ENSG00000228327.3	chr1	663089	663449	4.8e-05	-	663089	663449	0	1	360,	0	-4.32	-3.54	2.86
ENSG00000228327.3	chr1	663627	663897	7.1e-07	-	663627	663897	0	1	270,	0	-6.15	-5.31	2.47
ENSG00000228327.3	chr1	713855	714006	0.00071	-	713855	714006	0	1	151,	0	-3.15	-2.42	5.83
ENSG00000230092.7	chr1	752801	752889	0.0001	-	752801	752889	0	1	88,	0	-3.98	-3.22	8.37
ENSG00000225880.5	chr1	762093	762573	5e-12	-	762093	762573	0	1	480,	0	-11.3	-10.3	5.99
ENSG00000225880.5	chr1	762662	762842	1.1e-05	-	762662	762842	0	1	180,	0	-4.97	-4.16	16.7
ENSG00000188976.10	chr1	879673	879883	1e-107	-	879673	879883	0	1	210,	0	-107	-105	3.76
ENSG00000188976.10	chr1	880002	882043	0	-	880002	882043	0	6	178,105,104,136,114,262,	0,419,696,895,1550,1779	-826	#NAME?	14
ENSG00000188976.10	chr1	883531	887403	7.9e-92	-	883531	887403	0	4	81,114,112,24,	0,338,2975,3848	-91.1	-89.6	4.18
ENSG00000188976.10	chr1	887943	889220	2e-39	-	887943	889220	0	3	37,114,59,	0,611,1218	-38.7	-37.5	3.42
ENSG00000188976.10	chr1	889899	892730	0	-	889899	892730	0	5	4,91,121,132,252,	0,1403,1575,2374,2579	-1110	#NAME?	13.2
ENSG00000188976.10	chr1	894286	894689	3.2e-72	-	894286	894689	0	2	175,95,	0,308	-71.5	-70.1	10.5
ENSG00000187642.9	chr1	910613	910971	1.3e-46	-	910613	910971	0	1	358,	0	-45.9	-44.6	27.9
ENSG00000188290.10	chr1	934753	935111	1.6e-21	-	934753	935111	0	2	59,206,	0,152	-20.8	-19.8	4.04
ENSG00000188290.10	chr1	935169	935376	8.5e-09	-	935169	935376	0	1	207,	0	-8.07	-7.18	10.8
ENSG00000273443.1	chr1	997764	997943	6.2e-05	-	997764	997943	0	1	179,	0	-4.21	-3.43	5.75
ENSG00000273443.1	chr1	998490	998668	6.3e-14	-	998490	998668	0	1	178,	0	-13.2	-12.2	5.23
ENSG00000131591.17	chr1	1017197	1018366	1e-104	-	1017197	1018366	0	1	1169,	0	-104	-103	44.1
ENSG00000131591.17	chr1	1022989	1025946	2.1e-05	-	1022989	1025946	0	2	27,214,	0,2743	-4.67	-3.88	7.1
ENSG00000131591.17	chr1	1027353	1027534	7.6e-05	-	1027353	1027534	0	1	181,	0	-4.12	-3.35	14.7
ENSG00000131591.17	chr1	1027983	1028104	0.0045	-	1027983	1028104	0	1	121,	0	-2.35	-1.67	9.13
ENSG00000078808.16	chr1	1152347	1154440	0	-	1152347	1154440	0	2	837,603,	0,1490	-875	#NAME?	14.4
ENSG00000078808.16	chr1	1158670	1167411	0	-	1158670	1167411	0	5	67,137,48,479,140,	0,541,3981,5177,8601	-1270	#NAME?	39.9
ENSG00000184163.3	chr1	1178312	1178373	0.0046	-	1178312	1178373	0	1	61,	0	-2.34	-1.66	5.58
ENSG00000184163.3	chr1	1178790	1178881	0.0021	-	1178790	1178881	0	1	91,	0	-2.67	-1.96	10.1
ENSG00000184163.3	chr1	1179834	1180074	5.2e-05	-	1179834	1180074	0	1	240,	0	-4.28	-3.5	15.2
ENSG00000160087.20	chr1	1189467	1189677	7.8e-07	-	1189467	1189677	0	1	210,	0	-6.11	-5.27	2.93
ENSG00000160087.20	chr1	1190332	1191426	1e-211	-	1190332	1191426	0	2	535,2,	0,1092	-211	-210	11
ENSG00000160087.20	chr1	1208459	1208818	7.9e-13	-	1208459	1208818	0	1	359,	0	-12.1	-11.2	17.8
ENSG00000131584.18	chr1	1227845	1228026	3e-07	-	1227845	1228026	0	1	181,	0	-6.53	-5.68	2.54
ENSG00000131584.18	chr1	1228085	1228385	1e-07	-	1228085	1228385	0	1	300,	0	-6.99	-6.13	2.77
ENSG00000131584.18	chr1	1229217	1231439	1e-196	-	1229217	1231439	0	7	96,110,227,291,108,203,45,	0,252,564,880,1609,1898,2177	-196	-194	20.7
ENSG00000131584.18	chr1	1231659	1234188	1.3e-33	-	1231659	1234188	0	6	1,209,112,253,52,242,	0,145,1542,1733,2090,2287	-32.9	-31.7	5.28
ENSG00000131584.18	chr1	1234577	1234907	2.5e-16	-	1234577	1234907	0	1	330,	0	-15.6	-14.6	6.09
ENSG00000131584.18	chr1	1235086	1236963	1e-167	-	1235086	1236963	0	5	199,96,45,184,136,	0,266,451,802,1741	-167	-166	13.1
ENSG00000131584.18	chr1	1237202	1238863	1.6e-18	-	1237202	1238863	0	3	224,54,322,	0,1099,1339	-17.8	-16.7	11.2
ENSG00000131584.18	chr1	1238922	1239043	0.00085	-	1238922	1239043	0	1	121,	0	-3.07	-2.35	6.85
ENSG00000131584.18	chr1	1239431	1239612	2.6e-08	-	1239431	1239612	0	1	181,	0	-7.58	-6.71	6.34
ENSG00000131584.18	chr1	1242521	1243236	0.00072	-	1242521	1243236	0	3	15,47,88,	0,195,627	-3.14	-2.42	11.7
ENSG00000127054.18	chr1	1247054	1248966	1e-269	-	1247054	1248966	0	3	250,130,1361,	0,343,551	-269	-267	47.5
ENSG00000127054.18	chr1	1249284	1250185	5e-63	-	1249284	1250185	0	1	901,	0	-62.3	-60.9	16.4
ENSG00000127054.18	chr1	1250424	1251544	1e-166	-	1250424	1251544	0	2	653,8,	0,1112	-166	-165	101
ENSG00000127054.18	chr1	1254180	1255381	0	-	1254180	1255381	0	1	1201,	0	#NAME?	#NAME?	29.3
ENSG00000127054.18	chr1	1255800	1258178	4e-78	-	1255800	1258178	0	3	676,77,28,	0,1487,2350	-77.4	-76	12.6
ENSG00000127054.18	chr1	1258627	1260011	0.0032	-	1258627	1260011	0	2	40,51,	0,1333	-2.49	-1.79	5.83
ENSG00000107404.17	chr1	1270744	1275116	1e-194	-	1270744	1275116	0	6	1151,38,207,168,132,450,	0,1653,2612,2904,3157,3922	-194	-193	19.9
ENSG00000107404.17	chr1	1275634	1277319	1e-300	-	1275634	1277319	0	3	111,94,273,	0,155,1412	-300	-298	17.6
ENSG00000107404.17	chr1	1277378	1284492	1e-258	-	1277378	1284492	0	4	158,122,70,217,	0,364,690,6897	-258	-257	8.3
ENSG00000162576.16	chr1	1288367	1288727	1.6e-79	-	1288367	1288727	0	1	360,	0	-78.8	-77.3	4
ENSG00000162576.16	chr1	1290324	1290505	2.6e-07	-	1290324	1290505	0	1	181,	0	-6.59	-5.74	5.75
ENSG00000162576.16	chr1	1293961	1294111	2.3e-05	-	1293961	1294111	0	1	150,	0	-4.64	-3.84	4.57
ENSG00000162576.16	chr1	1296707	1297037	1.5e-09	-	1296707	1297037	0	1	330,	0	-8.82	-7.92	28.9
ENSG00000175756.13	chr1	1309109	1310011	0	-	1309109	1310011	0	2	173,632,	0,270	-1220	#NAME?	14.4
ENSG00000175756.13	chr1	1310070	1310726	6.3e-28	-	1310070	1310726	0	1	656,	0	-27.2	-26.1	29.9
ENSG00000221978.11	chr1	1321389	1321570	1e-09	-	1321389	1321570	0	1	181,	0	-8.98	-8.08	3.09
ENSG00000221978.11	chr1	1322227	1323582	0	-	1322227	1323582	0	3	735,93,249,	0,929,1106	-631	#NAME?	16.7
ENSG00000221978.11	chr1	1326670	1326851	7.9e-11	-	1326670	1326851	0	1	181,	0	-10.1	-9.13	1.85
ENSG00000242485.5	chr1	1342371	1342693	7.9e-20	-	1342371	1342693	0	2	28,183,	0,139	-19.1	-18	4.94
ENSG00000235098.8	chr1	1354215	1355579	0	-	1354215	1355579	0	2	714,148,	0,1216	#NAME?	#NAME?	71.7
ENSG00000235098.8	chr1	1355875	1356763	0	-	1355875	1356763	0	2	97,587,	0,301	-1450	#NAME?	45.8
ENSG00000235098.8	chr1	1356851	1357030	8.5e-09	-	1356851	1357030	0	1	179,	0	-8.07	-7.18	9.98
ENSG00000225285.1	chr1	1365918	1369953	1e-126	-	1365918	1369953	0	3	416,39,396,	0,1266,3639	-126	-124	126
ENSG00000205090.8	chr1	1474611	1474882	7.6e-05	-	1474611	1474882	0	1	271,	0	-4.12	-3.35	14.7
ENSG00000160075.11	chr1	1477352	1480123	0	-	1477352	1480123	0	3	195,119,106,	0,1896,2665	-2500	#NAME?	22.7
ENSG00000160075.11	chr1	1480332	1480393	0.003	-	1480332	1480393	0	1	61,	0	-2.52	-1.83	1.36
ENSG00000160075.11	chr1	1499998	1510039	3.2e-42	-	1499998	1510039	0	2	298,182,	0,9859	-41.5	-40.2	4.37
ENSG00000228594.3	chr1	1533421	1534077	1e-118	-	1533421	1534077	0	1	656,	0	-118	-116	11
ENSG00000228594.3	chr1	1534314	1534851	1.6e-80	-	1534314	1534851	0	1	537,	0	-79.8	-78.4	18.9
ENSG00000272106.1	chr1	1550425	1550666	1.5e-07	-	1550425	1550666	0	1	241,	0	-6.83	-5.98	12.9
ENSG00000272106.1	chr1	1550785	1551175	7.9e-93	-	1550785	1551175	0	1	390,	0	-92.1	-90.6	34.5
ENSG00000248333.8	chr1	1571021	1571342	4.9e-10	-	1571021	1571342	0	2	197,44,	0,277	-9.31	-8.4	3.01
ENSG00000248333.8	chr1	1572815	1573890	1.3e-13	-	1572815	1573890	0	3	60,122,29,	0,308,1046	-12.9	-12	1.97
ENSG00000248333.8	chr1	1575694	1580849	1e-149	-	1575694	1580849	0	7	119,66,159,96,162,179,29,	0,714,1328,1572,2013,4792,5126	-149	-147	15.7
ENSG00000189339.11	chr1	1594782	1594994	3.7e-10	-	1594782	1594994	0	2	58,153,	0,59	-9.43	-8.51	2.34
ENSG00000189339.11	chr1	1596443	1597372	0	-	1596443	1597372	0	1	929,	0	#NAME?	#NAME?	85.8
ENSG00000189339.11	chr1	1622452	1622812	5e-13	-	1622452	1622812	0	1	360,	0	-12.3	-11.4	16.2
ENSG00000008128.22	chr1	1634228	1634578	3.2e-14	-	1634228	1634578	0	2	210,60,	0,290	-13.5	-12.5	4.49
ENSG00000008128.22	chr1	1638888	1650633	1e-195	-	1638888	1650633	0	8	150,66,159,96,162,164,133,29,	0,730,1344,1588,2029,4814,8896,11716	-195	-194	16.7
ENSG00000008128.22	chr1	1655523	1655673	0.00015	-	1655523	1655673	0	1	150,	0	-3.83	-3.07	12.7
ENSG00000268575.1	chr1	1634234	1634554	1e-14	-	1634234	1634554	0	2	204,36,	0,284	-14	-13	4.31
ENSG00000268575.1	chr1	1639002	1650808	1e-194	-	1639002	1650808	0	8	21,66,159,96,123,137,133,12,	0,616,1230,1474,1954,4700,8782,11794	-194	-192	16.9
ENSG00000268575.1	chr1	1666736	1666827	0.00052	-	1666736	1666827	0	1	91,	0	-3.28	-2.54	6.85
ENSG00000215790.6	chr1	1666134	1666743	0.00038	-	1666134	1666743	0	2	140,101,	0,508	-3.42	-2.67	3.75
ENSG00000215790.6	chr1	1675716	1677401	1e-13	-	1675716	1677401	0	2	391,239,	0,1446	-13	-12	18.8
ENSG00000008130.15	chr1	1682760	1683180	0	-	1682760	1683180	0	1	420,	0	-426	#NAME?	10.8
ENSG00000008130.15	chr1	1684257	1685554	1e-27	-	1684257	1685554	0	3	242,83,65,	0,748,1232	-27	-25.8	2.39
ENSG00000078369.17	chr1	1822315	1822556	7.6e-08	-	1822315	1822556	0	1	241,	0	-7.12	-6.26	23.8
ENSG00000178821.12	chr1	1849146	1849560	1.3e-32	-	1849146	1849560	0	1	414,	0	-31.9	-30.7	3.48
ENSG00000178821.12	chr1	1850151	1850328	5.9e-06	-	1850151	1850328	0	1	177,	0	-5.23	-4.42	10.4
ENSG00000142609.17	chr1	1873466	1878444	6.2e-10	-	1873466	1878444	0	4	129,122,123,16,	0,2303,4289,4962	-9.21	-8.29	25.9
ENSG00000142609.17	chr1	1885270	1885421	0.00095	-	1885270	1885421	0	1	151,	0	-3.02	-2.3	3.89
ENSG00000142609.17	chr1	1885539	1885720	9.5e-05	-	1885539	1885720	0	1	181,	0	-4.02	-3.25	5.2
ENSG00000142609.17	chr1	1886228	1886708	6.3e-36	-	1886228	1886708	0	1	480,	0	-35.2	-34	33
ENSG00000142609.17	chr1	1887246	1891405	4e-15	-	1887246	1891405	0	4	43,165,90,3,	0,812,3312,4156	-14.4	-13.4	24.4
ENSG00000182873.5	chr1	2113680	2113771	0.00052	-	2113680	2113771	0	1	91,	0	-3.28	-2.54	4.06
ENSG00000182873.5	chr1	2113889	2114040	0.001	-	2113889	2114040	0	1	151,	0	-2.98	-2.26	11.2
ENSG00000162585.16	chr1	2115959	2116320	1e-142	-	2115959	2116320	0	1	361,	0	-142	-141	28.4
ENSG00000162585.16	chr1	2116469	2116860	0	-	2116469	2116860	0	1	391,	0	#NAME?	#NAME?	30.6
ENSG00000162585.16	chr1	2118446	2121234	1e-127	-	2118446	2121234	0	2	199,252,	0,2536	-127	-125	19.8
ENSG00000162585.16	chr1	2121713	2122763	1.6e-33	-	2121713	2122763	0	1	1050,	0	-32.8	-31.6	41.6
ENSG00000162585.16	chr1	2123362	2123693	2e-33	-	2123362	2123693	0	1	331,	0	-32.7	-31.5	10.5
ENSG00000162585.16	chr1	2123932	2124353	1.3e-60	-	2123932	2124353	0	1	421,	0	-59.9	-58.5	14.6
ENSG00000162585.16	chr1	2125041	2125639	1e-169	-	2125041	2125639	0	2	308,203,	0,395	-169	-168	8.17
ENSG00000116151.13	chr1	2306869	2306990	0.00034	-	2306869	2306990	0	1	121,	0	-3.47	-2.72	12.7
ENSG00000116151.13	chr1	2307258	2307589	0.00011	-	2307258	2307589	0	1	331,	0	-3.96	-3.19	14.2
ENSG00000116151.13	chr1	2307708	2308099	0.00034	-	2307708	2308099	0	1	391,	0	-3.47	-2.72	12.7
ENSG00000116151.13	chr1	2308758	2308939	0.001	-	2308758	2308939	0	1	181,	0	-2.98	-2.26	11.2
ENSG00000116151.13	chr1	2309148	2309329	0.00049	-	2309148	2309329	0	1	181,	0	-3.31	-2.57	12.2
ENSG00000116151.13	chr1	2310257	2310318	0.0045	-	2310257	2310318	0	1	61,	0	-2.35	-1.67	9.13
ENSG00000157911.9	chr1	2335909	2336178	7.9e-36	-	2335909	2336178	0	1	269,	0	-35.1	-34	6.31
ENSG00000157911.9	chr1	2336327	2337133	0	-	2336327	2337133	0	1	806,	0	-459	#NAME?	16.2
ENSG00000157911.9	chr1	2337930	2337991	0.0047	-	2337930	2337991	0	1	61,	0	-2.33	-1.65	1.47
ENSG00000157911.9	chr1	2340212	2341122	0.0048	-	2340212	2341122	0	2	85,6,	0,904	-2.32	-1.63	1.6
ENSG00000157911.9	chr1	2341794	2342152	0.00037	-	2341794	2342152	0	2	96,84,	0,274	-3.43	-2.69	3.25
ENSG00000157911.9	chr1	2345056	2345236	4.3e-05	-	2345056	2345236	0	1	180,	0	-4.37	-3.59	2.63
ENSG00000157881.13	chr1	2440180	2441576	3.2e-27	-	2440180	2441576	0	3	319,138,81,	0,1051,1315	-26.5	-25.4	18.5
ENSG00000157881.13	chr1	2443884	2443945	0.00034	-	2443884	2443945	0	1	61,	0	-3.47	-2.72	2.79
ENSG00000157881.13	chr1	2444452	2445828	0.00012	-	2444452	2445828	0	3	26,88,36,	0,988,1340	-3.91	-3.14	1.93
ENSG00000157881.13	chr1	2450756	2451352	8.1e-05	-	2450756	2451352	0	2	7,113,	0,483	-4.09	-3.32	2.71
ENSG00000157881.13	chr1	2453175	2453356	1.5e-08	-	2453175	2453356	0	1	181,	0	-7.82	-6.94	6.17
ENSG00000157881.13	chr1	2457611	2458067	4.5e-05	-	2457611	2458067	0	2	15,165,	0,291	-4.35	-3.56	7.86
ENSG00000238164.6	chr1	2481568	2481658	0.0031	-	2481568	2481658	0	1	90,	0	-2.51	-1.81	9.64
ENSG00000238164.6	chr1	2482943	2483573	1e-26	-	2482943	2483573	0	1	630,	0	-26	-24.9	79.1
ENSG00000238164.6	chr1	2483781	2484919	1.6e-36	-	2483781	2484919	0	1	1138,	0	-35.8	-34.6	108
ENSG00000238164.6	chr1	2485038	2485488	1.7e-05	-	2485038	2485488	0	1	450,	0	-4.78	-3.98	16.7
ENSG00000238164.6	chr1	2486423	2486634	2.5e-05	-	2486423	2486634	0	1	211,	0	-4.61	-3.81	10.7
ENSG00000238164.6	chr1	2486812	2487112	7.6e-08	-	2486812	2487112	0	1	300,	0	-7.12	-6.26	23.8
ENSG00000238164.6	chr1	2487231	2487502	1.3e-18	-	2487231	2487502	0	1	271,	0	-17.9	-16.8	55.3
ENSG00000238164.6	chr1	2487680	2488470	2.5e-37	-	2487680	2488470	0	2	455,55,	0,735	-36.6	-35.4	10.8
ENSG00000142606.15	chr1	2522434	2523022	0.0019	-	2522434	2523022	0	2	94,27,	0,561	-2.72	-2.01	3.3
ENSG00000177133.10	chr1	2980715	2984139	3.2e-05	-	2980715	2984139	0	2	151,239,	0,3185	-4.5	-3.71	14.7
ENSG00000177133.10	chr1	2984348	2984499	0.0015	-	2984348	2984499	0	1	151,	0	-2.82	-2.11	10.7
ENSG00000162591.15	chr1	3406603	3407113	6.3e-57	-	3406603	3407113	0	1	510,	0	-56.2	-54.9	17.5
ENSG00000116213.15	chr1	3547809	3548109	1.6e-30	-	3547809	3548109	0	1	300,	0	-29.8	-28.6	13.1
ENSG00000116213.15	chr1	3552826	3552977	0.00023	-	3552826	3552977	0	1	151,	0	-3.64	-2.89	10.1
ENSG00000227372.10	chr1	3652224	3652404	8.3e-06	-	3652224	3652404	0	1	180,	0	-5.08	-4.27	10.1
ENSG00000227372.10	chr1	3652792	3653181	1.6e-19	-	3652792	3653181	0	1	389,	0	-18.8	-17.8	17.1
ENSG00000227372.10	chr1	3654555	3655274	6.3e-41	-	3654555	3655274	0	1	719,	0	-40.2	-39	8.42
ENSG00000227372.10	chr1	3656737	3656858	1.3e-08	-	3656737	3656858	0	1	121,	0	-7.89	-7.01	3.95
ENSG00000227372.10	chr1	3659044	3662525	1e-145	-	3659044	3662525	0	5	37,154,201,91,355,	0,323,580,799,3126	-145	-144	20
ENSG00000227372.10	chr1	3662644	3662884	4.5e-08	-	3662644	3662884	0	1	240,	0	-7.35	-6.48	3.12
ENSG00000227372.10	chr1	3662942	3663870	1e-55	-	3662942	3663870	0	1	928,	0	-55	-53.7	32.6
ENSG00000130764.9	chr1	3695181	3696228	1e-32	-	3695181	3696228	0	1	1047,	0	-32	-30.8	10.1
ENSG00000130764.9	chr1	3697543	3697843	1e-69	-	3697543	3697843	0	1	300,	0	-69	-67.6	3.8
ENSG00000130764.9	chr1	3700441	3712739	0	-	3700441	3712739	0	5	34,180,117,462,314,	0,118,1209,2971,11984	-973	#NAME?	53.4
ENSG00000130764.9	chr1	3712798	3713068	1.3e-32	-	3712798	3713068	0	1	270,	0	-31.9	-30.8	27.4
ENSG00000116198.12	chr1	3731818	3732749	1.3e-12	-	3731818	3732749	0	2	263,37,	0,894	-11.9	-10.9	5.4
ENSG00000116198.12	chr1	3773567	3773778	6.2e-05	-	3773567	3773778	0	1	211,	0	-4.21	-3.43	5.45
ENSG00000198912.10	chr1	3806553	3807467	0	-	3806553	3807467	0	2	84,335,	0,579	-308	-306	15
ENSG00000198912.10	chr1	3812629	3816738	0.00049	-	3812629	3816738	0	2	118,3,	0,4106	-3.31	-2.57	12.2
ENSG00000131697.17	chr1	5923140	5923561	6.3e-59	-	5923140	5923561	0	1	421,	0	-58.2	-56.9	11.5
ENSG00000131697.17	chr1	5923860	5923921	0.003	-	5923860	5923921	0	1	61,	0	-2.52	-1.82	4.57
ENSG00000131697.17	chr1	5934977	5936131	5e-26	-	5934977	5936131	0	2	183,118,	0,1036	-25.3	-24.2	9.96
ENSG00000116251.9	chr1	6259183	6259393	1.4e-07	-	6259183	6259393	0	1	210,	0	-6.84	-5.98	10.4
ENSG00000158292.6	chr1	6308924	6309134	3.5e-05	-	6308924	6309134	0	1	210,	0	-4.45	-3.66	15.7
ENSG00000158292.6	chr1	6314926	6315046	0.0021	-	6314926	6315046	0	1	120,	0	-2.67	-1.96	10.1
ENSG00000097021.19	chr1	6324597	6341273	1e-231	-	6324597	6341273	0	2	158,112,	0,16564	-231	-229	4.71
ENSG00000097021.19	chr1	6354953	6355133	1.9e-08	-	6354953	6355133	0	1	180,	0	-7.73	-6.85	1.81
ENSG00000097021.19	chr1	6355550	6387467	4e-16	-	6355550	6387467	0	3	14,87,109,	0,23001,31808	-15.4	-14.4	1.99
ENSG00000097021.19	chr1	6399602	6418995	2e-62	-	6399602	6418995	0	4	47,118,25,110,	0,10206,12682,19283	-61.7	-60.3	9.13
ENSG00000097021.19	chr1	6445842	6453465	3.5e-07	-	6445842	6453465	0	2	31,149,	0,7474	-6.45	-5.6	21.8
ENSG00000097021.19	chr1	6454002	6454182	0.001	-	6454002	6454182	0	1	180,	0	-2.98	-2.26	11.2
ENSG00000069812.11	chr1	6478458	6478877	1e-09	-	6478458	6478877	0	1	419,	0	-8.99	-8.09	29.4
ENSG00000215788.9	chr1	6521539	6522100	6.9e-10	-	6521539	6522100	0	2	283,47,	0,514	-9.16	-8.25	29.9
ENSG00000171680.20	chr1	6527619	6529408	7.9e-81	-	6527619	6529408	0	4	13,762,200,14,	0,265,1482,1775	-80.1	-78.7	24.5
ENSG00000171680.20	chr1	6529650	6530870	4e-41	-	6529650	6530870	0	4	86,120,138,76,	0,645,915,1144	-40.4	-39.2	19.8
ENSG00000171680.20	chr1	6531693	6533105	1.5e-06	-	6531693	6533105	0	4	4,51,96,60,	0,124,893,1352	-5.82	-4.99	3.96
ENSG00000171680.20	chr1	6535132	6537655	4e-32	-	6535132	6537655	0	4	66,61,106,67,	0,389,858,2456	-31.4	-30.2	8.66
ENSG00000162408.10	chr1	6584544	6584784	3.2e-12	-	6584544	6584784	0	1	240,	0	-11.5	-10.6	3.61
ENSG00000162413.16	chr1	6651261	6651441	3.2e-18	-	6651261	6651441	0	1	180,	0	-17.5	-16.5	6.49
ENSG00000162413.16	chr1	6652456	6653831	1e-237	-	6652456	6653831	0	1	1375,	0	-237	-235	27.1
ENSG00000162413.16	chr1	6655532	6662106	1e-160	-	6655532	6662106	0	4	85,406,67,250,	0,3574,4277,6324	-160	-158	21.1
ENSG00000162413.16	chr1	6662284	6662644	7.9e-32	-	6662284	6662644	0	1	360,	0	-31.1	-29.9	25.9
ENSG00000007923.15	chr1	6694436	6695125	0	-	6694436	6695125	0	1	689,	0	-371	#NAME?	10.1
ENSG00000007923.15	chr1	6695214	6695603	0	-	6695214	6695603	0	1	389,	0	-415	#NAME?	19.3
ENSG00000007923.15	chr1	6714001	6728253	5e-77	-	6714001	6728253	0	4	98,180,102,69,	0,166,13767,14183	-76.3	-74.9	11.8
ENSG00000007923.15	chr1	6738523	6761864	2e-26	-	6738523	6761864	0	3	4,130,76,	0,2444,23265	-25.7	-24.6	2.58
ENSG00000236266.1	chr1	7887253	7887402	6.5e-07	-	7887253	7887402	0	1	149,	0	-6.19	-5.35	8.79
ENSG00000116285.12	chr1	8073237	8073418	1.3e-25	-	8073237	8073418	0	1	181,	0	-24.9	-23.8	1.91
ENSG00000116285.12	chr1	8073985	8074255	2e-57	-	8073985	8074255	0	1	270,	0	-56.7	-55.4	2.32
ENSG00000074800.13	chr1	8938306	8938888	6.3e-64	-	8938306	8938888	0	2	20,250,	0,332	-63.2	-61.8	5.58
ENSG00000074800.13	chr1	8938947	8939158	1.9e-06	-	8938947	8939158	0	1	211,	0	-5.71	-4.88	17.3
ENSG00000180758.11	chr1	9163794	9164213	3.2e-23	-	9163794	9164213	0	1	419,	0	-22.5	-21.4	8.12
ENSG00000180758.11	chr1	9164451	9164661	3.2e-12	-	9164451	9164661	0	1	210,	0	-11.5	-10.6	7.04
ENSG00000228526.4	chr1	9209861	9210191	1e-28	-	9209861	9210191	0	1	330,	0	-28	-26.8	5.95
ENSG00000228526.4	chr1	9210279	9210579	3.1e-08	-	9210279	9210579	0	1	300,	0	-7.51	-6.63	2.82
ENSG00000228526.4	chr1	9210668	9211385	1e-109	-	9210668	9211385	0	1	717,	0	-109	-107	13.2
ENSG00000228526.4	chr1	9211504	9211774	1.3e-47	-	9211504	9211774	0	1	270,	0	-46.9	-45.6	12.7
ENSG00000228526.4	chr1	9242104	9257042	6.3e-27	-	9242104	9257042	0	3	347,120,72,	0,1585,14866	-26.2	-25.1	26.4
ENSG00000231789.2	chr1	9741120	9747496	9.3e-07	-	9741120	9747496	0	2	73,104,	0,6272	-6.03	-5.19	2.23
ENSG00000171603.16	chr1	9789531	9789682	3.7e-08	-	9789531	9789682	0	1	151,	0	-7.43	-6.56	1.57
ENSG00000171603.16	chr1	9789800	9789891	7.2e-06	-	9789800	9789891	0	1	91,	0	-5.14	-4.33	2.1
ENSG00000171603.16	chr1	9790189	9791293	0	-	9790189	9791293	0	2	574,114,	0,990	-1360	#NAME?	18.9
ENSG00000171603.16	chr1	9794039	9795144	1e-274	-	9794039	9795144	0	2	161,139,	0,966	-274	-272	4.62
ENSG00000171603.16	chr1	9804461	9809578	1e-201	-	9804461	9809578	0	2	240,60,	0,5057	-201	-199	5.34
ENSG00000178585.14	chr1	9910687	9938023	5e-54	-	9910687	9938023	0	4	147,91,120,61,	0,20557,21339,27275	-53.3	-52	2.94
ENSG00000178585.14	chr1	9970244	9970364	0.00049	-	9970244	9970364	0	1	120,	0	-3.31	-2.57	12.2
ENSG00000160049.11	chr1	10521401	10522647	7.9e-44	-	10521401	10522647	0	2	358,123,	0,1123	-43.1	-41.8	4.08
ENSG00000160049.11	chr1	10523526	10527336	3.2e-28	-	10523526	10527336	0	2	151,90,	0,3720	-27.5	-26.4	4.13
ENSG00000160049.11	chr1	10532492	10532583	1.2e-05	-	10532492	10532583	0	1	91,	0	-4.91	-4.1	5.71
ENSG00000009724.16	chr1	11105493	11107290	1e-155	-	11105493	11107290	0	3	1297,229,31,	0,1454,1766	-155	-153	17.4
ENSG00000116649.9	chr1	11118858	11118918	0.0022	-	11118858	11118918	0	1	60,	0	-2.65	-1.95	1.3
ENSG00000171824.13	chr1	11128971	11131044	3.2e-40	-	11128971	11131044	0	3	10,172,88,	0,644,1985	-39.5	-38.3	2.88
ENSG00000198793.12	chr1	11166981	11167342	2e-35	-	11166981	11167342	0	1	361,	0	-34.7	-33.5	4.83
ENSG00000198793.12	chr1	11319392	11322564	2e-05	-	11319392	11322564	0	2	88,63,	0,3109	-4.7	-3.91	2.93
ENSG00000116661.9	chr1	11708572	11713575	0	-	11708572	11713575	0	5	313,139,547,369,128,	0,571,1012,1950,4875	-3340	#NAME?	100
ENSG00000116661.9	chr1	11714165	11715782	1e-225	-	11714165	11715782	0	3	89,364,86,	0,210,1531	-225	-223	67.5
ENSG00000116670.14	chr1	11740604	11740874	3.2e-44	-	11740604	11740874	0	1	270,	0	-43.5	-42.3	11.8
ENSG00000177000.10	chr1	11848145	11848296	0.00016	-	11848145	11848296	0	1	151,	0	-3.79	-3.03	13.7
ENSG00000177000.10	chr1	11850212	11850812	2.5e-77	-	11850212	11850812	0	1	600,	0	-76.6	-75.2	14.4
ENSG00000177000.10	chr1	11863014	11863284	6.6e-08	-	11863014	11863284	0	1	270,	0	-7.18	-6.31	5.75
ENSG00000177000.10	chr1	11865568	11866019	6.9e-08	-	11865568	11866019	0	1	451,	0	-7.16	-6.29	22.3
ENSG00000177000.10	chr1	11866287	11866498	2e-13	-	11866287	11866498	0	1	211,	0	-12.7	-11.7	8.54
ENSG00000116685.15	chr1	11980124	11982235	1e-117	-	11980124	11982235	0	2	265,4,	0,2107	-117	-115	2.59
ENSG00000116685.15	chr1	11982652	11983398	0	-	11982652	11983398	0	1	746,	0	-474	#NAME?	10
ENSG00000116685.15	chr1	11983457	11986485	0	-	11983457	11986485	0	2	89,1224,	0,1804	-609	#NAME?	59.7
ENSG00000162496.8	chr1	12628117	12628356	1e-228	-	12628117	12628356	0	1	239,	0	-228	-226	5.83
ENSG00000162496.8	chr1	12640610	12656123	1e-31	-	12640610	12656123	0	2	84,125,	0,15388	-31	-29.8	7.23
ENSG00000162496.8	chr1	12677170	12677379	3.2e-36	-	12677170	12677379	0	1	209,	0	-35.5	-34.3	3.96
ENSG00000272482.1	chr1	12678934	12679221	1.1e-09	-	12678934	12679221	0	1	287,	0	-8.95	-8.05	4.17
ENSG00000175147.11	chr1	15443552	15443733	0.00011	-	15443552	15443733	0	1	181,	0	-3.96	-3.19	14.2
ENSG00000175147.11	chr1	15443851	15443972	0.0021	-	15443851	15443972	0	1	121,	0	-2.67	-1.96	10.1
ENSG00000175147.11	chr1	15444091	15444911	8.3e-05	-	15444091	15444911	0	2	212,89,	0,731	-4.08	-3.31	13.7
ENSG00000132906.17	chr1	15819152	15819452	2.5e-19	-	15819152	15819452	0	1	300,	0	-18.6	-17.5	5.22
ENSG00000132906.17	chr1	15851093	15852700	4.5e-07	-	15851093	15852700	0	3	128,38,15,	0,253,1592	-6.35	-5.5	16.7
ENSG00000116771.5	chr1	15909888	15911456	1e-32	-	15909888	15911456	0	2	2,266,	0,1302	-32	-30.8	10.4
ENSG00000224459.1	chr1	16066690	16075956	0.0023	-	16066690	16075956	0	2	27,32,	0,9234	-2.63	-1.93	8.63
ENSG00000179743.4	chr1	16161117	16161326	1.4e-07	-	16161117	16161326	0	1	209,	0	-6.84	-5.98	4.06
ENSG00000179743.4	chr1	16161534	16161684	0.00016	-	16161534	16161684	0	1	150,	0	-3.79	-3.03	13.7
ENSG00000179743.4	chr1	16161832	16162369	1e-149	-	16161832	16162369	0	1	537,	0	-149	-147	38.9
ENSG00000116809.11	chr1	16268423	16268920	7.9e-13	-	16268423	16268920	0	2	324,95,	0,402	-12.1	-11.1	8.12
ENSG00000116809.11	chr1	16269874	16270521	1e-117	-	16269874	16270521	0	2	140,428,	0,219	-117	-115	42.6
ENSG00000116809.11	chr1	16270729	16272450	0	-	16270729	16272450	0	4	366,143,266,241,	0,462,702,1480	#NAME?	#NAME?	60.1
ENSG00000116809.11	chr1	16272628	16273546	5e-71	-	16272628	16273546	0	2	183,117,	0,801	-70.3	-68.9	104
ENSG00000116809.11	chr1	16299590	16302597	2.1e-05	-	16299590	16302597	0	2	30,120,	0,2887	-4.67	-3.88	7.1
ENSG00000233078.1	chr1	16332654	16333021	1e-117	-	16332654	16333021	0	2	187,134,	0,233	-117	-115	14.1
ENSG00000142627.12	chr1	16451100	16456052	1e-131	-	16451100	16456052	0	2	715,124,	0,4828	-131	-130	4.97
ENSG00000142627.12	chr1	16459665	16460018	2.5e-45	-	16459665	16460018	0	2	198,43,	0,310	-44.6	-43.3	3.04
ENSG00000142627.12	chr1	16460389	16482582	1e-111	-	16460389	16482582	0	10	21,100,154,116,333,156,28,670,68,240,	0,573,1141,1760,3958,4380,12528,14483,17001,21953	-111	-110	36.9
ENSG00000142632.16	chr1	16524797	16525008	6.2e-05	-	16524797	16525008	0	1	211,	0	-4.21	-3.43	3.68
ENSG00000142632.16	chr1	16528298	16531277	7.2e-10	-	16528298	16531277	0	3	58,159,24,	0,612,2955	-9.14	-8.24	5.8
ENSG00000132881.11	chr1	16558342	16558729	4.5e-07	-	16558342	16558729	0	1	387,	0	-6.35	-5.5	8.96
ENSG00000037637.10	chr1	16577106	16578125	6.3e-51	-	16577106	16578125	0	1	1019,	0	-50.2	-48.9	7.41
ENSG00000037637.10	chr1	16641919	16678799	0.0041	-	16641919	16678799	0	2	11,50,	0,36830	-2.39	-1.7	2.06
ENSG00000187144.11	chr1	16736199	16736468	1.4e-09	-	16736199	16736468	0	1	269,	0	-8.86	-7.95	11.5
ENSG00000187144.11	chr1	16748445	16748566	0.001	-	16748445	16748566	0	1	121,	0	-2.98	-2.26	11.2
ENSG00000080947.14	chr1	16802465	16803646	2e-34	-	16802465	16803646	0	3	92,106,222,	0,428,959	-33.7	-32.5	16.5
ENSG00000080947.14	chr1	16804750	16809809	7.1e-10	-	16804750	16809809	0	2	182,28,	0,5031	-9.15	-8.24	19.8
ENSG00000080947.14	chr1	16810913	16812143	9.3e-07	-	16810913	16812143	0	3	46,84,80,	0,404,1150	-6.03	-5.19	18.8
ENSG00000080947.14	chr1	16812962	16816283	1e-22	-	16812962	16816283	0	2	194,105,	0,3216	-22	-20.9	35.8
ENSG00000080947.14	chr1	16817167	16817571	1.6e-11	-	16817167	16817571	0	3	111,62,67,	0,192,337	-10.8	-9.84	27.4
ENSG00000219481.10	chr1	16890190	16892213	0	-	16890190	16892213	0	3	491,112,86,	0,1111,1937	-470	#NAME?	15
ENSG00000219481.10	chr1	16928973	16929243	7.9e-17	-	16928973	16929243	0	1	270,	0	-16.1	-15.1	12.9
ENSG00000219481.10	chr1	16933934	16934174	6.3e-15	-	16933934	16934174	0	1	240,	0	-14.2	-13.2	3.73
ENSG00000219481.10	chr1	16939906	16940057	0.0001	-	16939906	16940057	0	1	151,	0	-3.99	-3.22	3.2
ENSG00000215908.8	chr1	16945463	16948455	2.5e-33	-	16945463	16948455	0	3	135,180,15,	0,876,2977	-32.6	-31.4	4.77
ENSG00000215908.8	chr1	16950781	16951898	2e-11	-	16950781	16951898	0	2	181,29,	0,1088	-10.7	-9.81	3.2
ENSG00000215908.8	chr1	16952285	16956282	0	-	16952285	16956282	0	5	215,147,145,183,118,	0,562,1354,2677,3879	#NAME?	#NAME?	44.3
ENSG00000215908.8	chr1	16957356	16971178	1e-117	-	16957356	16971178	0	6	248,84,97,252,118,38,	0,668,1413,2233,12166,13784	-117	-115	12.3
ENSG00000268869.5	chr1	17017753	17023014	1e-13	-	17017753	17023014	0	3	36,205,89,	0,846,5172	-13	-12	14
ENSG00000268869.5	chr1	17026405	17026466	0.0046	-	17026405	17026466	0	1	61,	0	-2.34	-1.66	5.58
ENSG00000268869.5	chr1	17033493	17033734	9.1e-07	-	17033493	17033734	0	1	241,	0	-6.04	-5.2	11.2
ENSG00000186715.10	chr1	17084848	17085177	1.6e-26	-	17084848	17085177	0	2	233,8,	0,321	-25.8	-24.7	2.78
ENSG00000186715.10	chr1	17085566	17086102	1.6e-28	-	17085566	17086102	0	3	97,131,132,	0,197,404	-27.8	-26.7	7.32
ENSG00000186715.10	chr1	17087357	17090960	7.8e-10	-	17087357	17090960	0	3	11,148,52,	0,92,3551	-9.11	-8.21	7.78
ENSG00000159363.17	chr1	17312571	17312811	4e-11	-	17312571	17312811	0	1	240,	0	-10.4	-9.44	2.84
ENSG00000159363.17	chr1	17330856	17331898	6.3e-85	-	17330856	17331898	0	4	50,130,59,30,	0,330,652,1012	-84.2	-82.8	9.16
ENSG00000117118.9	chr1	17359591	17378791	3.2e-72	-	17359591	17378791	0	4	49,128,79,42,	0,11664,12044,19158	-71.5	-70.1	16
ENSG00000117118.9	chr1	17380456	17380606	0.00049	-	17380456	17380606	0	1	150,	0	-3.31	-2.57	12.2
ENSG00000179051.13	chr1	17734334	17734798	3.2e-89	-	17734334	17734798	0	1	464,	0	-88.5	-87	3.95
ENSG00000255275.3	chr1	19209900	19238566	1.3e-73	-	19209900	19238566	0	10	22,115,156,48,93,182,128,131,93,110,	0,1877,2066,3057,5955,6605,25132,26935,27977,28556	-72.9	-71.5	23
ENSG00000255275.3	chr1	19246207	19247615	1.5e-10	-	19246207	19247615	0	2	60,61,	0,1347	-9.82	-8.9	4.68
ENSG00000159423.16	chr1	19198942	19199063	1.3e-08	-	19198942	19199063	0	1	121,	0	-7.87	-6.98	1.59
ENSG00000159423.16	chr1	19209871	19217255	4e-44	-	19209871	19217255	0	6	51,156,48,93,94,68,	0,2095,3086,5984,6634,7316	-43.4	-42.1	10.2
ENSG00000169991.10	chr1	19234809	19238569	0	-	19234809	19238569	0	4	351,131,93,113,	0,2026,3068,3647	#NAME?	#NAME?	85.1
ENSG00000169991.10	chr1	19246210	19282313	1.6e-14	-	19246210	19282313	0	3	57,61,152,	0,1344,35951	-13.8	-12.8	19.3
ENSG00000169991.10	chr1	19282462	19282702	2e-12	-	19282462	19282702	0	1	240,	0	-11.7	-10.8	37.5
ENSG00000169991.10	chr1	19282940	19283150	1.3e-06	-	19282940	19283150	0	1	210,	0	-5.87	-5.04	18.3
ENSG00000272084.1	chr1	19399886	19400125	7.6e-05	-	19399886	19400125	0	1	239,	0	-4.12	-3.35	14.7
ENSG00000272084.1	chr1	19400572	19400663	0.00049	-	19400572	19400663	0	1	91,	0	-3.31	-2.57	12.2
ENSG00000127481.14	chr1	19414332	19415341	4e-17	-	19414332	19415341	0	2	91,89,	0,920	-16.4	-15.4	2.07
ENSG00000127481.14	chr1	19455559	19464612	3.2e-06	-	19455559	19464612	0	2	9,112,	0,8941	-5.49	-4.66	1.51
ENSG00000127481.14	chr1	19465692	19467984	4e-12	-	19465692	19467984	0	3	22,105,144,	0,1589,2148	-11.4	-10.5	2.23
ENSG00000127463.13	chr1	19545547	19545908	1e-113	-	19545547	19545908	0	1	361,	0	-113	-111	5.61
ENSG00000127463.13	chr1	19548091	19548152	0.0015	-	19548091	19548152	0	1	61,	0	-2.82	-2.11	10.7
ENSG00000127463.13	chr1	19568873	19568964	0.00087	-	19568873	19568964	0	1	91,	0	-3.06	-2.34	1.46
ENSG00000162482.4	chr1	19615503	19615564	0.0016	-	19615503	19615564	0	1	61,	0	-2.79	-2.08	4.9
ENSG00000077549.17	chr1	19670915	19683140	2.3e-05	-	19670915	19683140	0	3	13,66,12,	0,765,12213	-4.63	-3.84	1.23
ENSG00000077549.17	chr1	19712074	19746635	7.9e-60	-	19712074	19746635	0	4	46,77,91,117,	0,140,34080,34444	-59.1	-57.7	27.4
ENSG00000077549.17	chr1	19811111	19812033	3.2e-05	-	19811111	19812033	0	2	47,104,	0,818	-4.49	-3.7	8.12
ENSG00000162542.13	chr1	20009152	20009809	1.3e-92	-	20009152	20009809	0	1	657,	0	-91.9	-90.4	43
ENSG00000188257.10	chr1	20304833	20305484	0	-	20304833	20305484	0	1	651,	0	-680	#NAME?	26.1
ENSG00000162545.5	chr1	20810012	20810102	1.7e-05	-	20810012	20810102	0	1	90,	0	-4.77	-3.98	1.31
ENSG00000162545.5	chr1	20810986	20811911	6.3e-38	-	20810986	20811911	0	2	152,205,	0,720	-37.2	-35.9	17.3
ENSG00000162545.5	chr1	20812266	20812713	1e-125	-	20812266	20812713	0	1	447,	0	-125	-123	5.61
ENSG00000090432.6	chr1	20826237	20834654	0	-	20826237	20834654	0	4	1675,121,88,257,	0,2324,3477,8160	-362	#NAME?	18.3
ENSG00000117242.7	chr1	20974929	20975436	1e-212	-	20974929	20975436	0	1	507,	0	-212	-210	48.6
ENSG00000117242.7	chr1	20975555	20975705	0.00013	-	20975555	20975705	0	1	150,	0	-3.87	-3.11	1.61
ENSG00000117242.7	chr1	20977284	20977613	3.2e-31	-	20977284	20977613	0	1	329,	0	-30.5	-29.3	3.59
ENSG00000189410.11	chr1	21046822	21047062	1.3e-19	-	21046822	21047062	0	1	240,	0	-18.9	-17.8	9.25
ENSG00000189410.11	chr1	21047449	21047928	1e-71	-	21047449	21047928	0	1	479,	0	-71	-69.7	21.7
ENSG00000189410.11	chr1	21048106	21048466	1.6e-20	-	21048106	21048466	0	1	360,	0	-19.8	-18.7	29.4
ENSG00000189410.11	chr1	21049344	21050949	2e-14	-	21049344	21050949	0	4	64,109,169,108,	0,774,1231,1497	-13.7	-12.7	11.2
ENSG00000189410.11	chr1	21057598	21058020	0.00072	-	21057598	21058020	0	2	70,80,	0,342	-3.14	-2.42	11.7
ENSG00000075151.20	chr1	21190969	21191120	0.00034	-	21190969	21191120	0	1	151,	0	-3.47	-2.72	1.93
ENSG00000075151.20	chr1	21267997	21268418	1.6e-14	-	21267997	21268418	0	1	421,	0	-13.8	-12.8	3.53
ENSG00000075151.20	chr1	21502477	21502658	0.00017	-	21502477	21502658	0	1	181,	0	-3.78	-3.03	9.13
ENSG00000075151.20	chr1	21502837	21503381	0.00028	-	21502837	21503381	0	2	14,167,	0,377	-3.56	-2.81	2.6
ENSG00000117298.14	chr1	21543918	21545175	1e-169	-	21543918	21545175	0	1	1257,	0	-169	-167	19.4
ENSG00000117298.14	chr1	21545383	21545982	2.5e-44	-	21545383	21545982	0	1	599,	0	-43.6	-42.4	4.17
ENSG00000117298.14	chr1	21546101	21548404	0	-	21546101	21548404	0	2	523,165,	0,2138	-478	#NAME?	20.5
ENSG00000117298.14	chr1	21599216	21605944	4e-58	-	21599216	21605944	0	2	188,261,	0,6467	-57.4	-56.1	14.7
ENSG00000117298.14	chr1	21606523	21616899	1e-16	-	21606523	21616899	0	3	39,188,43,	0,10039,10333	-16	-15	34.5
ENSG00000117298.14	chr1	21671609	21671997	1.6e-29	-	21671609	21671997	0	2	21,129,	0,259	-28.8	-27.6	87.3
ENSG00000076864.19	chr1	21923216	21923727	7.9e-84	-	21923216	21923727	0	1	511,	0	-83.1	-81.6	13.4
ENSG00000076864.19	chr1	21924923	21929316	3.2e-81	-	21924923	21929316	0	4	72,124,114,20,	0,1063,3253,4373	-80.5	-79	6.73
ENSG00000090686.15	chr1	22109319	22109440	0.0056	-	22109319	22109440	0	1	121,	0	-2.25	-1.57	8.63
ENSG00000142798.17	chr1	22148737	22149337	1e-112	-	22148737	22149337	0	1	600,	0	-112	-111	9.8
ENSG00000142798.17	chr1	22149486	22150244	4e-17	-	22149486	22150244	0	2	495,136,	0,622	-16.4	-15.4	4.14
ENSG00000142798.17	chr1	22150602	22151102	2e-22	-	22150602	22151102	0	3	157,71,73,	0,196,427	-21.7	-20.6	4.57
ENSG00000142798.17	chr1	22156544	22156635	0.0015	-	22156544	22156635	0	1	91,	0	-2.83	-2.12	4.19
ENSG00000142798.17	chr1	22157173	22157716	0.00059	-	22157173	22157716	0	3	33,109,9,	0,301,534	-3.23	-2.5	4.57
ENSG00000142798.17	chr1	22158242	22159091	2.5e-05	-	22158242	22159091	0	2	47,104,	0,745	-4.6	-3.81	1.83
ENSG00000142798.17	chr1	22163399	22165428	9.8e-06	-	22163399	22165428	0	2	100,111,	0,1918	-5.01	-4.2	3.46
ENSG00000142798.17	chr1	22169796	22172673	1.6e-18	-	22169796	22172673	0	3	135,152,73,	0,844,2804	-17.8	-16.7	4.2
ENSG00000142798.17	chr1	22174204	22174295	3.2e-05	-	22174204	22174295	0	1	91,	0	-4.5	-3.71	2.02
ENSG00000142798.17	chr1	22179300	22179477	0.0022	-	22179300	22179477	0	2	25,66,	0,111	-2.66	-1.95	2.41
ENSG00000142798.17	chr1	22181397	22181927	8.7e-06	-	22181397	22181927	0	2	79,131,	0,399	-5.06	-4.25	2.42
ENSG00000142798.17	chr1	22182062	22182153	0.00019	-	22182062	22182153	0	1	91,	0	-3.72	-2.96	3.42
ENSG00000142798.17	chr1	22211326	22211600	0.00013	-	22211326	22211600	0	2	85,95,	0,179	-3.88	-3.12	1.96
ENSG00000142798.17	chr1	22211911	22213970	3.5e-09	-	22211911	22213970	0	3	33,120,58,	0,1796,2001	-8.46	-7.57	2.35
ENSG00000169641.13	chr1	23414474	23414535	0.0036	-	23414474	23414535	0	1	61,	0	-2.44	-1.75	1.95
ENSG00000169641.13	chr1	23415134	23417047	1e-108	-	23415134	23417047	0	2	412,128,	0,1785	-108	-107	14.3
ENSG00000169641.13	chr1	23417346	23417968	1.3e-48	-	23417346	23417968	0	2	45,286,	0,336	-47.9	-46.6	16.7
ENSG00000169641.13	chr1	23419047	23419498	1.3e-26	-	23419047	23419498	0	1	451,	0	-25.9	-24.8	5.18
ENSG00000169641.13	chr1	23420217	23420367	6.6e-05	-	23420217	23420367	0	1	150,	0	-4.18	-3.4	2.6
ENSG00000169641.13	chr1	23420846	23460029	2.5e-14	-	23420846	23460029	0	4	27,106,66,72,	0,14668,15231,39111	-13.6	-12.6	5.33
ENSG00000125945.14	chr1	23687911	23688241	1e-40	-	23687911	23688241	0	1	330,	0	-40	-38.8	13.4
ENSG00000125945.14	chr1	23688718	23688928	0.0001	-	23688718	23688928	0	1	210,	0	-3.99	-3.22	2.1
ENSG00000125945.14	chr1	23689196	23689346	0.00019	-	23689196	23689346	0	1	150,	0	-3.72	-2.96	2.31
ENSG00000204219.9	chr1	23707672	23707733	0.00031	-	23707672	23707733	0	1	61,	0	-3.51	-2.76	1.59
ENSG00000204219.9	chr1	23710285	23710525	3.2e-13	-	23710285	23710525	0	1	240,	0	-12.5	-11.5	5.71
ENSG00000204219.9	chr1	23724381	23730086	2e-28	-	23724381	23730086	0	2	67,113,	0,5592	-27.7	-26.6	2.98
ENSG00000204219.9	chr1	23735139	23744622	1e-173	-	23735139	23744622	0	3	80,142,226,	0,8602,9257	-173	-172	5.73
ENSG00000204219.9	chr1	23744770	23745757	2.5e-43	-	23744770	23745757	0	2	21,188,	0,799	-42.6	-41.4	8.98
ENSG00000204219.9	chr1	23745846	23751233	1.6e-12	-	23745846	23751233	0	2	33,176,	0,5211	-11.8	-10.9	4.77
ENSG00000088280.18	chr1	23758192	23759590	7.9e-32	-	23758192	23759590	0	2	219,21,	0,1377	-31.1	-29.9	3.56
ENSG00000088280.18	chr1	23763527	23763925	4.8e-10	-	23763527	23763925	0	3	10,191,9,	0,95,389	-9.32	-8.41	3.22
ENSG00000088280.18	chr1	23767948	23779213	1.6e-19	-	23767948	23779213	0	6	18,76,86,135,50,24,	0,199,730,1045,10023,11241	-18.8	-17.8	3.85
ENSG00000088280.18	chr1	23806657	23810663	7.6e-05	-	23806657	23810663	0	2	15,166,	0,3840	-4.12	-3.35	14.7
ENSG00000007968.6	chr1	23836099	23842945	2.5e-37	-	23836099	23842945	0	2	541,119,	0,6727	-36.6	-35.4	11.1
ENSG00000007968.6	chr1	23848493	23857112	6.3e-17	-	23848493	23857112	0	3	55,106,79,	0,2381,8540	-16.2	-15.2	25.6
ENSG00000007968.6	chr1	23857471	23857712	2.5e-12	-	23857471	23857712	0	1	241,	0	-11.6	-10.7	18.3
ENSG00000117318.8	chr1	23884588	23885067	1e-248	-	23884588	23885067	0	2	318,132,	0,347	-248	-246	5.54
ENSG00000117318.8	chr1	23885775	23885956	2e-18	-	23885775	23885956	0	1	181,	0	-17.7	-16.6	3
ENSG00000117308.14	chr1	24122297	24122567	2e-79	-	24122297	24122567	0	1	270,	0	-78.7	-77.3	4.4
ENSG00000117308.14	chr1	24125426	24125859	2e-08	-	24125426	24125859	0	2	177,4,	0,429	-7.69	-6.81	2.69
ENSG00000117308.14	chr1	24126904	24127085	0.00014	-	24126904	24127085	0	1	181,	0	-3.84	-3.08	7.1
ENSG00000117305.14	chr1	24128434	24128854	2.5e-57	-	24128434	24128854	0	1	420,	0	-56.6	-55.2	7.06
ENSG00000142661.18	chr1	24383572	24383873	1.3e-17	-	24383572	24383873	0	1	301,	0	-16.9	-15.9	3.89
ENSG00000142661.18	chr1	24394513	24400676	7.9e-37	-	24394513	24400676	0	5	6,145,137,45,27,	0,199,3093,3945,6136	-36.1	-34.9	4.08
ENSG00000142661.18	chr1	24413213	24421392	3.2e-75	-	24413213	24421392	0	7	104,128,54,200,142,162,50,	0,2814,3341,4073,5450,6223,8129	-74.5	-73.1	8.26
ENSG00000142661.18	chr1	24426245	24434684	1e-235	-	24426245	24434684	0	4	20,158,160,202,	0,6164,7317,8237	-235	-233	29.7
ENSG00000142677.3	chr1	24446647	24446856	7.9e-13	-	24446647	24446856	0	1	209,	0	-12.1	-11.2	5.35
ENSG00000142677.3	chr1	24447331	24447421	4.2e-05	-	24447331	24447421	0	1	90,	0	-4.38	-3.59	3.09
ENSG00000142677.3	chr1	24465136	24469581	8.3e-05	-	24465136	24469581	0	2	68,52,	0,4393	-4.08	-3.31	2.63
ENSG00000185436.11	chr1	24483152	24483362	2.3e-07	-	24483152	24483362	0	1	210,	0	-6.63	-5.78	3.22
ENSG00000185436.11	chr1	24483420	24485573	0	-	24483420	24485573	0	2	961,84,	0,2069	#NAME?	#NAME?	67.6
ENSG00000001460.17	chr1	24684597	24685107	1.3e-47	-	24684597	24685107	0	1	510,	0	-46.9	-45.6	20.2
ENSG00000001460.17	chr1	24717902	24717993	0.0032	-	24717902	24717993	0	1	91,	0	-2.49	-1.79	5.83
ENSG00000117614.9	chr1	25554004	25556925	3.3e-09	-	25554004	25556925	0	4	19,118,126,126,	0,604,1484,2795	-8.48	-7.58	2.54
ENSG00000117614.9	chr1	25558564	25558773	2e-05	-	25558564	25558773	0	1	209,	0	-4.69	-3.89	2.68
ENSG00000117616.17	chr1	25573414	25573844	0.0011	-	25573414	25573844	0	2	106,45,	0,385	-2.96	-2.24	2.54
ENSG00000117616.17	chr1	25663564	25663745	1.2e-05	-	25663564	25663745	0	1	181,	0	-4.92	-4.11	6.09
ENSG00000117616.17	chr1	25663864	25664015	9.1e-05	-	25663864	25664015	0	1	151,	0	-4.04	-3.27	3.04
ENSG00000261349.1	chr1	25593225	25593570	3.1e-07	-	25593225	25593570	0	1	345,	0	-6.51	-5.66	18.8
ENSG00000224183.1	chr1	25620953	25621134	3.2e-13	-	25620953	25621134	0	1	181,	0	-12.5	-11.6	4.65
ENSG00000259984.1	chr1	25663583	25663756	5.8e-05	-	25663583	25663756	0	1	173,	0	-4.24	-3.46	4.69
ENSG00000127423.10	chr1	26161498	26162034	1.6e-15	-	26161498	26162034	0	1	536,	0	-14.8	-13.8	4.32
ENSG00000182749.5	chr1	26188958	26189589	2e-50	-	26188958	26189589	0	1	631,	0	-49.7	-48.4	5.12
ENSG00000182749.5	chr1	26189738	26190218	2e-91	-	26189738	26190218	0	1	480,	0	-90.7	-89.2	8.92
ENSG00000117632.20	chr1	26227505	26227945	1.6e-26	-	26227505	26227945	0	2	73,48,	0,392	-25.8	-24.7	1.46
ENSG00000117632.20	chr1	26230100	26231221	1e-140	-	26230100	26231221	0	2	204,67,	0,1054	-140	-138	2.64
ENSG00000158006.13	chr1	26287964	26288385	1e-145	-	26287964	26288385	0	1	421,	0	-145	-143	13.3
ENSG00000236782.6	chr1	26496392	26496748	1e-134	-	26496392	26496748	0	1	356,	0	-134	-133	13.2
ENSG00000236782.6	chr1	26496836	26497743	1e-288	-	26496836	26497743	0	2	468,97,	0,810	-288	-286	11.5
ENSG00000158062.20	chr1	26608777	26608837	0.0074	-	26608777	26608837	0	1	60,	0	-2.13	-1.47	2.54
ENSG00000158062.20	chr1	26611651	26611772	0.001	-	26611651	26611772	0	1	121,	0	-2.98	-2.26	2.28
ENSG00000158062.20	chr1	26612502	26624544	1.3e-12	-	26612502	26624544	0	5	26,140,77,55,92,	0,8180,10907,11415,11950	-11.9	-10.9	4.51
ENSG00000176092.13	chr1	26665889	26671741	1e-155	-	26665889	26671741	0	5	31,130,113,48,1506,	0,3355,3648,3847,4346	-155	-153	117
ENSG00000176092.13	chr1	26671889	26672310	7.9e-06	-	26671889	26672310	0	1	421,	0	-5.1	-4.29	5.41
ENSG00000176092.13	chr1	26672399	26680621	1.3e-27	-	26672399	26680621	0	2	804,95,	0,8127	-26.9	-25.7	32
ENSG00000260063.1	chr1	27018741	27018802	0.0045	-	27018741	27018802	0	1	61,	0	-2.35	-1.67	9.13
ENSG00000260063.1	chr1	27019487	27019637	0.00072	-	27019487	27019637	0	1	150,	0	-3.14	-2.42	11.7
ENSG00000142751.14	chr1	27216217	27216758	6.3e-34	-	27216217	27216758	0	1	541,	0	-33.2	-32.1	14.6
ENSG00000198746.12	chr1	27216978	27217276	4e-72	-	27216978	27217276	0	1	298,	0	-71.4	-70	9.36
ENSG00000198746.12	chr1	27217334	27217691	6.3e-47	-	27217334	27217691	0	1	357,	0	-46.2	-45	6.84
ENSG00000198746.12	chr1	27220732	27226898	1e-107	-	27220732	27226898	0	3	169,425,416,	0,3059,5750	-107	-105	10.2
ENSG00000131910.4	chr1	27238038	27240457	0	-	27238038	27240457	0	2	539,558,	0,1861	-1030	#NAME?	17.1
ENSG00000175707.8	chr1	27276351	27276531	6e-09	-	27276351	27276531	0	1	180,	0	-8.22	-7.33	3.04
ENSG00000175707.8	chr1	27276590	27286867	6.3e-40	-	27276590	27286867	0	4	52,75,1071,27,	0,582,1242,10250	-39.2	-38	11
ENSG00000158246.7	chr1	27332019	27332170	0.00072	-	27332019	27332170	0	1	151,	0	-3.14	-2.42	11.7
ENSG00000158246.7	chr1	27332229	27338997	2.2e-09	-	27332229	27338997	0	2	1219,100,	0,6668	-8.65	-7.75	28.4
ENSG00000142733.14	chr1	27683156	27683336	0.0014	-	27683156	27683336	0	1	180,	0	-2.86	-2.15	4.57
ENSG00000142733.14	chr1	27684236	27685058	1.2e-08	-	27684236	27685058	0	3	131,139,149,	0,435,673	-7.91	-7.03	8.63
ENSG00000142733.14	chr1	27693173	27693264	0.00095	-	27693173	27693264	0	1	91,	0	-3.02	-2.3	4.57
ENSG00000158195.10	chr1	27731418	27731539	1.1e-05	-	27731418	27731539	0	1	121,	0	-4.95	-4.14	1.88
ENSG00000158195.10	chr1	27736360	27736511	1.6e-07	-	27736360	27736511	0	1	151,	0	-6.79	-5.93	1.89
ENSG00000158195.10	chr1	27755405	27816639	2.8e-07	-	27755405	27816639	0	2	38,143,	0,61091	-6.56	-5.7	21.3
ENSG00000126705.13	chr1	27861264	27874507	2e-11	-	27861264	27874507	0	2	163,736,	0,12507	-10.7	-9.78	5.87
ENSG00000126705.13	chr1	27874656	27876992	1e-295	-	27874656	27876992	0	1	2336,	0	-295	-293	60.6
ENSG00000126705.13	chr1	27877141	27879296	4e-57	-	27877141	27879296	0	2	1559,59,	0,2096	-56.4	-55.1	42.1
ENSG00000126705.13	chr1	27879414	27879799	2.5e-22	-	27879414	27879799	0	2	26,215,	0,170	-21.6	-20.5	11.2
ENSG00000126705.13	chr1	27884948	27930116	5e-67	-	27884948	27930116	0	3	93,178,209,	0,268,44959	-66.3	-64.9	43.3
ENSG00000126709.14	chr1	27992750	27992840	3.2e-13	-	27992750	27992840	0	1	90,	0	-12.5	-11.5	12.3
ENSG00000228589.3	chr1	28422814	28422933	2.1e-05	-	28422814	28422933	0	1	119,	0	-4.67	-3.88	3.38
ENSG00000169403.11	chr1	28476223	28476494	2.5e-14	-	28476223	28476494	0	1	271,	0	-13.6	-12.6	6.8
ENSG00000126698.10	chr1	28527690	28531800	1e-108	-	28527690	28531800	0	3	191,76,32,	0,2567,4078	-108	-106	2.94
ENSG00000126698.10	chr1	28556748	28559536	6.3e-15	-	28556748	28559536	0	2	15,105,	0,2683	-14.2	-13.3	8.99
ENSG00000120656.11	chr1	28916104	28916224	0.0032	-	28916104	28916224	0	1	120,	0	-2.49	-1.79	9.13
ENSG00000120656.11	chr1	28969207	28969417	8.1e-07	-	28969207	28969417	0	1	210,	0	-6.09	-5.25	8.63
ENSG00000253304.1	chr1	29446838	29447889	1e-71	-	29446838	29447889	0	1	1051,	0	-71	-69.6	40.1
ENSG00000253304.1	chr1	29448337	29449003	0.0021	-	29448337	29449003	0	2	23,128,	0,538	-2.67	-1.96	10.1
ENSG00000116350.16	chr1	29474793	29476688	0	-	29474793	29476688	0	2	945,74,	0,1821	-3000	#NAME?	31.6
ENSG00000116353.15	chr1	29519863	29520133	2.5e-22	-	29519863	29520133	0	1	270,	0	-21.6	-20.5	7.07
ENSG00000116353.15	chr1	29520402	29520552	0.0012	-	29520402	29520552	0	1	150,	0	-2.93	-2.21	1.62
ENSG00000162510.5	chr1	31191826	31194369	7.2e-09	-	31191826	31194369	0	2	272,118,	0,2425	-8.14	-7.25	26.9
ENSG00000162511.7	chr1	31215363	31218911	7.2e-05	-	31215363	31218911	0	2	33,147,	0,3401	-4.14	-3.36	14.7
ENSG00000162512.15	chr1	31343091	31343182	0.0046	-	31343091	31343182	0	1	91,	0	-2.34	-1.66	2.66
ENSG00000162512.15	chr1	31345577	31346057	7.9e-65	-	31345577	31346057	0	1	480,	0	-64.1	-62.7	15.4
ENSG00000162512.15	chr1	31346175	31349597	7.9e-39	-	31346175	31349597	0	3	49,292,199,	0,968,3223	-38.1	-36.9	8.95
ENSG00000134644.15	chr1	31532090	31534630	5e-96	-	31532090	31534630	0	2	334,117,	0,2423	-95.3	-93.8	9.09
ENSG00000134644.15	chr1	31538537	31538598	0.0045	-	31538537	31538598	0	1	61,	0	-2.35	-1.67	9.13
ENSG00000060688.12	chr1	31766068	31769599	2.5e-11	-	31766068	31769599	0	2	127,142,	0,3389	-10.6	-9.69	2.46
ENSG00000229167.1	chr1	32037185	32037861	6.3e-24	-	32037185	32037861	0	2	158,226,	0,450	-23.2	-22.1	5.29
ENSG00000162517.12	chr1	32095878	32096235	4e-94	-	32095878	32096235	0	1	357,	0	-93.4	-91.9	3.89
ENSG00000162517.12	chr1	32100826	32109783	2e-64	-	32100826	32109783	0	2	297,60,	0,8897	-63.7	-62.3	5.58
ENSG00000084636.17	chr1	32118207	32118328	0.00083	-	32118207	32118328	0	1	121,	0	-3.08	-2.35	2.42
ENSG00000084636.17	chr1	32120915	32121216	1e-24	-	32120915	32121216	0	1	301,	0	-24	-22.9	11.2
ENSG00000084636.17	chr1	32122004	32128321	1e-128	-	32122004	32128321	0	10	41,36,90,51,54,54,45,101,54,134,	0,629,2084,2510,4181,4662,5010,5256,5930,6183	-128	-127	26.3
ENSG00000084636.17	chr1	32130785	32131809	1e-105	-	32130785	32131809	0	4	50,115,54,172,	0,319,697,852	-105	-104	36.9
ENSG00000084636.17	chr1	32131958	32135432	5e-12	-	32131958	32135432	0	5	28,54,54,54,21,	0,1217,1807,2444,3453	-11.3	-10.4	11.4
ENSG00000084636.17	chr1	32135911	32136002	0.0012	-	32135911	32136002	0	1	91,	0	-2.93	-2.21	5.07
ENSG00000084636.17	chr1	32136241	32138355	4e-13	-	32136241	32138355	0	5	6,45,87,42,31,	0,974,1775,1955,2083	-12.4	-11.5	3.85
ENSG00000084636.17	chr1	32138807	32144964	4e-36	-	32138807	32144964	0	4	20,33,54,134,	0,1800,2051,6023	-35.4	-34.2	32
ENSG00000084636.17	chr1	32145203	32154508	1e-136	-	32145203	32154508	0	18	83,48,60,27,45,69,54,36,42,54,123,108,36,132,45,36,36,47,	0,201,439,1302,1420,3331,3591,3731,4104,4347,4506,4920,5218,6036,6488,6641,8864,9258	-136	-134	26.2
ENSG00000084636.17	chr1	32155524	32162654	2.5e-39	-	32155524	32162654	0	16	45,27,45,39,96,45,63,36,45,42,63,27,36,27,54,91,	0,443,605,1264,1493,1674,2081,2550,2674,2843,3168,4220,5262,5837,6164,7039	-38.6	-37.4	12.9
ENSG00000084636.17	chr1	32169439	32169680	1.3e-12	-	32169439	32169680	0	1	241,	0	-11.9	-11	8.79
ENSG00000184007.17	chr1	32403451	32403911	1.6e-07	-	32403451	32403911	0	2	36,324,	0,136	-6.79	-5.93	22.8
ENSG00000224066.1	chr1	32671797	32672415	1.6e-25	-	32671797	32672415	0	3	112,129,202,	0,203,416	-24.8	-23.7	58.9
ENSG00000160055.19	chr1	32681824	32682480	1.6e-75	-	32681824	32682480	0	1	656,	0	-74.8	-73.4	15.3
ENSG00000220785.7	chr1	32697407	32697660	8.7e-06	-	32697407	32697660	0	2	163,18,	0,235	-5.06	-4.25	6.22
ENSG00000220785.7	chr1	32706448	32706773	0.0022	-	32706448	32706773	0	2	55,36,	0,289	-2.65	-1.95	4.74
ENSG00000175130.6	chr1	32799968	32801861	0	-	32799968	32801861	0	2	730,314,	0,1579	-10400	#NAME?	41.1
ENSG00000225828.1	chr1	32827080	32827484	2.3e-05	-	32827080	32827484	0	2	85,155,	0,249	-4.63	-3.84	11.2
ENSG00000225828.1	chr1	32829130	32829370	2.5e-16	-	32829130	32829370	0	1	240,	0	-15.6	-14.6	4.1
ENSG00000160058.18	chr1	32831987	32832376	1e-215	-	32831987	32832376	0	1	389,	0	-215	-214	8.1
ENSG00000160058.18	chr1	32833987	32843820	0	-	32833987	32843820	0	6	164,109,90,480,79,5,	0,843,6306,7875,9583,9828	-463	#NAME?	26.7
ENSG00000160058.18	chr1	32852342	32859317	3.3e-09	-	32852342	32859317	0	2	154,116,	0,6859	-8.48	-7.58	2.73
ENSG00000162520.14	chr1	33160517	33160637	1.6e-06	-	33160517	33160637	0	1	120,	0	-5.79	-4.96	2.73
ENSG00000134684.10	chr1	33245715	33245836	5.8e-05	-	33245715	33245836	0	1	121,	0	-4.24	-3.46	1.31
ENSG00000134684.10	chr1	33276565	33276776	1e-213	-	33276565	33276776	0	1	211,	0	-213	-211	8.07
ENSG00000134684.10	chr1	33277224	33283125	1e-113	-	33277224	33283125	0	2	24,337,	0,5564	-113	-112	10.3
ENSG00000134684.10	chr1	33283393	33283694	2.5e-05	-	33283393	33283694	0	1	301,	0	-4.61	-3.82	16.2
ENSG00000121900.18	chr1	33360341	33360915	0.0003	-	33360341	33360915	0	2	139,10,	0,564	-3.53	-2.78	3.47
ENSG00000116514.16	chr1	33402345	33402856	1e-162	-	33402345	33402856	0	1	511,	0	-162	-160	8.2
ENSG00000116514.16	chr1	33430195	33430286	0.0032	-	33430195	33430286	0	1	91,	0	-2.49	-1.79	5.83
ENSG00000004455.16	chr1	33473660	33474410	6.3e-62	-	33473660	33474410	0	1	750,	0	-61.2	-59.8	10.9
ENSG00000004455.16	chr1	33478950	33485421	3.2e-55	-	33478950	33485421	0	3	53,230,138,	0,1015,6333	-54.5	-53.2	3.55
ENSG00000004455.16	chr1	33487045	33489833	2.6e-10	-	33487045	33489833	0	3	17,111,113,	0,148,2675	-9.58	-8.66	1.69
ENSG00000004455.16	chr1	33490012	33502542	4e-24	-	33490012	33502542	0	3	156,118,206,	0,7132,12324	-23.4	-22.3	12.2
ENSG00000116525.13	chr1	33612675	33612855	8.3e-05	-	33612675	33612855	0	1	180,	0	-4.08	-3.31	6.43
ENSG00000116525.13	chr1	33613123	33613244	0.00012	-	33613123	33613244	0	1	121,	0	-3.92	-3.16	5.2
ENSG00000116525.13	chr1	33625296	33642022	5.9e-06	-	33625296	33642022	0	3	249,96,14,	0,5775,16712	-5.23	-4.42	10.4
ENSG00000134686.16	chr1	33790242	33791467	0	-	33790242	33791467	0	2	378,72,	0,1153	-915	#NAME?	11.9
ENSG00000163866.8	chr1	35320926	35321556	0	-	35320926	35321556	0	1	630,	0	-507	#NAME?	16.3
ENSG00000163866.8	chr1	35325266	35325417	0.00072	-	35325266	35325417	0	1	151,	0	-3.14	-2.42	11.7
ENSG00000116544.11	chr1	35370147	35370358	3.5e-05	-	35370147	35370358	0	1	211,	0	-4.45	-3.66	15.7
ENSG00000116560.10	chr1	35652709	35652850	0.00036	-	35652709	35652850	0	2	14,47,	0,94	-3.44	-2.69	1.16
ENSG00000116560.10	chr1	35658119	35658569	1e-123	-	35658119	35658569	0	1	450,	0	-123	-122	20
ENSG00000142687.17	chr1	35899360	35899631	1e-113	-	35899360	35899631	0	1	271,	0	-113	-111	5.58
ENSG00000142687.17	chr1	35899990	35900171	2e-15	-	35899990	35900171	0	1	181,	0	-14.7	-13.7	2.63
ENSG00000142687.17	chr1	35900440	35900561	0.00031	-	35900440	35900561	0	1	121,	0	-3.51	-2.76	1.46
ENSG00000142687.17	chr1	35972229	35998700	0	-	35972229	35998700	0	2	507,4,	0,26467	-377	#NAME?	15.5
ENSG00000142687.17	chr1	36022909	36023551	2.4e-05	-	36022909	36023551	0	3	105,106,240,	0,241,402	-4.62	-3.83	5.41
ENSG00000142686.7	chr1	36181394	36181725	5.2e-05	-	36181394	36181725	0	1	331,	0	-4.28	-3.5	15.2
ENSG00000092853.13	chr1	36186386	36186566	2.6e-06	-	36186386	36186566	0	1	180,	0	-5.58	-4.75	10.9
ENSG00000092853.13	chr1	36201985	36202165	0.0002	-	36201985	36202165	0	1	180,	0	-3.69	-2.93	2.73
ENSG00000092853.13	chr1	36215384	36217032	1e-21	-	36215384	36217032	0	2	28,182,	0,1466	-21	-19.9	5.65
ENSG00000092853.13	chr1	36219508	36226363	2e-44	-	36219508	36226363	0	2	29,421,	0,6434	-43.7	-42.4	10.9
ENSG00000092853.13	chr1	36229886	36230097	3.2e-08	-	36229886	36230097	0	1	211,	0	-7.49	-6.62	3.58
ENSG00000092853.13	chr1	36230838	36235568	3.2e-28	-	36230838	36235568	0	2	89,121,	0,4609	-27.5	-26.4	15.4
ENSG00000171812.11	chr1	36562452	36562842	4.8e-08	-	36562452	36562842	0	1	390,	0	-7.32	-6.45	23.3
ENSG00000171812.11	chr1	36563769	36564429	5.1e-10	-	36563769	36564429	0	1	660,	0	-9.29	-8.38	29.4
ENSG00000054116.11	chr1	36602618	36602948	0	-	36602618	36602948	0	1	330,	0	-332	#NAME?	6.93
ENSG00000054116.11	chr1	36605728	36605878	6.3e-12	-	36605728	36605878	0	1	150,	0	-11.2	-10.3	7.02
ENSG00000054116.11	chr1	36606564	36615107	1.3e-32	-	36606564	36615107	0	2	35,415,	0,8128	-31.9	-30.7	11.9
ENSG00000142694.6	chr1	36787631	36789124	1e-158	-	36787631	36789124	0	3	695,97,65,	0,940,1428	-158	-157	47.5
ENSG00000142694.6	chr1	36789665	36789755	0.0017	-	36789665	36789755	0	1	90,	0	-2.78	-2.07	8.63
ENSG00000196182.10	chr1	36807167	36807347	1.6e-15	-	36807167	36807347	0	1	180,	0	-14.8	-13.8	2.22
ENSG00000196182.10	chr1	36824367	36831612	2e-31	-	36824367	36831612	0	4	71,120,98,41,	0,2454,3792,7204	-30.7	-29.5	9.13
ENSG00000196182.10	chr1	36838369	36851497	0.00021	-	36838369	36851497	0	2	6,174,	0,12954	-3.68	-2.92	10.7
ENSG00000181817.5	chr1	36859251	36863493	0	-	36859251	36863493	0	2	503,275,	0,3967	-869	#NAME?	30.4
ENSG00000119535.17	chr1	36939119	36939210	0.00043	-	36939119	36939210	0	1	91,	0	-3.37	-2.63	2.61
ENSG00000119535.17	chr1	36941034	36941335	2.1e-08	-	36941034	36941335	0	1	301,	0	-7.67	-6.79	3.52
ENSG00000119535.17	chr1	36945024	36947490	1.3e-13	-	36945024	36947490	0	4	96,94,60,111,	0,563,2054,2355	-12.9	-12	6.68
ENSG00000119535.17	chr1	36947639	36948609	3.2e-05	-	36947639	36948609	0	2	13,198,	0,772	-4.5	-3.71	5.33
ENSG00000233621.1	chr1	37920716	37921133	4.9e-09	-	37920716	37921133	0	1	417,	0	-8.31	-7.42	27.4
ENSG00000233621.1	chr1	37921309	37921399	0.00045	-	37921309	37921399	0	1	90,	0	-3.35	-2.61	5.58
ENSG00000233621.1	chr1	37922030	37939864	0.00049	-	37922030	37939864	0	2	30,120,	0,17714	-3.31	-2.57	12.2
[truncated: 28,364 more rows]
