# Supplementary material for: IGF2BP2 Promotes Liver Cancer Growth Through an m6A-FEN1-Dependent Mechanism
Source: Front Oncol. 2020 Nov 2;10:578816. doi: 10.3389/fonc.2020.578816 (PMC7667992; doi:10.3389/fonc.2020.578816)
Supplement: Supplementary file 4 [file DataSheet_3.xlsx]

## Sheet: IGF2BP2_RNA-seq
GeneName	shNs_exp	shIGF2BP2_exp
C9orf152	0.69	0.78
RPS11	576.27	401.57
ELMO2	15.84	23.65
PNMA1	28.33	41.87
MMP2	10.77	32.78
TMEM216	5.44	5.85
TRAF3IP2-AS1	3.15	5.59
RP11-96K19.5	0.78	0.77
ZHX3	5.25	5.22
ERCC5	2.71	2.29
APBB2	6.48	4.26
KLHL13	0.82	0.8
RP11-360F5.3	2.38	2.48
NAPRT	1.7	1.07
PDCL3	20.3	13.57
AEN	32.87	28.97
DECR1	25.15	10.46
GGT3P	0.64	0.71
SALL1	7.96	8.13
CADM4	18.31	30.89
XXbac-BPG157A10.21	1.04	1.2
RPS18	561.32	334.69
SLC10A7	3.24	4.65
BRIX1	18.95	12.15
PXYLP1	4.33	3.08
LMAN1	49.5	44.52
RP11-6O2.3	0.66	0.74
CHD8	30.83	41.43
SUMO1	98.5	63.06
GP1BA	0.82	1.02
BSN-AS2	0.53	0.55
BOLA3-AS1	4.58	5.66
DDB1	105.46	139.01
UQCR11	30.81	23.31
MYO9B	7.42	7.36
ITGB1P1	0.9	1.23
CRNKL1	18.9	15.32
NIFK-AS1	7.01	7.19
XAB2	10.35	7.66
HSPD1P5	1.66	1.03
KLHL14	7.91	4.46
ZBTB12	3.96	1.46
CENPQ	8.03	4.85
DTNBP1	10.45	11.19
RP11-186B7.7	0.75	1.17
KBTBD8	2.19	4.13
ZEB1	4.56	5.21
FAT4	0.73	1.13
MIER1	11.72	20.51
CHD9	4.36	8.79
RP11-278J6.4	1.05	1.82
STK16	9.76	14.27
RP11-449J21.3	4.18	3.77
RP1-39G22.7	5.13	6.57
RP11-638I2.2	1.17	1.32
TOB2	19.74	20.29
INIP	6.74	4.72
BANK1	0.54	0.69
PROSC	25.3	9.94
SPIN2B	1.53	1.77
PIR	7.07	8.88
IPO9	8.88	9.36
RP11-309L24.10	0.75	0.84
EVC	2.05	2.17
SORL1	9.71	4.48
CHD1	11.12	15.33
NAT10	28.49	8.12
SYN3	3.12	1.55
SERPINF1	287.78	97.2
WDR34	14.71	5.55
SUGCT	7.39	8
EPT1	27.75	17.78
KB-226F1.2	1.38	2.1
RP11-359B12.2	1.97	2.43
RP11-74J13.8	0.64	0.82
RP11-455O6.5	0.67	0.71
TAOK3	7.66	4.93
STK25	38.45	35.16
CDC25B	12.27	4.88
TMEM180	1.79	1.52
LINC01247	0.51	0.52
RP11-173M1.5	1.14	1.35
KRT18P16	1.48	1.04
USP6NL	6.29	3.02
ABCD4	15.18	13.89
EIF4BP9	0.84	0.56
LARP7	19.67	26.16
SLC25A46	9.1	11.39
CD160	0.68	0.92
NUTM2G	0.67	0.78
PHF20	16.35	9.19
HNF1A-AS1	3.62	1.4
GTPBP1	11.4	8.59
RAB33B	3.52	4.6
TMEM266	0.86	1
ALDOC	5.76	5.67
ZNF212	4.75	6.66
NUDT1	7.38	5.8
RP11-214O14.1	1.64	1.13
ZNF83	5.29	6.34
GDPD5	11.71	5.3
PDCD4	18.41	15.98
CEP350	5.19	6.44
RP11-168L7.1	1.3	1.79
CIAO1	32.38	27.72
DCAF4L1	0.51	0.62
LTBP4	1.01	1.72
AC093375.1	1.45	2.07
AC092171.2	0.86	0.72
SIRT6	9.55	9.96
PPIL1	58.79	58.19
RP1-239B22.5	5.32	3.86
STK17A	23.31	25.45
ABR	11.45	7.39
RP11-670E13.6	2.34	6.67
ZDHHC6	13.66	9.62
PGBD5	0.52	0.69
CTDSP2	23.77	18.07
RMND5B	5.84	5.09
CCNY	21.63	27.9
RP11-401P9.6	2.22	3.47
CTC-479C5.10	0.65	0.65
CFAP157	0.89	0.77
EXOSC7	20.27	18.02
BTF3P4	1.91	1.32
MAOA	6.52	2.77
AP4B1-AS1	0.65	0.72
RP11-48B3.3	0.73	0.83
RNF4	11.61	21.57
EMC1	28.39	39.7
AC008427.2	0.92	0.8
F8A1	2.29	1.89
HDAC7	6.98	10.04
PLEKHG4	3.61	6.06
GRB2	37.98	19.4
DUS3L	6.43	6.97
EIF1	212.79	177.9
FPGT	2.86	2.9
CHST15	10.24	19.66
GPN2	7.59	10.1
COQ9	20.7	24.11
TRAPPC9	3.74	4.47
RP11-69J7.1	0.53	0.57
AC012494.1	0.74	1.22
DKFZP434I0714	2.58	1.85
GCC2	15.49	17.9
RARRES3	0.77	0.96
PLXNA1	18.02	22.24
KIAA0100	28.01	11.5
PMF1	11.05	13.29
GAPDHP61	0.83	0.68
HS2ST1	40.98	62.63
CRELD2	10.3	5.43
C8G	1.48	0.7
CD82	0.59	2.29
AC133644.2	1.16	2.4
AC093157.1	0.66	0.64
MIMT1	1.32	1.15
RP13-726E6.1	0.84	0.97
PTP4A2	32	31.72
C11orf73	8.1	9.74
OGFR-AS1	0.67	0.79
SEC14L1	33.3	38.82
METTL25	2.49	1.43
RP11-385F5.5	1.78	2
EMILIN1	5.12	6.86
CHFR	5.6	5.49
NDUFS4	37.12	42.75
COL18A1	71.13	84.22
RP4-647C14.3	0.92	0.67
RP11-347P5.1	0.57	1
RP11-151A6.4	0.59	0.63
PDZD3	0.57	0.72
FAXC	0.63	0.75
RP11-77K12.3	0.78	0.83
SF3B6	76.93	88.42
C9orf16	12.01	19.61
ERBB2IP	9.96	22.45
FUS	106.34	91.6
TF	504.86	512.66
ACAP2-IT1	0.8	0.9
CLCN4	2.47	2.06
CXorf56	9.93	12.17
NRBF2P5	1.03	0.82
RP11-165D7.5	0.63	1.6
ELAC2	23.18	13.48
ASS1	40.26	14.32
RALY-AS1	5.02	4.53
USP42	5.1	3.89
EMC8	32.18	26.43
SEC23IP	16.28	12.14
POLR2J	16.28	20.37
RP4-669L17.8	0.6	0.59
UQCRC1	109.72	78.56
GTF2IP20	2.02	3.23
POLG	10.55	12.18
TFR2	13.34	6.02
RICTOR	6.51	7.65
RUNDC3A-AS1	0.66	1.02
HLA-J	0.72	0.84
SNAPC1	3.54	4.52
GNA11	14.79	9.45
RP11-624L4.1	0.61	1.2
UPF3A	23.06	15.62
LAGE3	7.27	9.46
CHST6	0.97	1.18
USP46-AS1	3.28	2.27
UNC13B	13.19	10.43
TTLL4	24.13	14.4
ZNF687	9.37	11.91
DNAH17-AS1	0.53	0.55
RP11-104N10.1	1.21	1.26
RP5-1049G16.4	0.67	0.67
SDC2	57.36	95.33
RP11-30K9.6	0.95	1.64
METTL21A	5.9	5.9
COX7A2	92.27	84.89
CTD-2033C11.1	1.41	1.67
LAMB4	0.53	0.6
PDP1	3.78	10.18
RP11-485G7.6	1.05	0.71
AHCYL2	5.42	4.69
HABP4	11.1	2.73
RP11-73G16.1	0.6	0.66
AC006277.3	0.89	0.87
ASNSD1	32.28	48.34
FUT4	0.94	1.09
RP11-212P7.1	2.77	1.07
HGH1	0.76	0.69
RP9	6.72	5.17
ARAP1	25.22	14.62
CDH8	0.51	0.53
AGPS	26.61	17.18
UNG	36.79	11.56
DCUN1D5	27.39	22.82
RP11-685G9.4	0.77	0.67
SLC9A3R1	85.4	71.75
RP11-115D19.2	0.71	0.67
CHMP7	15.15	15.3
DNHD1	1.27	1.89
FKBP4	28.15	19.66
RP11-390E23.6	3	5.51
ZNF350	3.9	4.91
C19orf67	0.64	0.58
RP11-574K11.24	7.62	9.2
BST1	0.61	0.7
KISS1R	4.36	3.37
UBE2W	4.8	5
KRT18P3	0.67	0.62
KRT15	1.61	13.23
SCN11A	0.53	0.69
GFI1	3.17	6.81
SMC6	19.94	15.55
OSGEP	10.17	10.07
RP11-452L6.6	0.73	1.49
LPIN3	7.63	9.41
RPL4	339.12	55.01
RBPMS	18.3	27.18
PRPF3	13.6	22.18
IRX3	10.52	7.93
ELFN1	1.31	6.9
RP11-43N16.4	0.95	1.07
RBM6	34.67	18.01
RP1-221C16.8	0.6	0.69
CYSTM1	32.8	54.43
WAPL	21.9	17.6
TTC41P	0.57	0.75
KLF4	2.34	6.23
IFITM10	0.63	0.73
C16orf71	0.55	0.76
UNC5CL	1.66	2.69
RP1-111C20.4	0.58	0.75
KRCC1	3.8	8.47
MOB1B	8.75	13.9
PIGL	9.99	8.16
DNAJC30	7.08	3.17
HUS1	6.6	7.08
HID1	3.45	4.47
FXYD2	2.79	6.2
UIMC1	18.14	18.13
ZCCHC12	1.5	2.81
ATP7B	21	6.23
ABCC6P1	7.41	4.23
POLD2	23.89	56.33
RP11-417F21.1	0.86	1.07
ACOT2	14.56	10.29
HIST1H4I	0.81	0.84
PPARGC1A	2.2	1.38
ETFA	82.91	55.12
RP11-927P21.4	2.28	2.13
ZNF146	34.45	13.73
POLRMT	17.49	20.52
MIA2	0.93	1.21
KLHL6	0.53	0.54
RP11-93K22.13	0.84	1.67
ZNF487	1.39	1.49
NENF	11.14	4.16
CASC4	20.56	27.67
CUL4B	14.43	28.17
CENPJ	3.39	1.62
AC005251.3	6.49	3.28
AKIRIN1	82.62	65.7
PITX1	14.26	15.79
AC004237.1	0.66	0.96
CELSR3	5.53	2.75
LCN15	5.23	3.85
DNAJC9	5.15	3.65
ZNF568	1.04	1.66
ITSN1	4.88	5.54
RP1-265C24.5	0.73	0.86
EHBP1L1	7.31	14.87
DCTN1	47.9	42.43
LIN28B	22.02	29.09
TNKS2	20.7	26.89
TMEM241	4.19	9.64
C1QBP	154.64	104.51
CADPS2	10.5	5.83
RP1-121G13.3	0.68	0.76
TRIM45	1.75	2.85
OSER1	32.94	41.23
TCP1	147.24	83.95
TMED7	39.9	46.98
CENPL	3.36	2.03
FST	40.63	88.6
RP3-402G11.28	1.08	1.17
VWCE	25.15	26.7
PAWR	10.87	11.83
RP11-381O7.6	1.67	4.99
ACTG1P14	1.43	1.24
LDLR	26.18	36.74
ASTN2	3.85	10.89
LINC00577	0.75	0.7
RPS20P22	1.23	1.09
TAB2	24.06	40.19
GPATCH8	16.7	13.22
TANC2	0.72	1.93
FAM161A	3.21	2.81
KIF4A	6.61	1.81
PGM1	19.37	15.64
CPD	27.43	9.67
RPS19P3	3.15	3.94
HLA-DOA	0.68	2.56
PROSER3	5.53	8.67
DNAJB4	3.68	6.03
RP3-405J10.3	0.62	0.62
PECR	29.45	7.71
WFIKKN1	1.44	1.52
LL22NC03-86G7.1	0.69	0.75
SERP1	34.44	23.79
SYDE2	1.8	2.37
CNTNAP3B	0.57	0.59
GLDCP1	0.7	0.57
NUP85	22.73	17.03
PIGG	18	24.37
LGR5	34.62	34.2
SCARNA2	4.47	7.51
RP11-72M17.1	0.84	0.57
LRRC16B	0.6	0.58
RAB5A	19.83	23.29
FLJ13224	0.71	0.81
DCAF11	44.26	68.76
AC068282.3	1.27	3.09
USP9Y	4.52	4.9
SUSD6	10.91	23.86
PLEKHM3	2.77	7.03
XAF1	0.68	0.62
RP11-152N13.5	1.44	1.58
SNRPFP1	2.05	1.15
ENKUR	0.63	0.95
ANKDD1A	1.16	1.5
ABCG8	3.74	6.13
RP11-361H10.5	0.58	0.74
RP11-616M22.7	0.91	1.28
RAC1P2	2.69	1.35
CASC10	4.29	7.38
ZNF840P	0.57	0.8
RP11-8P13.5	1.14	1.6
CTC-459F4.6	0.74	1.02
ZBED6CL	17.75	17.72
THOC7	36.08	28.56
TCTA	5.42	10.84
B2M	117.75	131.63
SQLE	53.79	62.24
RP11-299G20.2	1.91	1.54
SEPHS1	20.79	5.91
AC005019.2	2.13	0.88
PLRG1	21.88	13.44
SPG7	42.46	42.33
ZNF614	9.59	6.32
PARD6G	6.25	5.48
FAM41C	0.64	0.71
INPP5B	3.49	4.42
GRPEL2	7.42	5.12
PPID	20.71	16.84
TRIM56	6.76	9.69
PRPS1P2	1.41	1.75
UBE2J1	16.6	23.99
LINC01291	13.76	9.35
RP11-87H9.5	0.6	1.02
SNORA75	1.56	1.59
RP11-15J10.1	0.9	1.08
ERMARD	6.13	8.67
RP6-218J18.2	0.72	0.65
SAFB2	19.74	19.03
RP4-595K12.2	1.43	0.99
DNAJC25	4.63	5.25
AC004067.5	0.85	0.64
KLRG1	1.1	1.67
NEURL3	1.12	3.89
RP11-304L19.11	1.91	1.72
E2F4	32.39	27.14
TRAIP	5.88	1.93
KIAA0232	13.22	13.09
SEMA3B-AS1	3.11	2.62
ERCC8	5.38	4.29
GPX4	119.69	168.27
FAUP1	1.66	0.96
KIAA0368	26.33	13.01
MSS51	0.91	0.95
RP1-20C7.6	0.86	1.01
GPR157	6.56	4.15
FAM199X	10.76	5.53
HSP90B3P	1.88	1.28
ALG9	3.74	3.08
BTBD10	13.55	31.66
WI2-3658N16.1	0.59	0.57
BAIAP3	1.29	3.31
RABGGTB	36.18	20.6
ANKRD40	25.95	36.33
RPL41P2	9.71	5.27
CALCOCO2	19.74	28.97
RP4-794H19.1	0.62	1.09
AC000120.7	0.81	0.99
SNCA	0.67	0.66
AC132872.2	1.3	1.62
SPATS2L	37.38	60.08
SLC48A1	5.91	25.8
ARHGAP26	4.45	3.44
PRCD	1.69	2.12
CDK16	34	46.33
HRAS	18.12	6.92
JAGN1	24.48	21.04
BSDC1	22.35	17.45
AP000662.9	1.51	1.27
NDUFAF1	10.41	9.56
RNF43	30.92	45.56
HOTAIRM1	2.13	4.51
PHF12	6.61	4.61
RP11-196G18.22	2.4	2.74
PLAC8L1	0.68	1.02
WSB1	27.48	17.43
RP5-1159O4.1	0.84	1.51
PROS1	38.12	12.03
PSMB8	9.4	14.75
SOCS4	6.43	6.08
SDR39U1	5.23	6.6
LA16c-380H5.1	0.73	0.7
TBCCD1	4.22	8.22
AP2S1	41.56	31
MTCO2P2	39.49	19.58
VAT1	228.96	85.22
SHANK3	5.52	7.02
TUFM	166.84	127.6
CTC-205M6.1	0.89	1.27
KRT18P63	0.8	0.78
SGSM3	3.4	4.31
RP11-42I10.1	0.81	3.05
AC000123.2	0.96	0.87
TOMM22	47.71	31.78
SOCS3	1.93	5.12
RP11-706O15.3	1.1	1.28
POP4	6.11	6.81
TMEM132A	17.55	16.93
RUVBL2	40.28	34.49
CGRRF1	4.48	6.07
RP11-797A18.5	1.13	1.54
PIANP	0.58	0.79
BAIAP2L2	8.31	5.4
ISCA1	19.96	24.81
RP11-159J3.1	12.5	10.33
RPAP1	13.44	5.76
RPL27	344.24	226.96
EPN1	4.79	4.55
VPS50	4.32	4.95
SLC35A1	3.35	4.67
LINC00997	1.41	1.32
RP11-507E23.1	7.79	1.87
RDH11	31.05	11.66
LSMEM2	0.63	0.65
AUH	14.88	9.12
MBD2	9.83	10.29
RP11-390F4.3	2.25	3.58
ABHD14B	23.18	21.49
RPL17P22	1.84	2.48
PIGT	51.11	110.8
ALAS1	29.03	17.12
FOXO1	9.08	10.19
CRLF3	4.36	4.13
FLJ20306	0.69	0.62
FARS2	9.37	7.53
CCDC28A	9.53	10.55
NPHP3	1.69	1.89
PYURF	0.73	0.78
TSEN54	13.15	8.21
MAGI2-AS3	6.38	7.55
CFAP20	19.37	17.54
CBX2	7.79	2.06
ZC3H14	3.59	3.29
HMGXB4	8.88	6.24
RP11-135N5.3	0.69	0.76
RBMXL1	3.95	2.87
XXbac-BPG283O16.9	3.89	7.07
CRTAP	10.12	10.97
HNRNPA1P49	1.61	1.97
DDX50	13.86	15.94
STYXL1	12.49	5.84
RP11-79H23.3	0.67	0.71
RP5-1125A11.7	1.4	1.08
BLVRB	8.8	10.28
CCZ1B	3.04	1.74
MMP24	1.38	5.1
BANF1	76.02	74.84
CATSPER2P1	1.47	2.21
HMBS	15.66	17.32
SETP20	1.04	0.88
FAM13A	0.99	1.69
SLC25A24	9.65	5.65
SLC25A15	15.06	5.71
ACER3	3.77	6.58
FAM84B	2.01	2.93
TDP1	6.63	3.99
C11orf57	13.32	6.77
RFK	20.51	7.4
ZFYVE9	9.51	10.15
GBA2	22.71	13.81
HSD17B13	0.56	0.58
NDUFB3	36.51	33.62
NPM1P29	1.52	1.18
GRIN3A	0.59	0.54
FMNL1	1.81	5.82
CHTOP	28.3	37.2
2020-09-07	7.45	20.91
ZNF165	3.36	3.95
USP38	4.68	5.09
ARMCX3	17	17.59
ARHGDIB	1.14	10.5
AC092614.2	1.76	1.53
SMG1P5	0.71	0.7
RP11-345P4.9	4.2	6.07
CTD-2650P22.2	1.24	1.89
AK1	2.07	2.36
RP11-66H6.4	1.52	2.74
RP11-577H5.1	1	1.04
ACSS3	18.16	13.8
RP11-113C12.2	1.48	1.09
CTD-2005D20.1	0.99	0.8
RP1-267D11.6	3.23	2.32
RHOQP1	0.95	0.97
C4B	4.07	3.28
DNAJB13	0.56	0.86
RP11-102M11.1	0.79	0.79
RP11-571M6.17	1.37	1.34
HM13-IT1	2.78	3.18
FAM20B	14.84	12.85
CTD-3099C6.11	0.96	1.12
HES2	2.02	1.33
RP3-395M20.12	2.53	4.11
FAM215B	1	1.16
FAM73B	5.52	7.32
CYP4F24P	0.91	0.7
INTS7	8.1	4.02
ZNF775	3.29	4.49
UCKL1	34.45	20.78
RPL5P1	3.43	1.03
HNRNPH1	132.3	82.76
ALDH1L1	3.76	2.41
COX16	1.44	1.59
SLC23A1	3.34	1.68
THAP4	28.53	8.34
RBM4B	6.44	6.57
OGFRL1	1.33	1.56
LINC01554	0.61	0.65
PPP1R15A	29.26	30.53
BMF	5.87	5.17
MAN1A1	122.29	86.88
RP5-1050D4.5	1.3	1.69
RP11-617F23.2	0.84	0.77
RP11-248J18.2	1.97	3.15
NKAIN1	1.29	1.94
ALOX12	1.04	1.27
RP3-408N23.4	0.96	0.9
RB1CC1	18.91	23.75
NEIL2	9.45	8.47
EIF4E	8.69	4.87
ABHD5	4.45	7.07
RP11-91P24.6	0.82	1.09
EXOC4	14.87	16.5
RP4-717I23.3	3.16	4.81
CTB-39G8.3	1.62	1.28
RP11-394O4.5	0.63	1.32
HEATR5A	7.37	5.48
BATF2	1.99	1.86
SLC29A4	10.02	3.69
GUSBP5	1.45	2.04
URGCP	10.5	9.48
RP11-250B2.3	0.85	0.69
TRAF6	2.97	3.07
LMNB1	28.02	4.02
RP11-777B9.5	5.47	4.61
FAM19A5	5.43	4.73
RP11-566E18.1	2.99	1.82
RP11-51J9.6	0.71	0.73
PIK3C2B	3.55	2.11
USP15	4.47	3.71
FAM184B	0.51	0.54
SLC31A1	23.09	22.85
CTD-3222D19.9	0.53	0.63
AP000347.4	0.79	0.95
IFT172	3.37	3.88
GFOD1	2.24	2.95
ST7L	2.28	3.26
PKN3	6.86	5.61
CNTD1	1.45	1.49
COMMD1	19.84	30.22
WASH7P	0.8	0.79
FOXN3	15.45	6.12
MFGE8	11.28	64.38
PFKFB2	4.4	10.88
TAS2R4	0.78	0.97
RP11-539G18.3	0.81	1.69
PRMT5	51.71	52.33
ZSCAN12P1	1.54	2.6
DCAF4	11.96	9.48
LCLAT1	13.82	9.7
TSKU	16.32	18.59
KRTCAP3	1.58	1.64
PDLIM1	169.11	136.33
KCNS2	0.57	0.54
LIFR-AS1	0.66	0.77
CEP63	3.75	4.93
RNF126	19.29	13.79
CLIC4	54.82	20.3
POLRMTP1	0.96	1.2
RP11-251G23.5	0.8	0.67
CTA-29F11.1	5.78	7.23
C19orf18	1.3	1.38
BIRC6	17.71	20.25
APOC1P1	4.65	3.75
ZNF16	4.27	4.84
RFT1	5.19	5.04
ELP6	17.19	20.65
AC093838.4	7.37	4.86
TACC1	6.31	7.18
SH3PXD2B	5.56	9.31
SAMHD1	15.02	9.26
EPC2	13.01	15.51
ATP13A2	11.74	17.62
RN7SL113P	0.8	1.1
RP11-266L9.5	0.58	0.86
SNX18	3.51	3.17
MDM2	28.68	59.98
CAPNS1	79.57	108.68
KLHDC3	49.55	50.04
IPPK	2.8	3.43
EFHD2	11.3	13.09
NBEA	1.56	2.73
EEF1A1P22	4.42	1.62
CLDN3	0.72	1.55
AKT2	20.61	24.19
EGFR	4.1	53.31
RP1-45I4.3	2.85	3.82
ZDHHC3	23.05	13.97
RP11-1072C15.6	0.68	1.43
CTD-2310F14.1	0.69	0.92
RP11-11M20.2	0.8	0.77
SLC25A4	9.92	11.6
CYB5B	54.66	30.4
NDRG1	10.69	15.06
CPXM1	0.71	0.81
CDHR4	0.59	0.61
ZNF285	0.89	0.88
AC012146.7	1	0.78
RNASEH1P1	0.94	0.94
MRPL46	3.21	2.66
FARP2	14.44	9.08
MAPKAPK3	20.51	23.12
PRKD2	7.49	5.65
ZFP36L1	62.42	109.88
DRICH1	0.59	0.71
CFAP54	0.52	0.56
CCNB2	12.43	1.3
RP1-193H18.2	1.09	0.95
ZNF10	3.1	2.97
ACTG1P3	1.04	1.1
TMEM175	3.09	4.63
FAM134A	31.81	39.18
TIGD4	0.62	0.76
CTD-2623N2.3	0.96	1.31
PCNP	54.32	72.01
TBC1D3G	0.67	0.75
CYP2D8P	0.98	0.87
CREB1	7.54	7.32
RP11-3D23.1	0.88	0.89
NAA38	19.41	7.54
RYKP1	0.62	0.64
RP11-307C12.12	0.82	0.77
RP11-817O13.9	0.91	1.39
NARF-IT1	1.37	1.44
TMPRSS3	2.21	1.58
AC008440.10	2.56	1.67
C4orf32	3.09	2.18
LAT	0.73	0.71
SKIV2L2	24.48	20.9
ZHX2	10.5	10.68
CDT1	11.96	1.84
RP11-45M22.3	0.66	0.6
ZNF624	1.59	1.55
2020-09-02	217.78	205.67
LINC00992	1.28	2.22
MASP2	8.11	4.11
GPATCH3	12.67	10.23
ZNRF3	14.73	17.18
AGL	7.23	10.95
RP11-782C8.4	2.29	12.53
QRICH2	1.58	1.37
PSD4	1.91	2.18
CTC-429L19.3	1.36	1.17
CCNB1IP1	42.16	37.23
ENPP7	1.08	0.64
KCNG3	2.7	1.6
OBFC1	10.84	13.01
C14orf79	2.73	7.21
SKI	14.43	19.85
SHISA4	1.36	3.14
SEC61G	51.49	46.31
ATXN7L3	33.91	58.07
FAIM	6.92	5.6
DBNDD1	35.05	17.58
SZT2	2.68	2.83
ANKRD36	2.61	1.64
KCCAT211	1.48	2.42
PPP2R2A	15.54	18.02
EIF3J	64.14	53.66
RP11-646D13.1	1.11	1.02
TEKT4	0.62	0.66
RTCA	18.48	11.01
RP11-197N18.7	0.66	0.61
F10	38.74	40.06
FAM134C	27.28	38.05
RP11-316M21.7	1.47	2.26
COMP	1.49	8.25
ZNF865	3.8	4.67
RP11-69M1.4	1.8	1.21
LDHAP7	6.1	12.26
SCLT1	1.83	2.64
RP11-346C20.3	0.64	0.78
ACSL1	30.38	19.79
ABCC5	11.12	10.64
RP11-384K6.6	2.54	4.28
RBBP7	29.46	17.1
ABL1	22.09	21.97
PTPRG	11.1	12.09
NCOR1	19.16	18.54
TXNRD1	96.2	131.04
CMTR1	22.74	24.37
GGTLC5P	0.83	1.42
UBE2H	17.83	24.59
FAM156A	0.83	0.74
C8orf31	1.38	2.03
CCNE2	1.72	0.84
SLC6A8	34.88	34.21
CDC45	6.25	1.1
RP11-318K12.1	1.3	5.47
AGAP10	2.05	2.27
CWC22	16.27	11.62
PPP1CB	46.71	65
ABHD8	3.98	7.09
ARF5	24.89	6.81
SLC24A4	0.51	0.6
CCT3	258.34	85.38
ZNF121	13.24	11.37
SLC3A2	125.06	196.45
RAD50	11.42	14.08
IER5	4.33	5.41
MTHFD1L	29.97	11.2
MBTPS2	9.99	14.16
MVK	7.34	5.32
NCL	546.16	368.33
PSMG3-AS1	0.76	1.88
PSMD10	31.18	38.18
RP11-936I5.1	0.64	0.64
HCG18	10.84	14.76
C5orf30	3.06	2.47
NUDT16L1	11.65	15.15
RASGRP3	0.66	3.54
RP5-1187M17.10	20.45	20.45
PRKRIP1	8.36	5.33
MED21	7.78	17.89
SYT11	1.59	5.95
BTBD18	0.62	0.72
SPTBN2	3.56	3.37
LRMP	0.6	0.86
BHLHE40	10.68	43.29
RP11-320M2.1	1.98	1.6
KLHL31	0.85	1.1
TRIM52-AS1	4.08	4.43
RNF111	7.44	11.48
IST1	43.77	40.18
KIAA0895	3.32	5.67
RP11-778D9.12	0.74	1.25
RP11-326C3.16	1.45	1.88
DDX21	127.54	55.1
LRSAM1	11.27	8.68
CLDN34	0.6	0.68
HDAC11	7.34	8.38
ADAR	52.39	38.05
MTO1	3.19	2.23
RP11-93H24.3	2.03	1.93
P2RX1	0.6	0.57
CTD-2013N24.2	1.48	1.71
DLG5-AS1	0.9	1.05
INHBE	9.52	6.08
TM9SF2	66.5	67.12
TCTE3	4.24	3.96
MED15	16.21	16.11
MTPN	29.26	12.36
UNC50	23.56	28.77
C21orf33	0.6	0.67
RP11-350G8.5	0.56	0.61
IRF2	6.87	10
MT-CO1	6784.61	7651.04
RP11-391L3.3	0.71	0.78
SPATA6L	0.97	1.6
RP11-367J11.2	0.57	0.57
BRE	17.85	23
SRPX	0.6	3.66
SDC3	2.54	6.33
BACH1-IT2	0.77	1.01
TMEM218	2.19	2.85
SOX6	1.46	1.76
RPUSD2	7.09	7.19
ZSCAN31	3.01	4.52
MAPK11	1.26	2.07
TBC1D22A	9.38	6.98
COL4A6	7.41	8.49
RP11-611O2.2	3.88	13.39
TOMM70A	22.43	28.06
NAB1	6.48	17.59
TRMT10A	4.33	2.19
RP11-219D15.3	0.95	1.21
MED31	3.13	2.49
RP11-356J5.12	0.61	1.13
LBHD1	1.15	1.33
PLG	0.74	0.78
RP11-212I21.4	0.68	0.64
ASB14	0.71	0.72
LAMTOR4	35.91	57.08
FBLN7	0.93	0.75
CTD-2319I12.4	0.88	1.42
POLR2J3	2.07	2.83
NOL7	5.58	5.32
BRMS1L	20.68	25.76
PANK2	16.2	19.22
ICAM3	0.53	0.54
RP1-292B18.1	3.05	1.29
TAF8	6.57	6.15
RNF139	16.76	18.78
ZNF594	2.5	3.73
RP11-803D5.4	1.03	2.2
ADAM8	0.56	0.87
RPS3P6	3.53	1.7
MAN2B2	4.7	3.69
EIF1AY	13.77	9.09
RGS12	8.96	10.18
RP11-85I21.1	0.84	2.86
PRRG3	0.87	0.59
CHP1	42.26	30.54
SAA4	3.69	2.05
RAPGEF5	6.73	2.48
ZCCHC2	11.14	9.89
DDX11-AS1	0.84	1.02
ACAP2	4.35	9.03
CTD-2525I3.6	0.65	0.59
PPP4R2	25.6	12.07
CDCA2	5.45	1.81
SLC9A7P1	0.58	1.04
PTGFRN	6.9	3.7
GUCD1	41.14	32.43
RP11-160C18.2	0.62	0.89
CSNK1G2-AS1	0.75	0.84
KIAA1586	7.22	7.01
DAGLA	7.04	8.57
RP11-365P13.5	0.61	0.66
RP4-584D14.5	2.93	4.26
RP11-666A8.8	0.69	1.19
SNHG22	1.03	1.24
CHCHD6	10.2	12.71
SLC2A4RG	40.01	22.32
CA5B	0.91	0.7
FBXL3	11.84	18.25
KIZ	21.01	13.47
MPHOSPH9	6.61	4.94
PLPP1	6.42	12.07
RNU2-59P	4.64	7.54
CEACAM19	1.32	3.56
RP11-734K23.9	0.7	0.93
TBC1D15	5.06	6.03
FAM168A	9.99	12.58
MRPS21	44.59	40.17
PSMC1P3	0.6	0.59
ZNF830	7.49	8.08
PDLIM1P4	0.67	0.74
NONO	114.51	69.83
RP13-516M14.10	2.23	3.22
ITCH	33.34	19.58
MBP	2.24	1.66
GTF2H2C	2.27	2.1
RP11-515O17.2	1.92	3.75
RPP25	0.65	0.67
RP11-346C20.4	0.81	0.66
HRC	7.8	2.93
TMEM133	1.15	1.03
HELZ	11.08	12.86
DMD	3.99	3.35
PTRH2	11.24	11.14
NDUFA12	41.23	47.15
STAMBPL1	0.89	2.07
SEC24B-AS1	0.97	1.05
KLHL20	5.61	6.88
SRM	64.06	42.21
AP002954.3	0.69	0.81
RP11-1275H24.1	2.63	2.19
ANKRD33B	0.56	1.72
LL22NC03-2H8.5	1.89	2.74
CTD-2537I9.12	2.44	2.61
RP11-438D8.2	0.71	0.92
SNX8	12.46	8.53
RP5-991G20.2	0.78	1.03
CHURC1	5.34	5.86
KLC2	9.51	17.58
HDAC1	45.1	63.02
ELMOD3	2.3	4.62
FRG1BP	14.32	16.76
FNDC3B	33.97	31.02
MTCP1	1.18	1.4
VMA21	21.03	17.99
JAKMIP3	0.53	0.74
PCDHGB3	0.56	0.66
SUZ12P1	4.75	4.62
AREL1	17.27	10.13
RP11-739N20.2	1.2	1.68
MED26	1.81	1.94
RP11-545I5.3	0.63	0.75
DUS1L	27.69	9.07
NEK9	14.78	27.18
KDM2B	9.66	7.51
NEURL1B	0.82	3.25
WARS2	10.31	3.18
RIMKLA	0.82	1.43
ASF1A	17.19	7.62
TOMM40	24.24	11.03
RP11-67L14.1	0.58	0.59
MBNL1-AS1	0.57	0.57
TUBGCP5	8.03	9.21
IGSF6	0.94	1.2
TPPP	0.66	0.91
C8orf49	0.98	0.93
RGPD3	0.66	0.62
RP11-159D12.8	1.26	3.76
BTD	6.42	9.38
SNRPB2	48.74	44.07
MBOAT7	19.27	27.4
RP5-1184F4.5	1	1.11
ERICH1	11	12.85
MT-TR	37.18	23.06
APOA4	2.1	1.26
AC009227.2	0.52	0.52
HAUS7	0.9	0.83
RAB28	6.64	3.36
SLC25A51	10.51	22.3
CTA-212A2.3	0.54	0.55
LA16c-329F2.1	0.75	0.85
RP11-66N24.6	1.46	1.77
CTD-2666L21.2	1.59	1.85
PKP3	14.79	7.59
CTSO	0.63	1.45
RPN2	293.11	385.51
RPL36AP45	1.5	0.78
SFMBT1	6.68	7.71
RP11-736K20.4	0.54	0.59
AC073052.1	0.91	1.26
GOLGA8R	0.64	0.81
CTD-2396E7.11	4.98	8.7
XRCC6P2	3.95	1.39
CTD-3193O13.1	0.73	0.68
RP11-30K9.1	3.22	1.58
ALB	2787.08	3723.24
UPF2	10.04	8.25
C4BPA	29.59	10.41
SORBS3	6.5	2.13
AC004980.7	1.78	3.27
AGBL2	0.85	1.55
DOPEY1	2.73	2.39
TERF1	5.72	6.77
KIF22	24.62	5.2
GSE1	24.93	24.04
NINJ1	41.56	17.75
SEC61A2	5.83	5.26
ZNF703	20.94	19.93
SFXN4	23.77	27.8
UCP3	0.54	0.8
ERICD	1.73	0.85
MYL6B	21.66	23.07
RP11-121L10.2	0.58	0.7
OST4	84.44	122.3
CTC-559E9.8	1.57	2.13
CKMT2	0.95	1.73
HLA-C	34.47	60.39
SLC13A3	15.42	2.98
BBIP1	2.24	3.06
SBDSP1	9.45	20.64
N4BP2L1	3.43	2.91
TIMP4	0.57	0.99
RPS10P3	1.57	0.74
HAUS3	3.09	4.05
SLIT2	0.52	0.75
RSF1	9.43	15.26
MYLK3	0.6	0.79
C2orf88	2.08	2.47
MON1A	4.86	3.74
LONRF1	13.06	5.25
CCP110	6.07	4.91
CTD-2619J13.3	0.7	0.8
LRRC37A17P	2.2	3.58
CEP128	1.24	1.16
HMGXB3	15.16	14.04
ZSWIM3	2.5	4.54
DPPA4	0.54	0.58
RP11-214K3.19	1.44	1.77
WDR83	3.29	4.21
RP11-111M22.4	1.44	1.14
KCNMB4	1.3	2.96
DENND6B	0.95	1.46
RP11-1007O24.2	0.79	1.27
GALNS	2.86	4.38
RP11-20I23.7	0.79	1.44
HIST1H1C	57.06	162.69
STX6	16.38	15.5
CASP4	10.65	12.39
KCNJ11	1.13	1.54
PDK3	3.82	4.02
TPR	25.51	22.25
MTX2	26.7	45.27
ZSCAN20	1.64	1.37
LYRM7	3.64	3.24
BRD3	18.55	3.42
SERPINA3	0.89	0.74
RP11-368I7.6	0.92	0.69
THUMPD3-AS1	8.2	8.97
RP11-771F20.1	1.11	0.82
RP11-326I19.2	0.66	1
FABP2	1.05	0.82
AC005776.1	1.66	1.47
ZNF57	3.73	2.28
FBXL4	4.05	4.03
RP11-252K23.2	2.71	4.32
CTD-2311M21.2	0.73	0.98
BMP2K	2.14	2.53
KB-1460A1.5	0.8	1.08
SLC25A23	11.93	9.7
RNASEH2B-AS1	0.69	1.36
HINT1	154.06	145.91
SFXN5	15.66	16.48
CHCHD2	160.84	195.86
CTD-2630F21.1	2.21	1.85
RHOBTB1	21.68	6.3
RPL38	137.18	94.08
GS1-124K5.11	1.55	2.47
KAZN	6.94	3.53
AP2A2	18.07	17.51
ZBTB46	4.44	12.54
MAP7D1	19.66	33.02
RP11-495K9.5	0.78	0.95
EXOSC3P1	2.89	2.86
RP11-57A1.1	0.81	0.93
AOX1	29.53	18.46
CYR61	79.21	280.46
JRKL	4.4	8.48
DTNA	13.52	11.1
TMOD3	12.15	7.77
EEA1	14.69	28.4
ADCK5	7.38	6.28
IL1R1	16.22	22.64
ILF3-AS1	9.58	16.52
HRSP12	18.85	14.57
KTN1	41.71	52.65
RELL2	2.7	2.41
PHKB	17.09	18.02
TBC1D8B	3.08	3.1
FKBP9P1	1.27	0.94
LAPTM4B	76.42	77.94
CTD-3014M21.1	1.75	4.06
TMEM147	25.08	12.5
RP11-7F17.8	0.58	0.57
GGT5	3.3	23.17
XPO7	18.59	10.09
GPR75	2.95	2.49
TRIM5	7.49	13.04
APOC1	247.83	119.93
RNASE4	2.06	0.72
RP11-418J17.1	2.22	6.61
ARHGAP11B	2.01	1.07
PARD6B	8.67	21.52
ARID1A	18.43	18.1
RRAGB	5.89	10.2
HIST2H2BE	10.59	11.46
SLC38A11	1.66	2.05
RCN2	14.02	8.65
STARD7	127.66	122.03
SHMT2	60.51	15.68
MLYCD	1.66	2.1
UQCRH	114.14	100.72
RPL18AP16	5.98	2.92
NCLN	24.16	20.02
SDHA	54.19	52.25
ZNF17	3.1	2.77
ZNF280D	4.07	3.31
RCBTB2	1.27	2.11
VEGFB	5.44	6.12
COLQ	0.52	0.96
DRG2	4.56	3.67
RP11-64K7.1	2.63	2.81
RP11-553N16.1	1.5	0.69
ALPK2	1.58	5.4
SAFB	38.43	42.35
SRSF12	4.31	5.88
NSUN4	8.2	4.91
RP4-773N10.4	1.53	3.09
MAPK8IP1	4.25	7.21
RFX2	0.74	1.76
FANCD2	5.29	1.61
ANKZF1	13.16	10.56
DUSP8	7.78	9.26
TUBBP1	1.65	0.84
SENP5	6.97	14.01
LBR	35.87	19.06
LINC01219	1.04	0.63
LZTS2	14.06	11.15
CCDC51	14.81	23.18
HLA-U	1.89	2.5
KLF3	20.24	18.85
ANKRD37	1.38	2.21
KCTD14	2.71	2.16
FZR1	10.69	5.57
SLC44A4	2.64	3.99
RP11-268G12.1	0.56	0.65
ESPL1	3.77	0.83
GMPR2	64.6	59.94
TBC1D19	1.23	3.86
ERGIC1	24.95	26.65
KDM4A-AS1	1.74	1.66
RP3-355L5.4	1.25	1.29
MAP4	44.19	16.11
RP11-244B22.10	0.54	0.55
GPHN	7.37	6.45
SLC6A2	1.37	1.32
ERI3-IT1	0.85	0.87
ORC3	8.47	6.24
HIVEP1	2.89	4.45
DFFB	3.48	1.83
EIF4EBP2	29.78	22.01
AC063976.7	0.64	0.6
HSPA9P1	0.87	0.69
PPIAP9	2.67	2.06
RP11-114H24.4	1.06	0.68
LA16c-313D11.12	0.55	0.56
IER2	13.65	30.32
RP11-332M2.1	5.16	5
AIFM1	35.87	24.94
WWC2	10.18	11.99
MRPL4	20.29	16.27
RP11-553P9.1	2.76	1.48
EPB41L4A	0.54	0.61
TAF4B	1.88	1.28
MALT1	6.81	7.35
ARVCF	15.34	13.45
MEX3B	1.74	0.99
FBXO16	0.87	1.05
KIF7	6.18	3.79
CTC-359D24.3	1.11	1.49
ZNF783	2.8	2.65
ZNF85	1.11	1.16
ZBED3	5.39	2.93
KDM4D	1.19	1.14
CLGN	8.9	5.41
SLC25A37	5.66	7.81
SMARCC2	9.19	10.31
FAM109A	21.35	23.46
CCDC12	14.84	16.42
RP11-197N18.8	0.63	0.64
CHMP4BP1	0.97	0.88
CLHC1	2.83	4.67
AC093495.4	2.02	3.75
AMBRA1	12.64	11.87
RP11-428J1.5	1.73	3.51
CTD-2161E19.1	2.5	1.06
USF2	19.67	21.91
DEPDC7	5.02	5.04
C20orf24	13.83	18.49
DSP	114.38	84.07
FAM20A	3.62	1.73
IRF2BP2	30.25	58.2
SNX18P24	1.18	2.46
ZNF230	1.28	1.18
LINC00355	1.81	2.19
SLC9A5	0.76	1.42
EPDR1	37.38	35.79
SMARCD1	34.49	23.84
ZNF347	1.18	1.73
GTF2E1	12.48	9.74
RP11-166B2.8	1.13	1.68
ATAD2B	5.28	3.82
RP3-425C14.4	2.36	1.62
ARHGAP17	11.1	9.91
RP11-12G12.7	4.86	7.98
PCBP1-AS1	5.57	17.61
SFPQ	111.73	89.8
AKR1B10	13.01	35.11
TIGD6	1.5	2.76
RPS20P33	1.78	1.5
URB1	10.2	7.66
FAM83H-AS1	1.49	2.91
TOP3B	0.64	0.71
CA14	1.44	0.8
RP11-1348G14.4	0.88	0.98
BMPR1A	4.93	3.84
STAG2	14.59	14.85
MOB3C	1.21	2.54
RPL7P11	1.39	1.27
LRTOMT	1.35	2
HTR5BP	0.57	0.59
LINC00936	0.72	0.81
SCARNA9	19.15	15.99
CD55	15.59	25.61
CBX3P9	3.66	1.47
RPS23	49.19	29.62
FBXO27	0.65	0.76
SYNGR3	3.71	8.48
EML1	1.54	4.12
SMAD3	16.08	24.35
NUP93	12.11	14.13
ADGRG3	2.26	1.91
TBC1D12	3.06	2.87
RP11-297N6.4	0.86	1.47
MRVI1	0.55	0.68
RP11-392P7.6	2.75	5.17
ZNF581	19.69	12.45
CDK12	36.53	34.16
ELOVL3	1.18	1.49
IMPDH1P6	0.6	0.62
GALNT13	1.56	3.25
NEDD4	6.43	11.87
RPS27AP2	1.43	1.02
RP11-453E17.3	0.61	0.65
NEK4	7.03	4.49
PRKAR2A	21.49	27.47
ATP6V0B	37.26	38.48
SKP1	15.66	14.94
PEX14	10.52	8.65
ZBTB38	6.24	10.68
RP11-508N22.12	0.56	0.61
FYCO1	5.75	6.51
FBLIM1	19.43	16.95
RP11-203J24.8	0.87	1.28
MT-TN	3220.7	4031.12
CMTM1	1.11	0.72
RP13-991F5.2	0.72	0.76
RP11-218L14.4	1.05	1.28
RAPH1	1.57	2.14
PLTP	26.83	40.6
RP11-344N10.5	0.68	0.8
MINK1	20.46	10.74
DOCK8	0.8	0.86
EZH2	10.85	4.76
SLC25A1	94.81	8.8
PLEKHB1	22.29	10.86
GRB7	21.57	8.92
ERVMER61-1	1.07	1.53
ZFP37	1.69	1.92
MRPL33	68.84	77.57
LINC00941	3.17	5.35
CFAP73	0.6	0.6
RNASEK	2.45	2.59
PELO	8.32	8.96
ARMC1	9.94	24.99
RP5-965G21.3	0.61	0.78
GOLGA2P5	2.57	1.79
LINC00969	5.81	6.78
SPRN	2.8	3.09
BORA	1.98	0.93
HBEGF	2.94	8.01
PI4KA	5.73	11.18
POU2AF1	1.28	0.89
RP1-313I6.12	3.29	2.92
MRPL12	33.28	22.84
R3HDM4	34.23	31.01
RP11-214N9.1	1.42	1.88
AZIN1-AS1	0.92	1.46
REP15	0.64	0.75
ZC3H3	9.29	6.53
DDAH1	21.74	6.92
ACBD5	9.69	10.17
CCDC137	27.51	19.11
TIPARP	5	4.67
KRT8P10	0.75	0.63
DNASE1L3	0.61	0.57
EXD2	7.16	3.42
TRIM72	0.54	0.59
IPO8	11.76	7.2
MAP3K14	2.08	4.23
RP5-1074L1.1	0.54	0.67
PIBF1	2.98	3.64
PDE6D	4.48	8.94
ZNF117	2.67	3.2
NKRF	4.4	5.07
CLK2	12.48	15.19
MTND5P1	0.62	1.09
TNFSF15	0.75	6.23
SECISBP2	11.25	11.35
SPRTN	5.72	5.85
URI1	16.68	14.01
PAG1	0.56	0.97
PIK3C3	5.73	4.6
APOL4	0.69	0.8
GPCPD1	8.38	3.85
ANKRD28	9.15	10.07
STMN3	26.16	18.91
CTD-2583A14.11	1.73	2.56
RAB14	36.01	35.94
CDK2AP2	9.38	8.52
HDDC3	3.94	2.49
RIPPLY3	3.98	2.84
COMMD7	27.23	22.41
EMBP1	1.17	0.98
CXXC1	17.36	13.79
RP11-757O6.6	2.65	5.63
ESYT3	2.82	2.51
CD40	2.31	4.99
GSN-AS1	0.74	0.75
DYNC1LI2	58.18	43.66
WHAMMP2	1.06	1.07
EFCAB7	1.41	1.35
GDI1	17.51	12.02
CTC-329D1.2	2.29	1.21
CCDC186	3.35	5.09
VSNL1	15.75	4.86
PIH1D1	40.37	15.51
EFTUD2	50.23	33.77
HSPB11	20.96	15.79
AC010642.1	0.68	0.72
MED10	21.44	22.68
FAM135A	16.11	10.72
ARHGAP4	0.57	0.59
EHMT2	12.21	5.93
NDUFAF6	6.04	8.17
STRIP2	2.83	3.11
UFD1L	9.65	7.7
COA5	19.83	26.54
WTIP	2.04	2.98
ERMP1	13.25	14.19
CTD-3092A11.2	2.17	1.65
THAP8	3.42	2.62
HACE1	3.34	4.21
KTN1-AS1	2.36	3.68
LSG1	13.87	13.4
XXbac-B476C20.9	1.46	1.34
SNU13	87.11	98.63
RP11-443B20.1	1.38	1.09
WDR5B	2.74	3.31
GRIN2C	0.59	0.7
ARMC8	11.84	11.15
SLC47A1	21.3	7.84
DMPK	3.49	3.41
MTRNR2L6	1.34	0.93
DHRS13	2.51	1.44
SMC1A	15.31	13.04
CTD-2517M22.14	0.76	0.79
AGAP1-IT1	0.97	1
CTA-246H3.11	0.99	0.9
SMYD5	32.98	15.51
CTC-444N24.11	6.13	6.14
TUSC2	34.41	34.7
SLC22A20	0.53	0.69
CTD-2227E11.1	1.17	0.95
RP11-328K4.1	0.79	1.15
ATP2C1	16.49	14.14
FKSG52	0.89	1.35
TMEM230	101.09	91.47
MAMSTR	5.32	2.39
TCEB1P19	3.23	3.16
CROT	10.46	5.85
PABPC3	1.32	0.71
EGR1	14.89	205.39
KHK	7.79	3.96
SLC12A2	5.21	7.34
CD58	5.92	10.98
RP11-861E21.2	0.63	0.68
TMEM8A	37.21	48.6
STOX2	0.56	0.64
DNAH1	0.69	0.67
PSMC6	22.98	18.17
ABCB1	18.22	39.78
CTAGE7P	0.86	0.85
PPP4R3B	31.13	34.89
STRADA	1.65	1.72
LLGL1	12.42	7.38
RP4-669L17.10	1.36	1.71
RP11-490K7.4	1.17	0.86
AP000525.9	8.73	15.39
MTF1	4.31	3.99
USP54	6.17	4.06
CCDC81	0.6	0.6
NFYC-AS1	1.88	2.39
PRH1	0.77	0.92
CHKB	0.86	0.77
RP11-1149O23.3	1.27	1.99
HUWE1	28.96	21.77
LYRM5	4.83	8.88
TMPO	16.51	10.06
KIAA1524	5.74	1.97
LAGE3P1	0.79	0.73
ACCS	0.61	0.63
RRAS2	20.3	33.97
OXCT1	3.67	3.15
CTD-2376I4.1	0.67	0.96
LTBP2	1.24	8.08
PKD1L2	1.11	1.82
PPM1M	2.76	3.04
RP11-33B1.1	2.54	1.83
EPS8L1	2.35	2.36
MAPK14	25.26	27.78
TOB1-AS1	1.12	1.63
GTF2F2	22.56	14.93
HPR	11.85	2.19
SATB2	3.1	8.95
RRP36	60.46	49.55
MOCS3	7.37	8.22
PPHLN1	12.86	9.7
HIST1H2BN	1.79	1.71
RAPGEF1	15.78	6.83
RP11-196G11.4	1.45	1.85
MAP3K8	2.58	5
DLG4	1.51	3.65
RP11-151N17.1	1.21	1.11
RPS3AP54	0.85	1.4
EFCAB14	8.7	7.52
PDCD6IPP1	1.16	0.93
CPSF3	32.33	22.76
RP11-38L15.8	3.58	2.18
TMEM14A	24.4	41.47
MYH3	1.46	1.44
FTH1P23	2.89	4.21
GPKOW	15.28	8.71
SPON1	0.69	0.99
HOGA1	2.24	4.09
SULT1A1	5.99	2.69
YY1AP1	10.65	8.49
RAB23	3.58	7.74
MAPRE3	1.52	6.02
ZNF516	7.82	7.45
ST20-AS1	0.98	1.35
GGPS1	15.72	15.7
RP1-40E16.12	1.91	2.33
MAP2K2	30.96	18.09
AC016629.3	0.82	0.75
RNF19B	15.51	15.91
CARS2	8.95	12.09
RP11-326G21.1	1.05	2.12
CLUL1	0.62	0.73
UNK	11.1	8.73
EXOC8	5.81	4.72
MAML3	0.74	1.12
SAMD1	17.54	9.28
LDHA	112	227.62
MRPL20	22.87	19.31
FAM229B	1.78	2.64
ATP5S	2.89	3.71
PHF19	8.25	9.45
CTD-3185P2.1	1.03	0.96
TTC5	6.97	8.18
RP11-325K4.2	1.24	1.26
RBM14-RBM4	1.13	1.21
TCTN1	3.15	4.49
SPDYE3	1.99	1.6
PPP2R5C	18.76	21.12
CAPG	6.48	6.32
MPZL1	19.89	21.32
ARSB	11.42	12.66
VPS9D1	9.23	5.49
PARPBP	3.49	1.83
ANKRD30BL	0.64	0.64
MAD1L1	17.75	9.66
SPIN4	2.69	2.42
FAR2P1	4.38	2.63
INPP1	9.08	19.95
RPSAP8	1.26	0.81
ANKRD11	48.99	35.36
NFKBID	1.5	1.39
RP13-1032I1.7	4.01	5.13
CPM	1.08	1.78
KB-1836B5.1	0.81	0.67
RP11-400F19.12	0.87	1.28
AP003068.23	1.95	1.96
SIPA1L1	8.66	9.98
FBXO5	9.75	6.85
AL353791.1	0.55	0.57
ATG4D	6.15	8.38
AC005481.5	0.66	0.63
MTCH1	73.08	94.84
RP4-635A23.6	1.09	0.86
HK1	1.05	8.46
CDC26	8.82	6.43
RP11-305E6.4	1.14	0.97
MRPL35	15.4	8.79
RPL4P4	2.82	0.75
RP11-33O4.1	2.59	3.53
TNKS	9.33	9.5
RPS4XP22	42.61	24.19
LAMTOR5-AS1	2.01	2.1
TICRR	3.26	1.12
ZNF497	0.84	1.02
SLC30A4	0.55	0.68
RPSAP14	2.24	1.74
TUB	3.87	6.06
MTND4P24	8.74	6.55
TRMT13	5.02	3.8
ARHGEF18	1.2	2.37
ARRB1	6.74	14.79
PIGCP1	3.14	5.96
SCAMP5	21.59	29.26
RUNDC3B	0.9	0.81
IL17RB	25.4	9.95
MCAM	33.61	14.87
POLR3E	26.04	17.73
AQR	7.62	7.69
IPMK	5.07	5.65
CDCA7	17.93	5.54
AC004076.5	0.73	1.09
ADAMTSL2	2.16	2.46
DUX4L50	1.3	3.27
LINC01376	0.72	1.21
RPL13AP5	3.38	0.76
DENND5B	9.41	6.73
CLMN	2.84	2
AACSP1	0.57	0.59
SSTR3	0.75	1.31
TM4SF19-AS1	0.79	1
TMSB4XP4	1.67	3.5
RBL2	11.48	9.53
PYGO2	14.51	20.92
PPP1R10	16.37	21.55
CSE1L	86.98	38.7
ASRGL1	12.24	5.12
RDH16	0.55	0.73
LCA5	2.8	3.36
ZBTB11-AS1	1.52	1.26
RP11-534L20.4	0.89	0.67
TOM1	21.71	15.11
MRPL50	26.86	17.51
SLC26A11	10.57	14.83
RCAN3	5.58	3.36
STYX	9.77	10.5
CINP	6.31	6.95
2020-03-07	22.28	27.93
PFKM	1.31	3.06
SGMS1	6.08	5.37
RN7SL3	26.86	48.51
RIOK3	23.31	23.86
HERC2P4	0.64	0.63
PPP1R12C	10.95	7.31
GRAMD4	8.4	3.93
GOLGA8S	0.57	0.58
RP13-15M17.1	2.25	0.99
CTD-2002H8.2	1.07	2.28
ATG9A	26.63	38.46
RP11-73K9.2	2.01	1.34
MRPS26	57.48	23.01
F10-AS1	0.75	0.86
ELP3	15.14	15.64
ZNF787	22.51	24.11
HIAT1	23.57	18.04
PELI1	8.48	7.72
CTD-2527I21.14	0.78	0.85
PPT1	60.81	73.79
NPIPB3	4.3	4.99
SLC35C2	12.73	30.98
MUC4	0.51	0.52
RFC4	16.42	12.17
GNB2	56.21	40.86
NUP50	20.61	22.3
C7	0.82	1.3
KAT2A	25.6	16.2
CCDC130	8.25	10.09
ARRDC4	3.6	9.82
GLYCTK	15.95	6.11
RQCD1	30.63	25.29
MTUS1	24.89	16.69
LEMD3	8.42	7.95
PLEKHF2	5.53	5.28
HNRNPA3P11	0.75	0.7
CNOT10	10.64	6.43
PYM1	32.71	27.03
GTF3C2	26.17	16.79
DIMT1	12.06	9.07
RP11-284F21.10	37.2	10.9
RP4-665J23.1	1.77	2.84
MR1	3.01	6.86
STX16-NPEPL1	1.85	2.16
RP4-800G7.1	3.81	1.9
F8	0.53	0.67
KPNA5	3.78	4.75
ACHE	1.49	2.82
TCAIM	4.98	10.06
MIEF1	23.87	14.82
TNFRSF12A	82.9	212.11
RP11-133N21.10	1.05	1.55
SERPIND1	58.38	32.41
GK-AS1	3.4	1.29
IFRD1	20.33	48.46
WDFY1	46.94	39.57
ZNF267	5.4	8.22
ZBTB6	5.29	4.8
PRRT3	1.08	1.4
FBXL19	12.63	13.7
TXNIP	40.37	152.44
ATG9B	0.87	0.69
RP11-60L3.1	0.68	0.71
RP5-1065J22.4	0.64	1.03
HLA-F-AS1	0.58	0.9
RPL36AL	105.34	47.68
RAP2B	13.9	9.82
CHAD	1.21	1.11
HEBP2	4.98	5.04
CAMK2G	7.89	7.74
SRSF8	0.65	0.7
CTD-2284J15.1	1.19	1.06
HMGB2	67.77	7.65
RP11-387H17.4	0.74	0.85
KIF3B	17.89	33.22
MTMR9	3.84	4.86
GLMP	24.72	30.46
NSDHL	25.39	17.74
LINC00870	0.86	0.86
AC114730.11	0.8	0.67
POLR2D	20.99	20.78
C9orf114	9.6	9.03
DMRTA2	0.54	0.59
AC083843.1	1.79	3.81
AC019109.1	0.54	8.12
TOPORS	10.9	10.28
CLDN19	3.57	3.24
RP11-499P20.2	2.11	2.06
AC090804.1	0.99	1.23
MVB12B	9.71	8.7
DNAH2	0.51	0.52
FXR1	27.13	19.8
ZMYM3	13.55	11.08
CASP3	55.23	81.23
FAM120C	1.83	1.58
FAM200B	4.4	6.47
SCLY	1.52	1.29
FAAP20	6.74	7.62
MT-TE	2033.94	1890.91
ENTPD5	6.85	9.32
RP4-765C7.2	223.66	175.67
RP11-513M16.8	0.95	0.85
ZNF461	1.67	2.25
PDIA5	27.4	13.57
TMEM67	1.76	2.86
KCTD20	28.04	18.59
WDR47	4.64	4.91
AGO1	8.34	8.34
RP11-49K24.8	0.9	0.94
CLDN12	17.59	24.38
PRKCE	1.52	4.19
WDR31	1.19	1.64
SKA3	3.87	0.78
RGS2	1.15	2.36
CTC-203F4.2	0.57	0.91
P3H4	17.43	22.02
RPS3AP46	0.93	2.12
PTMA	186.85	100.94
NAPA	9	9.64
PRDM11	2.2	2.08
RP11-177C12.1	1.12	0.88
ASGR2	231.73	104.27
ZNF529-AS1	1.82	3.07
PIK3R4	8.37	5.57
RPS18P12	3.93	1.97
CTD-2378E12.1	0.55	0.57
NDUFV3	11.81	12.81
BTBD3	15.3	31.86
MAPT-IT1	0.53	0.55
PPP1R2	23.26	19.56
FOSL2	12.38	24.96
TUBA4A	2.17	3.89
EPPK1	19.59	11.84
RHPN1	0.93	1.63
EEF2	961.57	331.49
ZDHHC11	1.14	1.44
RP11-467H10.1	1.18	1.08
MUC19	0.53	1
RBM12	29.26	19.24
H2AFJ	6.15	4.95
RPL39P40	2.1	5.27
TMEM150C	1.01	0.86
LINC00624	0.83	0.78
SERGEF	6.82	6.57
OSCAR	3.29	1.32
DEDD	9.43	9.2
PTPN1	33.58	41.5
SCYL2	12.07	11.54
LEAP2	2.86	1.33
CD27-AS1	1.73	2.15
IFITM3	68.83	78.4
PILRB	1.57	1.76
SLU7	23.44	11.86
DSC3	1.16	3.95
PAPD5	9.14	7.77
B3GNT3	4.51	2.54
SAP130	15.77	8.83
UBE2S	4.25	3.23
ANAPC11	19.77	30.04
GPR179	0.52	0.56
RP11-640M9.2	3.97	6.11
NIFK	27.6	19.99
MAGED4B	1.07	0.65
RN7SKP23	0.69	0.85
COX6CP1	1.49	1.76
ATP6V1B2	20.83	29.17
CAPZA1	63.33	72.16
RP11-383G10.3	1.01	0.65
AGAP8	0.71	0.78
GLRX3	26.54	28.01
NUS1	36.2	26.15
PGRMC1	42.06	16.54
CHM	9.34	7.97
EPB41L4A-AS1	6.63	3.76
RP11-356B19.11	1.91	2.23
ZNF619	1.76	3.09
CCNL1	33.89	27.33
FAM105A	1.36	1.28
RP11-333E1.1	0.57	0.77
NAP1L3	0.84	1.86
TCP10L	0.61	0.67
AC005822.1	2.01	1.06
GDAP2	4.03	4.25
DMKN	10.95	9.49
COX6B1	126.7	102.78
DNASE2	4.49	8.82
MSH5	0.9	0.78
LGMN	30.32	48.39
USP31	11.47	4.38
NTMT1	12.34	8.27
C17orf104	0.76	1.59
RP11-73M18.6	2.37	2.51
SDCBP	31.86	15.61
PYGL	22.12	10.75
SNPH	0.61	1.22
RPL5P24	2.24	0.95
NUBPL	10.11	8.46
NOD1	1.3	2.21
NUBP1	18.52	12
FAM136A	39.53	26.54
AKAP1	50.44	20.13
SLC16A6	9.45	33.6
RIN3	5.89	9.18
SCAANT1	1.11	1.62
CTC-499B15.6	0.85	1.17
YBEY	6.12	5.76
DIP2B	20.37	18.24
PIGA	4.71	4.15
RPL13P12	47.95	11.92
ATP6V0CP1	0.7	0.65
RREB1	14.56	12.53
SP1	10.17	13.05
TOX4	31.12	36.57
HSPA9	190.72	136.91
SLC35E4	0.83	4.28
SURF1	27.14	11.53
LSM5	19.54	4.92
ZBTB1	7.02	8.03
RP11-475J5.4	9.09	6.56
GTF2F1	37.26	42.53
SRRM3	0.61	0.65
RPS15A	38.06	20.24
GINS4	3.92	7.53
RP1-102E24.10	0.81	0.85
RP11-20B24.7	1.49	1.44
AP000560.3	0.81	0.81
ATP6V1E2	2.12	2.1
RP13-143G15.4	0.95	2.74
UTP3	27.08	20.65
CKLF	1.95	0.83
PLEKHN1	3.37	3.2
MBNL1	8.42	13.46
NUP160	22.06	17.92
ACSM2A	1.14	0.54
FGA	266.03	18.94
SERPINB1	31.51	18.91
IGFBP1	224.27	1400.78
DHX57	12.12	8.92
HPN-AS1	0.81	0.68
ZNF766	2.89	3.35
GDPD3	4.09	3.88
PTPN21	6.27	12.41
MOK	3.31	5.35
CTD-2233K9.1	0.75	0.66
RP11-715J22.3	0.87	0.97
FOS	13.37	30.15
IQGAP1	23.16	41.87
ZNF226	3.49	5.03
FIGNL1	4.03	4.18
TPT1P9	2.96	1.2
C14orf1	20.89	13.12
SRP14-AS1	1.18	1.8
RP11-474I11.7	1.06	0.77
PUS7	21.67	16.75
TUBB6	29.7	53.75
RP11-493E3.1	0.93	0.92
RP11-660L16.2	2.35	1.91
BAZ2A	18.85	30.96
SECISBP2L	8.58	15.94
2020-03-06	18.02	17.34
LINC01137	1.47	5.5
PRODH	0.75	2.02
RP11-295D4.3	2.43	2.96
RBM11	0.56	0.84
SLC43A1	29.83	26.7
FTH1P20	2.04	2.74
NTN1	0.6	2.45
ING4	6.65	5.23
DPH2	21.67	11.73
FBXL21	10.03	11.1
STKLD1	0.73	0.76
DIAPH1	49.31	30.35
ZNF71	2.68	2.68
CORO1A	3.46	1.86
CEP76	5.32	5.31
RRM2	32.12	3.24
RP11-14N7.2	7.17	12.92
OS9	33.55	71.66
COG5	8.47	5.45
SLC4A1AP	21.83	13.32
C15orf57	1.59	3.03
COPS8	19.28	23.73
MT-ND3	2904.71	3276.87
NGLY1	13.47	9.72
RP11-296O14.3	0.91	1.26
NCBP2	25.95	32.22
GPSM3	1.99	12.92
RP11-75C10.9	0.8	0.71
SIL1	15.74	21.24
ASB6	4.94	5.65
UNC93A	3.22	2.22
SNX30	7.93	3.76
A1BG	0.56	0.62
C21orf62	0.53	0.52
LOH12CR2	0.79	1.02
FMO5	16.47	5.27
CEBPG	21.66	17.71
FAM69A	6.21	3.79
IQSEC1	18.06	7.57
PATZ1	17.56	13.88
RBM22	19.39	25.18
BAG2	7.59	8.38
PANO1	0.72	0.66
PAQR5	1.16	7.82
THNSL1	3.64	3.62
ISM2	9.39	62.45
FIGNL2	2.41	1.3
CBWD3	1.35	1.51
AC008079.10	0.55	0.58
SNRPN	13.28	8.59
GCFC2	8.38	6.9
CORIN	0.67	0.76
CTC-398G3.2	1.48	0.88
LRRC40	12.3	6.2
PLEKHG6	6.72	2.65
PCDHB16	1.32	1.45
VWA7	1.38	2.06
WNT2B	0.68	0.75
KRT8P20	0.91	0.87
MRPL49	20.06	16.78
ASNS	75.64	10.34
SRD5A3-AS1	0.71	1.06
CCT6P1	2.27	1.8
ISG20	1.4	1.71
SMU1	14.74	12.83
CPHL1P	0.55	0.89
POLR1D	47.99	18.35
CASZ1	1.42	1.28
GIN1	2.48	2.46
CDKN2AIP	9.09	9
ANKRD29	0.61	0.6
KRR1	7.39	7.76
LINC00926	0.77	1.14
EPM2A	3.47	5.08
PC	16.66	17.87
RP11-477J21.6	0.56	0.66
FAH	14.33	7.34
DNTTIP1	30.78	35.85
SDHAP3	6.13	5.75
TMEM116	2.46	2.78
PAX8	1.43	2.2
MRPL40	19.73	19.48
BEX1	43.91	17.72
SLC2A4	4.94	2.82
MIR600HG	2.07	2.36
PKMYT1	6.45	1.94
RP11-83A24.1	0.8	0.99
LYL1	1.24	1.37
SLC25A19	3.5	2.97
HNRNPA3P3	0.83	0.7
NOS3	4.99	1.22
ZNF34	2.15	2.36
RP11-313P13.5	0.84	1.47
AQP4-AS1	0.59	0.63
FAM43A	4.03	12.77
FLRT2	0.51	0.89
PMS2P5	1.3	1.94
WRN	5.56	7.04
SDF2	26.79	40.65
KRT8P12	2.26	4.24
DZIP3	8.59	9.33
NOMO2	17.76	14.36
RIT1	9.4	14.09
FAM210A	8.16	3.7
RHBDF2	20.02	9.03
SCML1	16.93	15.85
FBXW11	28.42	27.19
TMEM201	7.76	6.35
ETAA1	8.91	10.39
PGAM1P5	0.64	0.68
AKT1S1	22.44	19.04
SLC12A5	1.07	1.29
RP1-69D17.4	0.65	0.94
NRIP3	0.67	0.82
NOS1AP	2.45	2.64
TMEM121	2.21	1.18
TMX1	21.98	18.89
DGCR6	0.58	0.59
SAP30BP	31.81	22.08
WDR76	2.35	1.14
MEAF6	31.26	16.4
BCDIN3D	1.46	1.39
DSCR3	9.48	7.92
AC141928.1	1.57	3.1
ZFAND3	47.35	34.19
C7orf43	11.98	8.61
RP4-635E18.8	2.58	2.72
SNAI3-AS1	2.19	2.12
TMEM198	6.93	3.19
SLC39A3	7.31	8.59
TXLNGY	12.56	11.03
DISP2	0.54	0.61
C1orf226	6.71	8
RP11-677M14.3	0.99	2.29
PI4KAP2	2.89	3.26
RPL24P4	3.21	2.58
MKRN3	1.36	2.08
ADAMTS13	0.82	1.07
C21orf62-AS1	0.54	0.73
CBLN3	0.93	2.51
TTYH1	3.53	2.72
C3orf18	1.02	1.47
C18orf25	7.97	8.91
SPATA21	0.88	0.72
AC005546.2	0.99	1.15
RANBP10	12.66	6.92
EEF1A1P13	14.04	4.87
RP11-328J2.1	0.6	0.65
DENND1C	4.89	8.55
FAAP100	12.95	19.01
SLC41A3	15.18	19.27
DGCR6L	5.89	3.61
RP11-793H13.11	2.36	4.33
CSNK2A3	0.67	0.62
TMEM128	10.19	5.83
RP11-254I22.3	1.58	2.25
FAR2P4	0.8	0.69
CSNK1G3	11.2	17.62
TSPAN6	32.27	29.06
MATN2	0.78	4.29
RP11-104J23.2	1.19	1.69
CTA-445C9.14	2.68	3.15
ST6GALNAC2	0.74	0.79
FAM162A	16.35	7.41
GNRHR2	0.79	0.89
[truncated: 16,238 more rows]
